# Supplementary material for: Processing Matters in Nutrient-Matched Laboratory Diets for Mice—Microbiome
Source: Animals (Basel). 2021 Mar 18;11(3):862. doi: 10.3390/ani11030862 (PMC8002992; doi:10.3390/ani11030862)
Supplement: Supplementary file 1 [file animals-11-00862-s001.zip]

Archive with 5 entries (5 files):
- Table S3_OTUs-Table_caecum.tab
- Table S4_OTUs-Table_colon.tab
- Table S5_OTUs-Table_faeces.tab
- Table S2_OTUs-Table_smallintestine.tab
- Table S1_OTUs-Table_stomach.tab
