# Supplementary material for: Processing Matters in Nutrient-Matched Laboratory Diets for Mice—Microbiome
Source: Animals (Basel). 2021 Mar 18;11(3):862. doi: 10.3390/ani11030862 (PMC8002992; doi:10.3390/ani11030862)
Supplement: Supplementary file 1 [file animals-11-00862-s001.zip › Table S3_OTUs-Table_caecum.tab]

#OTUId	P1_V1_1_4	P1_V1_2_4	P2_V1_1_4	P2_V1_2_4	E1_V1_1_4	E1_V1_2_4	E2_V1_1_4	E2_V1_2_4	P3_V1_1_4	P3_V1_2_4	P4_V1_1_4	P4_V1_2_4	E3_V1_1_4	E3_V1_2_4	E4_V1_1_4	E4_V1_2_4	P1_V2_1_4	P1_V2_2_4	P2_V2_1_4	P2_V2_2_4	E1_V2_1_4	E1_V2_2_4	E2_V2_1_4	E2_V2_2_4	P3_V2_1_4	P3_V2_2_4	P4_V2_1_4	P4_V2_2_4	E3_V2_1_4	E3_V2_2_4	E4_V2_1_4	E4_V2_2_4	P5_V2_1_4	P5_V2_2_4	P6_V2_1_4	P6_V2_2_4	E5_V2_1_4	E5_V2_2_4	E6_V2_1_4	E6_V2_2_4	P7_V2_1_4	P7_V2_2_4	P8_V2_1_4	P8_V2_2_4	E7_V2_1_4	E7_V2_2_4	E8_V2_1_4	E8_V2_2_4	taxonomy
Zotu10	344	184	213	328	888	389	253	237	379	227	714	1654	534	595	297	355	174	462	324	297	140	228	516	498	255	237	256	86	211	207	277	458	135	114	251	137	299	377	425	408	150	443	336	474	336	134	711	623	Bacteria;Bacteroidetes;Bacteroidia;Bacteroidales;Muribaculaceae;;
Zotu100	1	526	9	2	197	22	160	74	164	0	713	0	0	1	8	19	0	2	0	4	0	4	75	1	0	5	2	2	0	0	44	166	2	1	1	0	248	292	1	669	414	1	2	12	6	1	406	76	Bacteria;Firmicutes;Clostridia;Clostridiales;Lachnospiraceae;LachnospiraceaeNK4A136group;
Zotu1004	0	0	0	0	0	0	0	0	1	0	0	0	0	0	0	0	1	12	0	73	1	1	0	0	0	0	1	3	0	0	0	5	28	8	0	0	1	0	25	0	0	8	0	2	0	0	0	0	Bacteria;Firmicutes;Clostridia;Clostridiales;Lachnospiraceae;Roseburia;
Zotu1008	0	4	1	0	0	0	0	0	0	0	0	0	0	0	0	0	0	0	0	0	0	0	0	0	0	0	4	0	0	0	0	0	19	7	28	0	0	3	0	0	0	0	3	0	0	0	0	0	Bacteria;Firmicutes;Clostridia;Clostridiales;Christensenellaceae;;
Zotu102	101	111	46	80	41	218	185	75	241	31	128	22	132	90	53	143	36	88	39	54	225	72	185	34	89	76	195	94	471	198	211	332	91	68	54	31	76	128	66	176	87	25	46	156	359	322	48	116	Bacteria;Bacteroidetes;Bacteroidia;Bacteroidales;Rikenellaceae;Alistipes;
Zotu1020	0	0	0	0	0	0	0	0	0	0	0	0	0	0	0	0	0	0	0	0	60	2	2	0	0	0	18	0	0	0	2	46	0	0	0	0	15	0	1	20	0	9	0	0	0	0	0	0	Bacteria;Firmicutes;Clostridia;Clostridiales;Lachnospiraceae;;
Zotu1021	2	0	0	0	0	10	0	0	0	1	9	47	0	1	1	0	0	0	0	0	0	0	0	0	0	0	0	0	9	0	0	0	0	0	0	0	1	2	0	0	0	0	0	1	0	0	1	4	Bacteria;Firmicutes;Bacilli;Erysipelotrichales;Erysipelotrichaceae;;
Zotu1022	1	8	0	0	0	0	4	0	0	0	0	1	0	0	0	0	4	0	2	0	0	2	0	1	22	0	2	9	2	0	0	4	0	0	0	1	0	0	1	0	0	3	0	0	0	3	6	3	Bacteria;Firmicutes;Clostridia;Clostridiales;Christensenellaceae;;
Zotu103	0	0	0	114	187	40	6	195	690	0	0	0	81	57	7	91	44	275	160	53	359	2	146	13	122	7	332	0	0	12	0	0	0	6	30	64	431	1	65	55	188	55	1	145	2	294	152	332	Bacteria;Firmicutes;Clostridia;Clostridiales;Lachnospiraceae;;
Zotu1030	2	0	1	0	5	5	0	4	0	0	2	6	0	4	8	5	0	5	0	0	0	0	1	0	0	0	11	1	0	1	0	3	0	1	0	0	3	6	16	6	0	0	0	1	10	2	3	0	Bacteria;Firmicutes;Clostridia;Clostridiales;Lachnospiraceae;;
Zotu1031	11	8	1	12	4	11	3	1	5	10	5	21	1	6	0	3	1	2	3	3	2	6	6	5	6	11	2	1	32	3	2	3	2	3	3	4	6	8	6	4	1	7	4	6	32	23	18	14	Bacteria;Firmicutes;Clostridia;Clostridiales;Lachnospiraceae;;
Zotu1036	6	9	3	2	4	7	1	1	4	2	13	3	2	0	4	2	0	0	1	2	5	0	6	0	2	1	3	2	7	4	3	3	4	8	0	9	2	1	18	5	7	2	8	0	0	0	2	4	Bacteria;Firmicutes;Clostridia;Oscillospirales;Ruminococcaceae;;
Zotu1044	0	0	0	0	0	0	3	0	0	0	0	10	3	0	0	23	0	0	0	0	0	0	0	1	0	10	1	0	0	0	4	4	0	0	3	0	11	0	18	6	4	1	0	4	5	0	0	0	Bacteria;Firmicutes;Clostridia;Clostridiales;Lachnospiraceae;Tyzzerella;
Zotu105	19	18	31	28	67	18	51	36	18	14	53	38	28	56	34	29	29	82	76	81	17	38	53	33	24	30	63	44	44	37	58	62	22	36	40	29	27	20	19	29	30	47	47	80	26	56	39	62	Bacteria;Bacteroidetes;Bacteroidia;Bacteroidales;Muribaculaceae;;
Zotu106	0	0	0	0	0	0	192	65	0	0	0	0	222	11	53	45	0	0	0	32	45	28	72	25	0	0	162	184	48	112	119	212	42	135	0	0	43	46	1	0	0	54	100	65	0	2	0	0	Bacteria;Firmicutes;Clostridia;Oscillospirales;Ruminococcaceae;Ruminococcus;
Zotu1061	0	0	0	0	0	0	0	0	0	0	0	0	1	2	10	0	0	0	0	0	0	0	0	0	0	19	0	0	0	0	0	0	0	0	6	0	0	0	0	0	0	0	0	0	3	0	0	3	Bacteria;Firmicutes;Clostridia;Clostridiales;Lachnospiraceae;;
Zotu1063	0	0	1	0	13	4	0	0	45	0	3	0	3	5	0	1	0	5	0	0	1	0	0	3	0	0	1	1	4	5	1	0	0	0	0	0	5	1	0	4	1	0	5	0	0	18	8	15	Bacteria;Firmicutes;Clostridia;Clostridiales;Lachnospiraceae;;
Zotu107	83	52	74	9	12	10	80	101	41	2	3	5	20	4	3	1	392	86	1	51	189	573	179	136	4	477	158	70	330	171	102	131	111	138	4	4	3	24	57	9	3	36	130	35	6	162	4	53	Bacteria;Firmicutes;Clostridia;Clostridiales;Lachnospiraceae;;
Zotu108	27	6	24	79	76	88	28	22	33	37	52	37	22	43	28	32	23	62	27	23	17	25	57	47	24	69	26	13	46	34	12	27	35	44	70	57	25	48	25	36	56	86	65	124	53	29	144	146	Bacteria;Bacteroidetes;Bacteroidia;Bacteroidales;Muribaculaceae;;
Zotu1089	0	0	0	0	0	0	0	0	0	0	0	0	0	0	0	0	28	9	0	0	0	0	0	0	0	0	0	0	0	0	0	0	3	0	0	0	1	0	0	0	0	0	33	0	0	0	0	0	Bacteria;Firmicutes;Clostridia;Clostridiales;Lachnospiraceae;Roseburia;
Zotu1094	0	0	0	0	0	2	0	1	6	1	0	0	0	0	0	3	6	0	0	5	9	2	11	2	2	0	9	0	1	4	0	0	4	15	0	0	0	0	0	0	5	1	13	1	0	0	0	0	Bacteria;Firmicutes;Clostridia;Clostridiales;Oscillospiraceae;;
Zotu11	26	10	46	38	1030	200	11	6	0	0	209	352	900	1066	826	507	282	493	679	536	80	132	187	141	578	711	708	415	403	465	816	1117	534	712	360	232	38	61	135	72	376	279	838	1427	36	34	10	17	Bacteria;Bacteroidetes;Bacteroidia;Bacteroidales;Muribaculaceae;;
Zotu110	27	60	5	48	51	49	94	108	92	1	30	7	67	27	35	74	70	39	32	30	30	17	139	29	60	172	58	45	34	126	117	231	67	111	42	49	11	48	11	96	119	86	56	101	15	16	143	114	Bacteria;Bacteroidetes;Bacteroidia;Bacteroidales;Odoribacteraceae;Odoribacter;
Zotu1103	0	0	0	0	0	0	0	0	0	0	0	0	0	0	0	0	0	0	0	0	0	0	0	0	0	0	0	0	0	0	0	2	0	0	0	0	0	0	0	0	0	0	0	0	0	0	0	0	Bacteria;Bacteroidetes;Bacteroidia;Bacteroidales;Bacteroidaceae;Bacteroides;
Zotu1114	2	0	1	1	0	1	0	0	1	1	2	9	1	5	1	2	0	5	0	0	0	1	3	0	8	1	4	0	4	1	1	0	0	7	0	0	1	2	0	2	7	3	0	4	0	0	3	0	Bacteria;Firmicutes;Clostridia;Clostridiales;Christensenellaceae;Borkfalki;
Zotu1118	0	0	0	0	0	0	11	0	0	0	0	0	0	0	2	0	0	25	0	0	0	0	5	0	0	0	16	0	0	0	2	0	0	43	0	0	3	0	0	0	0	9	0	3	0	0	0	0	Bacteria;Firmicutes;Clostridia;Clostridiales;Lachnospiraceae;;
Zotu112	24	8	13	20	67	30	51	22	34	10	25	16	44	32	26	17	25	61	52	60	13	14	21	33	50	26	34	46	29	24	29	57	23	19	31	21	17	24	21	24	7	21	38	46	10	39	41	27	Bacteria;Bacteroidetes;Bacteroidia;Bacteroidales;Muribaculaceae;;
Zotu113	31	13	28	23	48	20	35	28	38	17	33	40	73	64	52	40	33	60	66	41	16	28	42	37	45	38	74	37	29	58	49	73	44	44	63	22	14	29	36	33	14	47	43	69	24	41	12	34	Bacteria;Bacteroidetes;Bacteroidia;Bacteroidales;Muribaculaceae;;
Zotu1135	0	0	0	0	0	0	0	0	0	0	0	0	0	0	26	0	0	5	0	0	29	0	0	0	0	0	0	3	0	1	0	9	0	2	0	0	25	1	0	0	3	1	5	5	0	2	0	36	Bacteria;Firmicutes;Clostridia;Clostridiales;Lachnospiraceae;LachnospiraceaeUCG-001;
Zotu1138	0	0	0	1	1	0	4	4	0	1	0	0	3	2	2	3	0	0	0	3	1	0	7	0	0	0	7	3	2	0	3	5	0	0	1	0	0	0	4	0	0	0	0	2	0	1	0	0	Bacteria;Firmicutes;Clostridia;Clostridiales;Oscillospiraceae;;
Zotu1145	0	0	0	0	2	0	0	2	2	0	0	0	0	2	1	8	1	2	1	0	1	0	0	1	4	3	5	0	0	0	1	2	0	1	1	1	4	0	1	3	2	2	0	2	1	1	0	0	Bacteria;Firmicutes;Clostridia;Clostridiales;Oscillospiraceae;Pseudoflavonifractor;
Zotu1148	1	4	0	0	0	0	0	3	0	0	0	2	0	2	0	1	1	0	9	1	3	2	0	1	17	0	0	0	0	0	1	0	1	7	1	0	0	0	0	2	0	2	6	0	16	0	0	0	Bacteria;Firmicutes;Clostridia;Clostridiales;Oscillospiraceae;Pseudoflavonifractor;
Zotu115	86	1	24	5	202	125	87	48	122	2	61	119	24	26	3	15	19	103	61	72	40	12	53	26	31	34	12	0	18	65	91	4	43	1	65	79	24	53	16	91	50	20	3	5	99	62	96	105	Bacteria;Firmicutes;Clostridia;Clostridiales;Lachnospiraceae;Marvinbryantia;
Zotu1152	0	0	0	0	0	0	0	0	0	0	5	8	17	4	6	11	0	0	0	4	0	0	6	2	0	0	1	1	0	1	2	3	0	8	1	0	24	11	3	5	0	1	2	4	37	0	0	0	Bacteria;Firmicutes;Clostridia;Clostridiales;Lachnospiraceae;;
Zotu116	61	13	66	108	39	24	38	32	70	42	65	94	39	80	15	38	94	67	129	81	84	48	77	80	171	108	58	19	118	38	39	122	52	72	34	62	31	79	61	67	50	78	33	73	150	104	170	76	Bacteria;Firmicutes;Clostridia;Clostridiales;Lachnospiraceae;;
Zotu118	137	255	31	66	220	786	40	22	147	0	109	12	98	63	21	42	90	35	53	26	248	15	177	20	84	86	14	11	122	15	212	138	10	12	12	30	389	270	207	84	12	34	92	39	0	45	101	270	Bacteria;Firmicutes;Clostridia;Clostridiales;Lachnospiraceae;LachnospiraceaeNK4A136group;
Zotu119	22	17	5	8	56	23	41	27	23	7	50	42	19	43	18	34	31	32	51	61	12	17	36	30	39	21	58	16	20	18	19	37	8	11	27	17	11	12	17	21	8	27	19	28	23	27	28	43	Bacteria;Bacteroidetes;Bacteroidia;Bacteroidales;Muribaculaceae;;
Zotu1198	1	2	6	1	12	8	1	2	0	2	43	0	0	5	1	3	0	1	0	0	0	4	5	0	0	7	1	0	5	7	1	0	0	0	3	6	6	10	4	2	5	1	0	5	8	12	2	1	Bacteria;Firmicutes;Clostridia;Clostridiales;Lachnospiraceae;;
Zotu12	930	379	201	538	899	929	736	542	372	227	715	867	372	587	340	545	263	393	671	640	390	436	820	795	559	532	711	296	767	733	476	757	387	504	372	230	528	620	941	917	315	451	256	812	674	550	850	953	Bacteria;Bacteroidetes;Bacteroidia;Bacteroidales;Muribaculaceae;;
Zotu120	0	0	0	0	0	0	0	0	308	150	0	4	1	0	5	2	0	314	0	0	0	0	0	0	0	0	0	0	0	0	0	0	0	0	0	0	246	342	0	0	48	0	0	0	384	0	0	0	Bacteria;Bacteroidetes;Bacteroidia;Bacteroidales;Prevotellaceae;PrevotellaceaeUCG-001;
Zotu1209	0	0	0	0	0	0	0	0	0	0	0	0	0	0	0	0	46	16	0	8	6	1	0	0	0	0	2	0	0	10	1	4	9	0	0	3	0	4	0	0	0	0	0	0	0	1	0	0	Bacteria;Firmicutes;Clostridia;Oscillospirales;Oscillospiraceae;;
Zotu121	0	0	1	4	0	0	0	0	0	0	31	196	210	0	33	15	200	421	2	2	0	0	0	0	1	0	43	56	0	1	1	2	48	49	0	0	7	16	0	0	0	0	272	330	0	3	0	0	Bacteria;Bacteroidetes;Bacteroidia;Bacteroidales;Muribaculaceae;;
Zotu122	10	8	29	37	59	12	78	39	6	14	10	10	63	45	30	25	15	34	39	33	31	43	45	47	37	43	51	43	79	134	97	70	32	17	32	40	32	61	26	75	12	42	29	58	28	79	66	45	Bacteria;Bacteroidetes;Bacteroidia;Bacteroidales;Muribaculaceae;;
Zotu124	6	148	1	6	6	15	111	155	98	0	1	7	6	5	3	3	67	194	75	60	91	0	59	15	0	0	23	3	3	30	41	14	0	0	3	47	12	163	19	332	197	175	21	163	3	97	62	167	Bacteria;Firmicutes;Clostridia;Clostridiales;Lachnospiraceae;LachnospiraceaeNK4A136group;
Zotu126	148	10	0	59	51	275	167	63	386	0	90	3	5	0	106	170	70	60	229	156	15	4	33	0	105	67	36	19	2	1	19	378	6	1	132	120	232	59	104	108	21	7	60	117	34	104	205	455	Bacteria;Firmicutes;Clostridia;Clostridiales;Lachnospiraceae;Roseburia;
Zotu1269	0	0	0	0	0	0	0	0	0	0	0	0	0	0	0	0	0	0	0	0	0	0	0	0	0	0	0	0	0	0	0	0	0	0	0	0	0	0	0	0	0	0	0	0	0	0	0	0	Bacteria;Actinobacteriota;Coriobacteriia;Coriobacteriales;Coriobacteriaceae;Collinsella;
Zotu127	374	208	4	377	160	347	944	357	612	2	121	1	271	167	58	249	155	160	45	186	312	155	107	37	132	319	83	27	59	13	424	301	28	50	15	9	46	17	181	205	17	33	1	22	77	82	235	151	Bacteria;Firmicutes;Clostridia;Clostridiales;Lachnospiraceae;LachnospiraceaeNK4A136group;
Zotu1277	0	0	0	0	0	0	0	0	0	0	0	0	0	0	0	0	0	0	0	0	0	0	0	0	0	0	0	0	0	0	0	0	0	0	0	0	0	0	0	0	0	0	0	0	0	0	0	0	Bacteria;Actinobacteriota;Actinobacteria;Micrococcales;Promicromonosporaceae;Cellulosimicrobium;
Zotu128	44	144	7	34	48	7	4	1	129	0	0	5	2	4	132	55	224	198	16	3	276	419	170	102	4	100	0	3	14	2	51	273	1	2	117	14	33	212	24	82	1	4	0	7	1	233	10	79	Bacteria;Firmicutes;Clostridia;Clostridiales;Lachnospiraceae;;
Zotu1286	0	0	0	0	2	1	1	0	2	0	1	0	2	2	5	0	0	0	0	0	2	2	8	0	0	1	3	0	5	0	0	0	2	1	7	1	0	1	0	2	6	1	4	5	0	0	0	0	Bacteria;Firmicutes;Clostridia;Clostridiales;Oscillospiraceae;;
Zotu129	0	400	6	0	136	18	113	37	150	1	498	0	0	0	2	16	0	0	0	3	0	0	35	0	0	0	0	0	2	0	28	99	1	0	0	0	139	163	1	428	252	0	0	0	4	1	293	38	Bacteria;Firmicutes;Clostridia;Clostridiales;Lachnospiraceae;LachnospiraceaeNK4A136group;
Zotu1310	3	0	0	0	0	0	1	8	0	0	0	0	0	0	0	0	1	1	0	0	0	0	3	0	0	0	2	3	0	0	0	0	0	2	0	1	0	3	0	0	1	0	1	1	0	0	0	0	Bacteria;Firmicutes;Clostridia;Clostridiales;Oscillospiraceae;;
Zotu132	3	5	2	5	0	0	44	33	51	17	42	61	1	0	10	7	26	84	233	294	45	37	35	38	12	17	254	29	76	62	28	27	20	63	68	87	21	41	36	38	2	13	56	76	30	76	5	7	Bacteria;Bacteroidetes;Bacteroidia;Bacteroidales;Muribaculaceae;;
Zotu1326	3	0	2	0	0	0	2	6	2	2	1	0	1	0	0	1	1	4	0	0	0	0	0	1	0	0	0	0	0	0	0	2	0	0	0	0	0	0	0	0	0	3	2	8	0	0	0	0	Bacteria;Firmicutes;Clostridia;Clostridiales;Christensenellaceae;;
Zotu133	84	58	57	87	77	28	49	46	271	114	121	121	21	51	52	68	20	72	110	11	46	79	44	69	98	186	56	37	119	98	99	110	43	98	76	51	125	95	78	36	52	53	43	69	190	151	88	78	Bacteria;Firmicutes;Clostridia;Oscillospirales;Oscillospiraceae;;
Zotu1336	0	0	0	0	0	0	0	0	0	0	0	0	0	0	34	2	0	0	0	0	0	0	0	0	0	0	0	0	0	0	0	0	0	0	0	0	0	0	0	0	0	0	0	0	0	0	0	0	Bacteria;Firmicutes;Clostridia;Clostridiales;Lachnospiraceae;LachnospiraceaeNK4A136group;
Zotu134	35	31	24	260	51	29	6	114	57	0	315	124	35	69	7	17	6	14	34	53	287	218	255	4	40	90	51	2	17	33	195	134	31	1	6	2	27	30	7	1	2	3	46	20	238	381	0	0	Bacteria;Firmicutes;Clostridia;Clostridiales;Lachnospiraceae;;
Zotu135	13	9	3	8	1	6	390	137	0	8	19	203	454	2	62	386	24	379	0	71	21	8	308	20	0	0	2	1	4	0	10	125	5	6	6	5	82	15	56	5	23	20	59	7	0	9	13	9	Bacteria;Firmicutes;Clostridia;Clostridiales;Lachnospiraceae;LachnospiraceaeNK4A136group;
Zotu137	8	1	54	91	153	112	1	375	7	86	107	0	162	113	4	268	0	4	0	4	0	30	9	56	0	114	37	1	413	9	1	29	0	31	52	87	0	0	336	224	21	6	47	120	334	12	89	90	Bacteria;Firmicutes;Clostridia;Clostridiales;Lachnospiraceae;LachnospiraceaeUCG-001;
Zotu138	1	0	0	0	8	5	5	0	5	0	3	0	5	0	73	15	7	23	0	1	1	2	60	84	14	17	114	71	2	18	351	224	344	313	347	0	3	80	61	37	52	379	12	1	1	3	9	17	Bacteria;Firmicutes;Clostridia;Clostridiales;Lachnospiraceae;;
Zotu139	234	352	87	122	30	71	58	35	193	62	48	36	9	59	7	46	3	85	230	46	3	2	4	2	120	15	5	1	5	4	228	9	166	101	48	78	41	48	0	40	132	13	10	76	580	4	141	125	Bacteria;Firmicutes;Clostridia;Clostridiales;Lachnospiraceae;;
Zotu14	265	384	6	515	385	100	1185	328	4	0	342	376	329	399	525	308	289	42	1105	623	754	688	536	325	1256	361	745	509	983	1424	936	1015	245	752	307	355	0	6	312	311	5	475	274	335	16	815	319	142	Bacteria;Bacteroidetes;Bacteroidia;Bacteroidales;Prevotellaceae;PrevotellaceaeUCG-001;
Zotu140	0	0	0	2	3	8	1	55	2	0	169	52	0	0	8	126	56	21	0	0	6	0	4	3	355	418	17	434	0	0	0	3	25	101	13	4	159	23	0	4	24	44	0	68	58	205	2	16	Bacteria;Firmicutes;Clostridia;Clostridiales;Lachnospiraceae;;
Zotu141	277	54	37	47	38	75	46	31	56	10	140	47	28	79	18	57	29	56	14	58	54	26	145	55	79	148	41	23	50	33	32	42	28	33	24	51	77	55	42	60	62	39	56	85	54	79	115	137	Bacteria;Firmicutes;Clostridia;Oscillospirales;Oscillospiraceae;;
Zotu1418	0	0	0	0	0	0	0	0	0	0	0	0	0	0	0	0	0	0	0	0	0	0	0	0	0	0	0	0	0	0	0	0	0	0	0	0	0	0	0	0	0	0	0	0	0	0	0	0	Bacteria;Bacteroidetes;Bacteroidia;Flavobacteriales;Weeksellaceae;Chryseobacterium;
Zotu142	0	3	2	199	153	1	235	33	188	101	297	89	5	67	4	12	0	9	2	13	90	75	201	43	0	210	50	25	0	476	416	644	27	45	4	0	230	156	36	138	43	18	42	44	0	224	3	20	Bacteria;Firmicutes;Clostridia;Clostridiales;Lachnospiraceae;LachnospiraceaeNK4A136group;
Zotu145	184	19	148	110	67	50	57	31	183	37	106	186	44	42	5	45	36	64	36	40	97	85	125	112	85	78	41	34	257	53	98	30	63	95	58	13	78	166	50	32	127	80	44	11	152	23	99	129	Bacteria;Firmicutes;Clostridia;Clostridiales;Lachnospiraceae;;
Zotu146	226	2	0	9	0	88	15	3	23	0	314	97	11	6	37	57	0	0	0	0	332	508	13	32	0	26	3	3	48	306	73	70	0	0	0	0	61	4	460	33	0	11	5	6	12	36	2	0	Bacteria;Firmicutes;Clostridia;Clostridiales;Lachnospiraceae;Roseburia;
Zotu147	78	58	52	50	90	77	126	42	43	30	124	101	85	120	65	100	220	162	248	198	111	102	146	128	199	287	299	156	230	148	81	149	190	286	181	112	103	151	96	68	197	272	186	183	154	119	97	106	Bacteria;Firmicutes;Clostridia;Oscillospirales;Oscillospiraceae;Colidextribacter;
Zotu1472	1	0	0	0	1	0	1	1	0	0	2	1	1	3	0	0	1	0	0	0	1	0	0	0	0	4	0	3	4	0	0	0	0	0	0	1	0	2	0	0	3	0	2	0	1	1	0	2	Bacteria;Firmicutes;Clostridia;Clostridiales;Lachnospiraceae;;
Zotu1480	0	0	0	0	0	0	0	1	0	0	0	0	0	0	0	0	0	0	0	1	0	0	0	0	0	0	0	0	0	0	0	0	0	0	0	0	0	0	0	0	0	0	0	0	0	0	0	0	Bacteria;Bacteroidetes;Bacteroidia;Bacteroidales;Bacteroidaceae;Bacteroides;
Zotu149	0	0	3	56	0	0	15	106	24	0	68	152	418	181	110	121	71	32	38	130	22	66	119	204	31	160	218	56	123	123	179	11	189	19	162	5	0	3	0	2	75	161	229	39	1	0	0	0	Bacteria;Firmicutes;Clostridia;Clostridiales;Lachnospiraceae;Eubacteriumxylanophilumgroup;
Zotu15	307	127	138	269	255	81	161	127	292	108	273	338	413	662	505	250	171	314	346	430	105	158	185	190	416	504	489	457	330	381	208	328	393	409	398	145	132	184	129	128	143	290	397	471	130	129	115	135	Bacteria;Bacteroidetes;Bacteroidia;Bacteroidales;Muribaculaceae;;
Zotu150	105	287	0	0	0	0	11	189	200	6	0	26	1	0	0	5	4	3	0	6	7	2	5	1	0	0	2	7	3	2	2	4	0	1	1	0	180	2	40	334	0	4	4	5	1	15	5	6	Bacteria;Firmicutes;Clostridia;Clostridiales;Lachnospiraceae;;
Zotu151	68	143	124	236	50	202	235	51	351	77	304	133	153	156	304	337	128	169	254	203	60	84	47	27	28	377	188	123	218	105	68	130	106	211	76	152	79	156	108	149	157	104	57	205	69	186	160	135	Bacteria;Firmicutes;Clostridia;Clostridiales;Lachnospiraceae;ClostridiumXlVb;
Zotu152	21	39	9	6	0	5	37	26	29	0	28	34	165	22	163	164	40	17	0	18	36	138	139	101	67	56	108	37	287	103	103	117	65	52	71	18	27	30	105	44	17	26	80	47	0	3	0	3	Bacteria;Firmicutes;Clostridia;Clostridiales;Lachnospiraceae;Lachnoclostridium;
Zotu153	112	80	19	37	47	353	98	57	162	106	72	31	73	131	48	105	16	20	9	29	24	7	84	45	24	50	9	15	141	57	6	13	18	43	39	33	38	58	98	3	16	26	76	52	92	31	82	113	Bacteria;Firmicutes;Clostridia;Clostridiales;Lachnospiraceae;LachnospiraceaeNK4A136group;
Zotu154	19	19	11	68	24	18	61	23	40	4	24	22	34	17	57	18	44	8	31	49	27	18	23	20	107	8	64	65	45	48	34	75	14	54	18	65	18	19	17	22	11	16	30	25	6	166	28	7	Bacteria;Bacteroidetes;Bacteroidia;Bacteroidales;Rikenellaceae;Alistipes;
Zotu155	56	58	47	28	10	58	0	8	42	1	4	1	42	188	6	39	0	7	317	103	57	35	1	3	162	65	8	3	30	4	26	150	10	45	1	6	31	19	2	0	9	4	6	10	0	4	64	262	Bacteria;Firmicutes;Clostridia;Clostridiales;Lachnospiraceae;Roseburia;
Zotu156	6	1	0	47	92	36	28	11	5	89	49	9	38	59	26	44	4	0	3	3	51	36	61	36	2	141	143	63	147	39	85	107	64	74	63	48	159	82	71	52	141	88	121	106	146	75	0	5	Bacteria;Firmicutes;Clostridia;Oscillospirales;Butyricicoccaceae;Butyricicoccus;
Zotu158	156	168	19	117	146	127	78	36	120	219	103	87	51	333	41	39	60	89	93	63	139	31	233	83	94	108	59	41	90	58	68	103	79	142	36	123	77	160	109	27	101	103	71	65	386	207	103	197	Bacteria;Firmicutes;Clostridia;Clostridiales;Lachnospiraceae;LachnospiraceaeNK4A136group;
Zotu159	44	62	6	104	60	49	28	33	19	3	31	9	10	25	14	22	19	13	43	16	10	21	15	31	43	23	26	7	88	14	22	24	63	91	15	4	27	40	13	9	59	34	19	11	40	16	223	107	Bacteria;Firmicutes;Clostridia;Clostridiales;Lachnospiraceae;Lachnoclostridium;
Zotu1597	0	0	0	53	0	0	0	0	0	0	0	0	0	0	0	0	0	0	0	0	0	0	0	0	0	0	0	0	0	0	17	0	0	0	0	0	2	3	0	0	1	0	0	0	0	0	0	0	Bacteria;Firmicutes;Clostridia;Clostridiales;Lachnospiraceae;;
Zotu16	1	5	4	912	5	0	3	0	3	0	9	2	599	1888	7	0	1937	1477	0	0	1693	1301	5	1	22	2792	2120	1479	574	1338	1	1	3053	2072	6	2	3	10	0	4	4	1596	3409	1080	0	1140	1	0	Bacteria;Firmicutes;Clostridia;Clostridiales;Lachnospiraceae;LachnospiraceaeNK4A136group;
Zotu160	0	0	0	0	0	0	1	20	6	0	0	0	35	6	64	185	7	12	4	23	283	6	11	214	0	104	59	48	0	0	29	14	99	9	28	0	111	260	8	7	6	59	135	276	0	17	3	71	Bacteria;Firmicutes;Clostridia;Clostridiales;Lachnospiraceae;LachnospiraceaeNK4A136group;
Zotu161	5	0	3	4	15	104	146	7	13	41	0	6	647	118	10	12	0	25	341	10	26	3	4	15	27	379	0	9	126	1	4	8	0	17	2	9	90	60	30	29	4	35	17	38	318	53	91	20	Bacteria;Firmicutes;Clostridia;Clostridiales;Lachnospiraceae;LachnospiraceaeNK4A136group;
Zotu164	32	36	9	56	41	28	29	73	48	5	26	15	53	39	28	56	39	24	35	32	13	25	53	26	16	20	29	55	25	36	32	33	15	28	20	41	17	43	10	47	34	28	28	30	41	20	66	54	Bacteria;Bacteroidetes;Bacteroidia;Bacteroidales;Rikenellaceae;Rikenella;
Zotu165	77	43	39	13	21	28	80	3	9	0	66	53	8	81	21	43	27	43	48	56	14	6	44	8	15	34	2	1	36	59	92	117	8	2	64	33	25	24	46	44	28	35	19	27	18	43	50	39	Bacteria;Firmicutes;Clostridia;Oscillospirales;Eubacteriumcoprostanoligenesgroup;;
Zotu166	0	0	0	0	0	0	0	0	0	2006	0	0	0	0	0	0	0	0	0	0	1	590	0	0	0	10	0	365	2261	160	0	0	0	0	0	0	0	0	1	0	0	0	685	503	0	0	1	0	Bacteria;Firmicutes;Clostridia;Clostridiales;Lachnospiraceae;;
Zotu168	41	4	0	1	157	93	6	2	58	0	7	0	0	1	8	108	7	19	14	3	0	0	42	47	260	248	2	0	43	97	58	9	3	1	0	11	27	24	24	14	129	20	29	103	0	16	144	366	Bacteria;Firmicutes;Clostridia;Clostridiales;Lachnospiraceae;LachnospiraceaeNK4A136group;
Zotu1688	0	0	0	0	0	0	0	0	0	0	0	0	0	0	0	0	0	0	0	0	0	0	0	0	0	0	0	0	0	0	0	0	0	0	0	0	0	0	0	0	0	0	0	0	0	0	0	0	Bacteria;Proteobacteria;Gammaproteobacteria;Enterobacterales;Psychromonadaceae;Psychromonas;
Zotu169	12	11	13	6	47	21	22	13	17	0	26	20	11	17	10	12	15	24	18	20	9	8	26	7	9	26	23	16	19	3	35	40	15	13	23	4	10	7	21	28	13	9	17	34	13	6	22	38	Bacteria;Bacteroidetes;Bacteroidia;Bacteroidales;Muribaculaceae;;
Zotu17	0	0	0	0	1	0	1	1	0	0	0	1	0	1	1	0	0	1	0	2	1	0	1	2	0	0	0	1	0	0	1	1	0	1	1	0	0	1	0	0	0	0	0	0	2	0	1	3	Bacteria;Bacteroidetes;Bacteroidia;Bacteroidales;Muribaculaceae;;
Zotu170	4	6	9	4	71	10	1	1	24	15	11	33	105	124	7	5	4	13	0	0	4	4	29	23	33	40	7	8	0	2	19	63	11	16	2	1	5	2	20	29	1	2	11	16	0	0	0	0	Bacteria;Actinobacteriota;Coriobacteriia;Coriobacteriales;Atopobiaceae;;
Zotu171	0	0	0	0	0	0	0	0	0	0	0	0	0	0	7	40	53	211	0	120	95	0	0	1	0	0	647	0	0	0	3	0	415	386	81	0	0	188	152	259	266	351	2	179	0	0	0	0	Bacteria;Firmicutes;Clostridia;Clostridiales;Lachnospiraceae;;
Zotu1722	0	0	0	0	0	0	1	0	0	0	1	2	0	0	0	1	0	0	0	0	0	0	0	0	0	0	2	0	0	0	1	4	0	0	0	0	0	0	0	1	0	0	0	2	0	0	0	0	Bacteria;Firmicutes;Clostridia;Oscillospirales;Ruminococcaceae;;
Zotu173	32	6	9	20	56	7	41	25	32	15	96	151	47	65	38	29	50	135	58	51	13	44	43	42	63	87	90	41	59	68	70	75	71	32	57	31	14	20	44	48	22	63	81	136	37	30	54	34	Bacteria;Bacteroidetes;Bacteroidia;Bacteroidales;Muribaculaceae;;
Zotu174	1	0	0	1	0	0	0	1	0	0	22	0	160	2	287	177	0	63	1	3	5	7	1	11	0	0	188	98	56	403	0	5	201	63	90	0	0	2	6	4	0	149	65	14	0	0	0	0	Bacteria;Firmicutes;Clostridia;Clostridiales;Lachnospiraceae;LachnospiraceaeUCG-006;
Zotu175	42	53	94	9	25	15	252	98	130	0	2	1	25	47	19	23	98	26	259	20	82	95	55	32	210	69	29	42	43	51	39	18	37	90	55	20	149	110	97	27	26	59	34	134	2	51	157	127	Bacteria;Firmicutes;Clostridia;Clostridiales;Lachnospiraceae;LachnospiraceaeNK4A136group;
Zotu176	36	22	6	8	8	44	26	21	1	12	16	101	34	122	34	20	169	139	10	134	58	47	107	55	17	55	36	18	73	76	26	68	40	55	52	31	32	96	29	20	71	46	55	12	39	52	48	77	Bacteria;Firmicutes;Clostridia;Clostridiales;Lachnospiraceae;;
Zotu1764	0	0	0	0	3	2	2	5	0	0	0	0	0	0	0	0	5	0	0	0	0	0	0	0	0	0	1	0	0	1	0	0	3	1	0	0	0	0	0	2	0	0	0	0	0	0	0	0	Bacteria;Firmicutes;Clostridia;ClostridiaUCG-014;;;
Zotu177	0	0	0	0	0	0	0	0	0	0	0	0	1	0	0	0	0	0	0	0	0	0	0	0	1	0	0	2	1	0	0	0	0	0	0	0	0	1	0	0	0	0	0	0	0	0	0	0	Bacteria;Cyanobacteria;Cyanobacteriia;Chloroplast;;;
Zotu179	0	0	0	0	0	0	0	0	0	0	0	1	0	0	2	1	0	1	0	0	10	1	0	0	0	0	10	19	0	2	0	204	9	0	0	0	935	1485	5	311	0	3	28	9	0	0	1	0	Bacteria;Firmicutes;Clostridia;Clostridiales;Lachnospiraceae;LachnospiraceaeNK4A136group;
Zotu180	38	22	99	62	34	31	3	31	495	17	51	13	21	5	27	8	35	163	113	9	35	20	2	88	40	14	17	41	145	8	14	0	17	51	27	51	32	79	6	37	153	6	4	26	8	48	64	66	Bacteria;Firmicutes;Clostridia;Clostridiales;Lachnospiraceae;;
Zotu181	19	21	8	31	3	0	27	10	17	4	37	27	2	7	3	3	2	10	23	42	16	25	8	17	65	36	49	22	23	36	35	13	9	14	12	10	0	4	10	5	3	14	6	8	9	40	3	3	Bacteria;Bacteroidetes;Bacteroidia;Bacteroidales;Muribaculaceae;;
Zotu182	0	0	0	0	2	0	7	0	21	0	0	0	0	3	30	2	129	22	0	0	0	0	447	245	1	44	35	0	1	353	345	28	10	26	13	8	0	10	0	0	594	7	8	6	0	0	0	5	Bacteria;Firmicutes;Clostridia;Clostridiales;Lachnospiraceae;LachnospiraceaeNK4A136group;
Zotu186	17	2	4	9	125	8	40	4	10	9	50	67	0	26	4	0	33	13	206	47	8	5	29	9	107	68	0	0	30	0	29	87	0	0	56	46	12	24	96	52	5	0	0	26	7	56	0	0	Bacteria;Firmicutes;Clostridia;Oscillospirales;Ruminococcaceae;Ruminococcus;
Zotu187	64	20	86	42	8	19	69	23	91	225	88	161	10	11	36	31	22	18	36	24	34	75	71	46	27	7	12	6	103	63	42	27	12	17	4	23	27	31	58	15	43	21	29	23	96	54	73	29	Bacteria;Firmicutes;Clostridia;Clostridiales;Lachnospiraceae;;
Zotu189	106	17	20	16	2	42	6	7	168	157	3	19	54	17	16	73	23	17	6	3	22	25	38	46	16	12	119	45	5	42	74	44	55	135	14	129	159	38	4	50	3	16	6	89	7	16	15	80	Bacteria;Firmicutes;Clostridia;Clostridiales;Christensenellaceae;Borkfalki;
Zotu19	199	99	97	171	317	91	168	123	184	64	231	219	310	567	190	174	181	410	303	231	124	155	266	274	371	258	448	176	323	318	312	468	238	138	177	68	78	153	190	203	106	217	157	309	96	181	148	163	Bacteria;Bacteroidetes;Bacteroidia;Bacteroidales;Muribaculaceae;Muribaculum;
Zotu190	20	7	6	88	21	26	75	41	18	30	30	23	53	24	33	35	61	22	64	26	64	25	22	19	81	27	47	57	2	33	41	103	14	17	10	17	18	22	61	49	10	57	3	5	21	96	19	11	Bacteria;Bacteroidetes;Bacteroidia;Bacteroidales;Bacteroidaceae;Bacteroides;
Zotu1901	0	0	0	0	0	0	3	3	0	0	0	0	0	0	0	0	0	0	0	0	0	0	0	1	0	0	1	0	0	0	0	0	4	0	0	0	1	0	0	0	0	0	3	0	0	0	0	0	Bacteria;Firmicutes;Clostridia;Clostridiales;Lachnospiraceae;LachnospiraceaeUCG-006;
Zotu191	5	9	2	28	10	0	74	20	22	9	6	29	28	8	3	3	35	29	70	57	0	9	1	26	156	7	85	76	5	45	32	26	20	79	11	3	7	1	1	1	24	16	29	9	2	55	1	0	Bacteria;Cyanobacteria;Vampirivibrionia;Gastranaerophilales;;;
Zotu193	0	6	66	115	1	66	87	18	167	0	56	129	76	106	0	1	0	0	0	0	0	0	0	0	0	0	250	0	0	0	0	0	0	0	0	0	0	21	0	0	0	0	0	0	117	0	0	0	Bacteria;Firmicutes;Bacilli;Acholeplasmatales;Acholeplasmataceae;Anaeroplasma;
Zotu196	76	337	1	18	5	157	4	18	2	0	219	7	18	1	18	14	0	0	1	3	7	156	43	10	2	0	12	6	193	173	62	30	8	7	37	28	12	26	2	0	17	42	8	3	49	5	340	0	Bacteria;Firmicutes;Clostridia;Clostridiales;Lachnospiraceae;LachnospiraceaeNK4A136group;
Zotu198	29	0	4	15	33	14	219	6	14	0	0	0	33	12	9	21	27	61	54	34	16	16	17	5	141	45	115	103	9	15	27	7	14	51	78	23	4	18	40	0	0	72	49	5	0	7	0	17	Bacteria;Firmicutes;Clostridia;Clostridiales;Lachnospiraceae;LachnospiraceaeUCG-006;
Zotu199	0	0	49	4	10	6	27	49	30	8	0	0	22	12	31	38	19	21	12	19	44	157	16	10	117	37	8	1	17	19	0	111	15	28	70	15	30	28	7	74	0	20	51	48	0	16	5	12	Bacteria;Firmicutes;Clostridia;Clostridiales;Lachnospiraceae;LachnospiraceaeNK4A136group;
Zotu2	253	61	16	39	94	152	86	155	68	24	55	334	154	99	240	369	172	772	58	47	165	115	87	56	127	342	220	27	32	106	32	118	498	222	467	323	37	68	33	115	98	86	320	399	187	32	248	65	Bacteria;Firmicutes;Bacilli;Lactobacillales;Lactobacillaceae;Ligilactobacillus;
Zotu20	134	91	111	537	466	76	247	119	154	227	573	379	183	403	50	199	85	185	628	286	156	327	307	336	204	150	508	89	479	123	145	143	154	286	443	161	261	146	199	161	164	334	67	189	192	553	117	66	Bacteria;Bacteroidetes;Bacteroidia;Bacteroidales;Prevotellaceae;Alloprevotella;
Zotu200	18	219	52	101	159	44	2	0	204	140	35	29	10	18	101	40	5	27	56	57	0	0	37	114	89	157	0	5	42	8	161	1	36	40	30	33	45	198	44	9	139	0	85	358	126	108	230	98	Bacteria;Firmicutes;Clostridia;Clostridiales;Lachnospiraceae;;
Zotu201	5	16	8	48	8	10	71	21	36	0	19	43	39	97	5	90	25	22	0	4	94	63	95	79	70	190	101	48	149	136	28	100	72	91	52	53	68	87	53	28	75	32	44	83	4	101	23	21	Bacteria;Firmicutes;Clostridia;Oscillospirales;Butyricicoccaceae;Butyricicoccus;
Zotu204	76	69	48	175	73	55	143	55	147	54	127	150	198	166	123	109	201	120	149	149	110	53	144	100	259	186	99	59	118	90	67	99	108	323	96	58	95	121	97	65	136	156	93	102	210	282	103	176	Bacteria;Firmicutes;Clostridia;Oscillospirales;Oscillospiraceae;;
Zotu205	12	18	15	13	14	14	8	6	11	9	32	22	13	38	13	47	36	64	54	25	29	13	19	29	90	116	8	2	56	14	31	109	47	71	30	26	53	56	62	59	93	60	71	24	9	14	43	61	Bacteria;Firmicutes;Clostridia;Clostridiales;Lachnospiraceae;GCA-900066575;
Zotu206	0	0	0	0	7	0	13	0	19	0	0	0	0	2	43	5	98	9	0	0	0	0	339	220	2	27	65	28	0	324	289	44	19	19	4	8	1	7	12	0	489	41	70	15	0	0	1	2	Bacteria;Firmicutes;Clostridia;Clostridiales;Lachnospiraceae;LachnospiraceaeNK4A136group;
Zotu207	5	0	330	135	0	0	8	11	64	1	2	7	39	0	341	1	6	6	143	9	1	0	100	71	6	80	42	24	3	1	1	1	15	5	39	37	5	3	0	2	58	38	6	0	15	23	1	1	Bacteria;Firmicutes;Clostridia;Clostridiales;Lachnospiraceae;;
Zotu208	67	2	8	29	16	11	38	29	59	0	31	3	31	19	17	17	40	22	50	46	11	4	12	23	19	4	24	17	28	33	24	22	6	6	6	5	4	25	14	22	24	22	9	2	1	32	9	4	Bacteria;Firmicutes;Clostridia;Oscillospirales;Ruminococcaceae;;
Zotu209	10	9	6	9	17	10	23	13	27	5	17	10	25	30	47	39	47	80	52	60	15	34	24	17	57	23	93	28	32	22	29	54	33	39	39	43	15	22	24	18	14	57	59	91	20	32	32	20	Bacteria;Bacteroidetes;Bacteroidia;Bacteroidales;Muribaculaceae;;
Zotu21	172	73	65	60	308	32	160	122	55	69	265	451	299	253	142	50	118	311	203	184	77	129	271	195	159	139	155	152	110	207	243	353	169	135	200	102	105	145	211	163	46	159	142	187	75	39	83	127	Bacteria;Bacteroidetes;Bacteroidia;Bacteroidales;Muribaculaceae;;
Zotu210	42	44	7	15	17	6	59	19	18	25	44	16	15	14	18	9	10	5	53	41	9	19	28	17	61	28	82	58	56	78	43	70	15	24	19	29	5	17	24	39	11	30	10	18	34	70	51	50	Bacteria;Bacteroidetes;Bacteroidia;Bacteroidales;Muribaculaceae;;
Zotu211	46	0	8	9	62	25	79	31	17	0	2	0	8	5	1	42	29	5	13	19	9	12	1	0	138	53	2	1	53	3	34	9	2	43	137	80	272	31	24	134	21	4	14	46	2	5	66	228	Bacteria;Firmicutes;Clostridia;Clostridiales;Lachnospiraceae;LachnospiraceaeNK4A136group;
Zotu213	8	0	0	0	81	43	3	21	0	0	0	1	8	256	21	10	6	2	106	68	7	5	21	5	61	84	3	9	1	2	5	51	96	160	94	46	7	31	30	7	4	26	5	3	0	9	26	26	Bacteria;Firmicutes;Clostridia;Clostridiales;Lachnospiraceae;LachnospiraceaeNK4A136group;
Zotu214	34	43	21	64	41	53	69	57	118	12	116	67	17	48	36	66	45	60	76	116	103	41	85	81	124	125	107	45	73	62	45	120	38	69	68	54	88	65	38	58	110	63	53	111	132	122	120	120	Bacteria;Firmicutes;Clostridia;Oscillospirales;Oscillospiraceae;Colidextribacter;
Zotu215	29	32	9	5	19	22	26	10	52	2	12	2	16	58	19	30	19	7	23	40	131	8	44	17	21	36	122	36	53	25	40	18	46	21	8	16	23	69	48	17	43	22	50	44	23	20	22	72	Bacteria;Firmicutes;Clostridia;Clostridiales;Lachnospiraceae;Blautia;
Zotu216	26	4	0	0	333	90	142	99	1	2	40	133	26	40	6	45	22	99	6	102	59	19	13	16	0	201	127	28	3	43	29	52	20	24	36	0	96	65	50	36	8	10	3	93	142	0	5	29	Bacteria;Firmicutes;Clostridia;Clostridiales;Lachnospiraceae;ASF356;
Zotu218	58	20	0	2	260	5	27	50	109	0	13	3	0	1	0	6	4	8	37	17	71	0	79	42	48	6	8	0	167	3	15	36	2	1	3	0	24	175	2	3	40	11	21	17	3	67	240	3	Bacteria;Firmicutes;Clostridia;Clostridiales;Lachnospiraceae;;
Zotu219	31	5	1	1	12	4	5	11	9	3	13	19	12	10	10	8	12	7	19	20	3	3	10	14	22	15	7	0	8	16	3	20	2	10	6	4	6	5	11	8	1	3	9	4	18	7	12	30	Bacteria;Actinobacteriota;Coriobacteriia;Coriobacteriales;Eggerthellaceae;Enterorhabdus;
Zotu22	121	48	154	107	239	110	108	68	68	85	277	335	322	267	234	154	157	229	298	353	87	117	150	126	174	273	322	197	239	227	149	358	159	190	235	125	98	114	278	107	144	334	265	275	113	61	101	290	Bacteria;Proteobacteria;Deltaproteobacteria;Desulfovibrionales;Desulfovibrionaceae;Desulfovibrio;
Zotu220	929	418	1	2	8	15	0	4	56	2	71	33	14	2	4	3	1	28	16	8	33	26	213	16	124	26	0	3	0	3	16	268	1	23	0	0	2	13	6	3	9	0	7	7	2	1	4	22	Bacteria;Firmicutes;Clostridia;Clostridiales;Lachnospiraceae;A2;
Zotu221	36	20	9	14	5	15	19	13	45	10	39	38	11	18	26	15	67	42	106	50	29	37	44	28	98	30	70	21	60	56	47	59	29	38	26	19	26	32	28	30	10	36	19	34	23	86	21	27	Bacteria;Bacteroidetes;Bacteroidia;Bacteroidales;Rikenellaceae;RikenellaceaeRC9gutgroup;
Zotu222	26	54	22	20	21	8	106	12	27	11	33	61	9	27	26	87	141	41	45	68	51	37	22	20	26	70	17	16	96	29	26	39	56	60	5	29	33	16	52	47	47	23	195	49	33	73	13	58	Bacteria;Firmicutes;Clostridia;Clostridiales;Lachnospiraceae;;
Zotu223	0	0	0	0	0	0	4	153	7	0	3	215	329	185	74	214	5	0	0	0	247	40	66	155	0	1	4	1	1	0	97	21	205	67	14	0	220	92	40	89	24	344	6	95	3	27	5	1	Bacteria;Firmicutes;Clostridia;Clostridiales;Lachnospiraceae;Blautia;
Zotu224	9	11	12	3	63	97	21	8	115	16	60	47	20	129	39	50	12	10	13	6	16	39	2	20	20	15	21	14	8	4	6	21	1	3	2	4	12	15	55	16	2	5	6	4	6	19	70	55	Bacteria;Firmicutes;Clostridia;;;;
Zotu225	30	23	17	82	57	26	40	79	39	11	80	30	9	25	15	39	25	58	40	33	101	8	34	14	92	165	52	3	25	60	60	42	22	25	43	90	51	51	35	20	44	89	11	90	170	56	38	29	Bacteria;Firmicutes;Clostridia;Oscillospirales;Oscillospiraceae;;
Zotu228	51	28	11	30	39	42	37	24	39	62	29	32	39	71	41	30	17	41	52	40	27	18	55	53	106	95	67	18	73	40	21	57	27	61	39	37	70	45	37	36	80	51	49	67	79	71	84	96	Bacteria;Firmicutes;Clostridia;Oscillospirales;Oscillospiraceae;Colidextribacter;
Zotu229	40	6	46	17	37	19	23	16	6	2	25	60	5	9	2	20	23	15	84	37	26	16	19	46	21	47	34	29	70	22	7	15	58	27	23	16	22	41	41	5	61	45	15	45	112	35	184	141	Bacteria;Firmicutes;Clostridia;Clostridiales;Lachnospiraceae;A2;
Zotu23	315	23	160	39	34	152	777	479	128	3401	3872	5388	31	137	27	74	42	78	26	31	35	161	26	11	189	105	20	36	1084	522	212	32	33	255	6	27	517	148	73	179	43	15	7	29	11665	50	126	375	Bacteria;Firmicutes;Clostridia;Clostridiales;Lachnospiraceae;LachnospiraceaeNK4A136group;
Zotu230	0	0	0	0	0	0	45	27	0	2	0	1	1	35	2	1	1	1	0	1	1	3	88	34	0	0	28	0	25	133	177	180	93	58	102	5	2	4	6	1	42	199	71	36	0	0	0	0	Bacteria;Firmicutes;Clostridia;Clostridiales;Lachnospiraceae;;
Zotu231	36	0	4	8	33	24	41	30	38	18	53	39	10	53	10	57	102	55	18	82	46	36	36	40	35	27	45	36	61	32	16	41	10	18	23	27	57	100	24	30	5	25	80	118	161	60	50	91	Bacteria;Firmicutes;Clostridia;Oscillospirales;Oscillospiraceae;;
Zotu232	9	30	0	197	35	26	3	61	79	0	52	20	35	33	20	19	3	17	2	0	49	64	166	79	1	64	323	280	6	13	83	54	43	131	14	0	35	34	172	42	10	25	50	38	40	35	0	0	Bacteria;Firmicutes;Clostridia;Clostridiales;Lachnospiraceae;;
Zotu233	18	13	2	9	4	6	10	2	14	5	28	25	6	4	23	25	1	4	3	4	10	9	6	13	0	4	7	2	8	10	8	21	4	3	3	1	1	2	2	5	1	0	5	3	26	12	4	2	Bacteria;Actinobacteriota;Coriobacteriia;Coriobacteriales;Eggerthellaceae;;
Zotu234	0	0	0	0	0	0	0	0	0	0	0	0	324	0	240	62	0	0	0	0	0	0	0	0	0	0	503	34	0	0	0	0	0	0	0	0	0	0	0	0	0	0	0	0	0	0	0	0	Bacteria;Firmicutes;Clostridia;Clostridiales;Lachnospiraceae;Eubacteriumruminantiumgroup;
Zotu235	17	12	4	8	51	30	24	22	29	8	35	29	42	46	32	30	10	22	9	18	29	7	37	45	16	27	18	2	23	31	24	55	29	14	9	5	11	30	34	31	14	11	18	19	15	11	34	34	Bacteria;Actinobacteriota;Coriobacteriia;Coriobacteriales;Eggerthellaceae;Enterorhabdus;
Zotu236	0	0	140	45	272	198	0	4	1	0	0	0	0	51	23	226	0	15	0	0	23	12	5	179	0	393	1	3	20	4	0	57	1	0	151	126	11	73	14	9	15	0	136	15	0	12	160	0	Bacteria;Firmicutes;Clostridia;Clostridiales;Lachnospiraceae;;
Zotu237	36	39	42	34	27	30	16	25	29	0	54	10	16	24	13	21	54	98	178	57	29	10	20	20	106	48	21	32	28	19	44	25	44	89	51	39	22	50	53	18	104	58	56	60	18	32	37	67	Bacteria;Firmicutes;Clostridia;Oscillospirales;Oscillospiraceae;;
Zotu238	0	0	0	0	0	0	68	65	6	0	0	0	80	50	27	14	0	0	0	0	31	12	0	0	0	1	33	48	60	140	0	0	12	0	92	0	5	0	5	64	17	36	0	0	0	0	0	0	Bacteria;Firmicutes;Clostridia;ClostridiaUCG-014;;;
Zotu239	18	52	10	13	47	29	76	57	0	1	64	12	12	2	11	33	27	44	98	41	18	31	15	0	61	47	44	9	31	15	70	50	18	54	26	26	43	33	47	41	0	10	2	20	37	42	37	94	Bacteria;Firmicutes;Clostridia;Oscillospirales;Butyricicoccaceae;Butyricicoccus;
Zotu24	327	121	131	504	388	216	412	478	456	20	201	189	103	250	165	306	317	387	562	316	266	309	1289	581	409	267	645	304	221	164	463	303	218	368	245	211	284	660	320	390	603	230	247	339	444	354	1036	481	Bacteria;Bacteroidetes;Bacteroidia;Bacteroidales;Rikenellaceae;Alistipes;
Zotu240	0	4	0	15	25	0	101	318	5	0	35	19	1	32	67	223	0	0	0	0	9	5	9	5	0	115	57	8	0	3	11	53	1	6	87	95	397	233	1	106	46	10	3	28	1	3	0	0	Bacteria;Firmicutes;Clostridia;Clostridiales;Lachnospiraceae;;
Zotu241	30	13	37	31	25	4	14	63	31	14	82	33	5	35	1	13	21	37	34	52	12	26	57	28	4	56	24	30	28	15	29	33	13	41	18	36	36	34	73	33	7	39	15	10	16	88	17	61	Bacteria;Firmicutes;Clostridia;Oscillospirales;Oscillospiraceae;;
Zotu242	0	1	0	0	0	1	0	1	0	0	2	0	396	0	39	4	0	0	0	0	0	0	0	1	0	0	0	1	0	0	0	0	1	0	0	0	1	0	0	0	0	0	0	0	0	0	0	1	Bacteria;Firmicutes;Clostridia;Clostridiales;Lachnospiraceae;;
Zotu243	35	47	23	45	37	72	63	41	151	10	119	79	67	118	127	116	54	53	100	67	50	47	83	62	121	122	129	144	89	102	57	91	52	98	91	40	65	97	126	73	110	122	103	102	62	118	70	83	Bacteria;Firmicutes;Clostridia;Oscillospirales;Oscillospiraceae;;
Zotu244	38	16	15	35	59	45	52	29	41	3	30	37	22	51	17	28	15	13	3	5	35	23	28	34	10	56	34	2	122	23	26	23	26	35	14	28	13	40	32	15	51	24	27	55	70	41	40	26	Bacteria;Firmicutes;Clostridia;Oscillospirales;Oscillospiraceae;;
Zotu245	12	11	13	19	41	110	55	24	0	0	15	0	1	4	10	15	136	58	28	72	22	18	27	2	36	85	24	29	10	17	78	58	29	55	42	38	51	20	6	3	3	22	28	30	0	27	17	50	Bacteria;Firmicutes;Clostridia;Oscillospirales;Oscillospiraceae;;
Zotu247	0	0	0	0	0	0	0	0	0	0	0	0	0	0	0	0	0	220	0	0	0	0	0	0	0	0	17	0	0	0	62	410	0	0	159	0	135	0	0	0	0	86	0	0	0	0	0	0	Bacteria;Firmicutes;Clostridia;Clostridiales;Lachnospiraceae;;
Zotu248	397	218	3	308	212	297	168	79	478	0	148	5	231	150	59	200	126	159	22	185	191	16	47	65	101	86	35	41	123	26	218	198	31	54	10	8	44	17	345	255	16	0	10	22	128	76	326	213	Bacteria;Firmicutes;Clostridia;Clostridiales;Lachnospiraceae;LachnospiraceaeNK4A136group;
Zotu249	20	31	15	12	22	30	22	17	34	4	30	10	4	19	6	7	1	18	49	11	32	19	31	20	92	48	31	22	19	12	26	20	43	56	24	16	12	37	11	30	7	29	9	31	32	108	57	29	Bacteria;Proteobacteria;Deltaproteobacteria;Desulfovibrionales;Desulfovibrionaceae;;
Zotu25	159	79	99	126	87	129	124	38	155	31	467	336	59	73	124	64	54	75	76	97	54	84	76	99	117	137	328	199	48	70	74	281	180	189	243	244	21	29	53	62	83	86	86	245	59	17	76	69	Bacteria;Firmicutes;Bacilli;Lactobacillales;Lactobacillaceae;Limosilactobacillus;
Zotu250	59	20	99	69	21	141	0	3	2	2	5	4	4	3	0	0	67	5	184	88	1	0	0	0	168	203	1	2	42	0	0	1	4	2	45	8	1	0	1	5	2	3	0	1	69	0	78	75	Bacteria;Firmicutes;Clostridia;Clostridiales;Lachnospiraceae;LachnospiraceaeNK4A136group;
Zotu251	0	1	0	0	0	0	0	0	0	0	45	353	1	0	23	112	42	15	6	113	89	45	110	41	4	2	49	85	98	78	82	73	4	23	10	0	0	3	0	0	3	27	103	84	44	213	83	69	Bacteria;Firmicutes;Clostridia;Clostridiales;Lachnospiraceae;;
Zotu253	44	14	5	10	49	26	24	10	22	1	12	11	15	8	28	32	34	19	1	7	23	17	74	17	33	25	43	33	51	23	21	36	37	38	25	0	44	71	39	18	25	32	41	30	14	18	7	18	Bacteria;Firmicutes;Clostridia;Oscillospirales;Oscillospiraceae;Colidextribacter;
Zotu254	6	5	8	19	20	15	17	11	30	5	33	14	26	41	44	23	12	19	26	25	7	16	44	25	26	20	58	34	37	28	32	45	17	21	46	21	20	13	18	20	17	37	13	36	21	33	15	20	Bacteria;Bacteroidetes;Bacteroidia;Bacteroidales;Rikenellaceae;Alistipes;
Zotu257	0	0	0	0	165	16	4	45	1	0	59	0	3	0	37	2	0	0	0	0	9	16	97	17	0	199	5	2	171	9	42	1	14	24	4	0	20	17	57	34	2	4	6	80	1	14	206	0	Bacteria;Firmicutes;Clostridia;Clostridiales;Lachnospiraceae;Blautia;
Zotu259	111	42	19	7	54	21	20	26	19	5	50	51	7	44	19	24	32	48	38	23	15	33	5	15	41	32	27	14	89	21	23	15	60	81	48	50	16	52	61	12	41	45	41	79	46	39	66	101	Bacteria;Firmicutes;Clostridia;Oscillospirales;Oscillospiraceae;Oscillibacter;
Zotu26	142	87	64	171	466	217	308	273	179	163	409	488	456	471	177	174	116	260	422	286	307	270	411	338	500	272	577	288	311	407	328	624	175	274	235	165	182	234	272	348	187	286	164	490	276	307	324	445	Bacteria;Bacteroidetes;Bacteroidia;Bacteroidales;Muribaculaceae;;
Zotu260	14	12	11	1	18	11	22	11	24	3	59	6	15	29	3	9	22	24	26	18	10	59	30	11	16	26	40	11	41	31	21	42	17	20	30	16	21	20	29	17	49	49	4	35	19	10	18	17	Bacteria;Bacteroidetes;Bacteroidia;Bacteroidales;Marinifilaceae;Odoribacter;
Zotu262	17	16	2	5	39	49	44	22	42	0	14	10	12	21	14	34	6	27	43	7	10	2	46	8	44	46	18	3	23	13	35	22	22	17	23	44	26	11	10	23	19	0	6	42	32	27	12	41	Bacteria;Firmicutes;Clostridia;Oscillospirales;Ruminococcaceae;Anaerotruncus;
Zotu263	0	0	1	38	40	0	3	0	0	0	0	0	3	6	1	2	9	7	219	61	61	198	0	0	6	11	0	0	294	123	13	128	16	0	2	0	0	49	236	51	0	24	61	2	0	1	0	0	Bacteria;Firmicutes;Clostridia;Clostridiales;Lachnospiraceae;LachnospiraceaeNK4A136group;
Zotu265	18	10	1	2	15	5	12	11	2	1	16	1	6	5	10	4	15	13	10	25	36	27	8	6	5	8	18	0	24	40	4	6	9	20	2	2	5	9	7	19	12	1	7	6	2	10	4	7	Bacteria;Patescibacteria;Saccharimonadia;Saccharimonadales;Saccharimonadaceae;CandidatusSaccharimonas;
Zotu267	0	0	0	0	0	0	0	0	0	0	0	0	0	0	0	0	47	45	0	0	17	3	47	18	22	8	0	92	142	122	7	346	9	6	44	44	0	0	4	0	282	73	3	56	0	75	41	3	Bacteria;Firmicutes;Bacilli;Acholeplasmatales;Acholeplasmataceae;Anaeroplasma;
Zotu27	115	64	22	75	77	0	222	97	0	0	201	253	420	370	431	191	30	46	133	130	147	201	114	62	143	114	339	174	201	421	211	267	149	135	122	30	108	81	130	140	38	240	91	156	63	100	6	34	Bacteria;Bacteroidetes;Bacteroidia;Bacteroidales;Muribaculaceae;;
Zotu270	7	9	14	15	28	33	64	35	73	23	4	0	11	105	9	30	3	1	7	11	25	31	13	16	43	27	2	5	13	21	8	38	12	30	15	49	48	44	7	6	19	6	7	76	4	39	69	93	Bacteria;Firmicutes;Clostridia;Oscillospirales;Oscillospiraceae;;
Zotu271	1	1	0	0	1	0	1	8	0	0	0	0	5	0	2	106	0	0	0	0	457	272	3	0	1	0	2	38	0	0	199	3	0	2	0	0	0	5	0	36	1	26	0	0	0	0	0	0	Bacteria;Firmicutes;Clostridia;Clostridiales;Lachnospiraceae;;
Zotu274	0	0	0	0	4	13	12	20	0	0	87	41	0	0	7	9	1	0	0	7	2	0	1	0	0	0	23	7	2	0	56	56	4	2	0	0	32	1	0	0	0	0	0	0	23	1	0	0	Bacteria;Firmicutes;Clostridia;Clostridiales;Lachnospiraceae;;
Zotu275	1	5	0	4	0	1	4	4	0	0	2	9	61	15	13	36	0	1	1	2	4	12	67	0	3	1	7	4	6	24	83	38	42	122	0	0	56	6	24	58	25	5	4	3	6	1	26	58	Bacteria;Firmicutes;Clostridia;Clostridiales;Lachnospiraceae;;
Zotu276	2	0	2	4	11	24	38	80	5	4	16	9	181	152	0	10	12	20	20	51	12	2	151	47	93	21	7	0	21	1	32	35	0	5	1	1	6	0	7	1	11	7	2	1	34	91	19	55	Bacteria;Firmicutes;Clostridia;Oscillospirales;Oscillospiraceae;;
Zotu277	41	7	9	35	37	28	10	6	40	2	80	22	20	8	6	13	37	15	58	35	19	39	12	7	61	112	41	27	30	62	22	24	36	83	40	15	26	66	27	9	91	29	26	14	0	40	12	46	Bacteria;Firmicutes;Clostridia;Oscillospirales;Oscillospiraceae;;
Zotu278	0	0	2	3	3	4	5	1	4	2	3	1	3	1	4	4	2	3	0	5	1	0	1	2	4	2	0	3	1	1	0	5	3	6	1	1	1	0	1	3	5	1	3	2	6	1	0	0	Bacteria;Firmicutes;Bacilli;Lactobacillales;Enterococcaceae;Enterococcus;
Zotu279	0	0	0	0	0	0	13	488	2	0	0	0	0	0	2	1	63	214	0	2	1	0	322	72	0	0	0	1	0	0	0	0	205	0	593	0	271	329	4	1	2	309	308	97	0	2	0	0	Bacteria;Firmicutes;Clostridia;Clostridiales;Lachnospiraceae;;
Zotu28	186	167	154	283	327	139	276	203	197	130	419	534	379	437	365	293	357	969	571	574	237	315	506	508	765	721	822	500	393	604	502	793	581	431	521	450	187	359	415	407	240	473	642	987	304	309	280	352	Bacteria;Bacteroidetes;Bacteroidia;Bacteroidales;Muribaculaceae;;
Zotu280	8	9	9	82	26	21	12	25	50	2	40	26	20	47	6	102	22	43	2	4	6	5	106	74	49	36	4	20	10	48	30	10	38	20	1	8	17	1	35	13	271	9	6	97	45	32	44	35	Bacteria;Firmicutes;Clostridia;Clostridiales;Christensenellaceae;Borkfalki;
Zotu282	18	0	88	16	27	23	0	36	4	0	13	8	1	0	2	1	20	21	16	42	19	22	30	13	232	156	15	42	0	4	19	75	14	32	96	15	7	28	34	3	42	2	4	2	0	118	17	32	Bacteria;Firmicutes;Clostridia;Clostridiales;Lachnospiraceae;;
Zotu284	26	58	19	30	8	20	40	17	21	6	13	18	8	12	17	43	17	9	39	21	19	5	12	3	39	22	10	6	50	24	5	15	10	14	8	37	16	44	16	33	32	12	6	8	13	31	21	23	Bacteria;Firmicutes;Clostridia;Clostridiales;Lachnospiraceae;;
Zotu285	0	3	4	6	16	37	0	7	5	0	3	4	4	13	1	1	0	0	0	0	10	1	18	68	3	47	1	1	1	1	0	4	10	82	2	3	22	77	16	20	12	5	1	9	3	0	12	2	Bacteria;Firmicutes;Clostridia;Clostridiales;Lachnospiraceae;;
Zotu286	0	0	121	0	0	1	0	0	0	0	1	3	34	0	0	3	25	41	854	486	11	13	30	24	4	0	0	32	0	144	0	66	151	196	0	0	33	2	253	5	0	0	6	1	0	5	2	34	Bacteria;Firmicutes;Clostridia;Clostridiales;Lachnospiraceae;A2;
Zotu287	1	98	0	0	0	0	28	0	265	0	0	0	0	0	0	0	0	0	0	0	0	0	0	0	0	0	0	22	0	0	0	0	0	0	5	6	0	3	2	0	0	0	0	2	0	185	2	0	Bacteria;Bacteroidetes;Bacteroidia;Bacteroidales;Bacteroidaceae;Bacteroides;
Zotu29	369	61	53	120	166	136	189	169	67	150	187	178	177	164	70	103	117	356	122	100	112	149	147	129	66	280	72	23	385	271	107	207	223	159	274	220	107	247	184	272	154	200	233	400	322	228	513	537	Bacteria;Bacteroidetes;Bacteroidia;Bacteroidales;Muribaculaceae;;
Zotu290	0	0	0	0	0	0	0	0	0	0	16	0	23	184	37	47	6	0	0	43	0	158	54	231	0	0	2	5	0	1	0	87	1	0	2	0	1	15	0	0	0	52	31	9	0	0	0	0	Bacteria;Firmicutes;Clostridia;Clostridiales;Lachnospiraceae;LachnospiraceaeNK4A136group;
Zotu291	9	8	3	11	11	4	9	9	3	13	10	18	14	10	14	10	4	1	12	15	6	2	4	3	8	8	8	2	9	15	12	41	2	0	5	5	2	3	7	6	0	4	4	6	6	10	0	2	Bacteria;Bacteroidetes;Bacteroidia;Bacteroidales;Muribaculaceae;;
Zotu292	3	2	0	0	2	1	14	4	2	1	0	6	8	13	11	1	14	5	38	3	4	0	0	1	31	38	27	22	5	4	11	9	9	12	8	17	1	2	10	5	3	3	54	58	1	36	2	14	Bacteria;Bacteroidetes;Bacteroidia;Bacteroidales;Rikenellaceae;Alistipes;
Zotu293	1	7	3	4	6	0	34	7	4	4	13	20	17	5	19	12	23	5	27	30	7	20	22	9	20	7	62	31	25	54	42	22	4	5	4	3	3	8	5	0	2	25	19	5	6	77	15	5	Bacteria;Bacteroidetes;Bacteroidia;Bacteroidales;Rikenellaceae;Alistipes;
Zotu294	0	0	0	0	0	0	0	0	0	1	3	0	0	0	0	0	0	16	1	12	7	42	5	2	7	19	2	12	316	155	52	0	0	0	0	0	118	31	1	26	3	6	5	12	4	7	17	124	Bacteria;Firmicutes;Clostridia;Clostridiales;Lachnospiraceae;LachnospiraceaeNK4A136group;
Zotu295	0	0	0	0	0	0	0	0	1	0	0	0	160	27	97	73	0	2	0	0	0	0	0	0	0	0	2	9	0	0	0	0	0	0	0	0	0	0	0	0	2	5	0	0	0	0	0	0	Bacteria;Actinobacteriota;Actinobacteria;Bifidobacteriales;Bifidobacteriaceae;Bifidobacterium;
Zotu297	0	0	0	0	0	0	4	3	13	0	0	0	17	0	21	18	24	15	4	137	0	47	2	0	0	55	13	5	63	36	26	188	3	4	28	0	31	48	5	12	0	1	46	18	0	0	0	0	Bacteria;Firmicutes;Clostridia;Oscillospirales;Ruminococcaceae;Ruminococcus;
Zotu299	0	0	0	0	0	0	0	0	0	0	0	0	0	0	3	19	16	97	0	37	19	0	0	0	0	0	222	0	0	0	0	0	125	120	31	0	3	71	46	93	79	113	0	53	0	0	0	0	Bacteria;Firmicutes;Clostridia;Clostridiales;Lachnospiraceae;;
Zotu3	0	0	0	0	2	0	1	0	0	0	0	0	1	0	0	0	0	0	0	2	0	0	0	0	0	0	0	0	0	0	0	0	0	0	2	0	0	27	0	0	0	0	0	42	0	0	0	2	Bacteria;Firmicutes;Bacilli;Lactobacillales;Streptococcaceae;Streptococcus;
Zotu30	20	112	34	279	157	18	194	130	107	177	225	72	204	214	211	231	59	60	294	222	126	123	253	172	285	175	326	313	253	139	190	326	69	164	153	88	132	149	95	153	51	259	172	234	78	438	113	73	Bacteria;Bacteroidetes;Bacteroidia;Bacteroidales;Muribaculaceae;;
Zotu300	17	34	18	11	5	16	8	15	13	32	6	6	1	18	2	4	32	37	34	12	2	7	13	38	15	28	6	1	30	8	27	66	9	40	14	10	30	47	7	5	18	17	6	29	28	30	32	32	Bacteria;Firmicutes;Clostridia;Clostridiales;Lachnospiraceae;Blautia;
Zotu301	0	0	0	0	0	0	0	1	0	0	0	0	1	0	0	0	0	0	0	0	0	0	0	0	0	0	0	0	0	0	0	0	0	0	0	0	1	3	0	0	0	0	2	3	0	0	0	1	Bacteria;Firmicutes;Clostridia;Clostridiales;Lachnospiraceae;LachnospiraceaeNK4A136group;
Zotu303	0	0	0	0	10	0	2	15	0	0	0	4	13	47	5	29	15	30	7	8	24	31	28	57	0	0	0	0	1	48	4	33	46	46	107	2	26	71	20	2	6	35	66	93	11	26	63	68	Bacteria;Firmicutes;Clostridia;Clostridiales;Lachnospiraceae;;
Zotu306	37	84	13	8	75	79	28	15	46	23	7	29	22	98	16	35	2	1	0	5	22	13	31	31	13	23	12	1	95	35	34	22	6	8	15	21	32	55	33	8	51	25	22	39	111	125	57	35	Bacteria;Firmicutes;Clostridia;Clostridiales;Lachnospiraceae;Roseburia;
Zotu309	19	33	26	8	2	9	23	13	9	63	25	19	10	14	6	8	13	32	0	4	10	21	18	8	11	4	16	1	10	9	14	9	11	38	9	24	29	22	2	6	18	16	5	10	28	26	29	32	Bacteria;Firmicutes;Clostridia;Clostridiales;Lachnospiraceae;;
Zotu31	0	0	217	133	0	0	2	11	0	0	0	3	736	484	717	227	0	0	0	0	0	0	0	0	0	0	968	683	125	277	1	2	173	557	0	0	0	4	0	0	0	0	585	737	0	1	0	0	Bacteria;Verrucomicrobiota;Verrucomicrobiae;Verrucomicrobiales;Akkermansiaceae;Akkermansia;
Zotu310	7	12	4	1	5	6	5	7	58	5	34	25	6	11	4	4	15	47	17	12	6	7	3	15	5	11	17	11	20	6	5	27	2	17	1	0	32	33	13	24	33	17	9	26	18	6	34	30	Bacteria;Bacteroidetes;Bacteroidia;Bacteroidales;Muribaculaceae;;
Zotu311	7	15	6	3	2	2	11	13	10	1	10	1	6	3	2	19	2	12	6	6	34	27	53	7	6	30	21	2	39	8	9	31	38	29	44	21	32	12	86	35	32	19	35	25	43	31	17	8	Bacteria;Firmicutes;Clostridia;Oscillospirales;Oscillospiraceae;;
Zotu312	0	0	0	0	1	0	0	0	1	5	4	1	0	1	0	3	0	0	0	1	0	183	1	0	1	1	1	104	626	40	0	2	1	0	0	0	0	0	12	0	1	0	194	173	2	0	0	0	Bacteria;Firmicutes;Clostridia;Clostridiales;Lachnospiraceae;LachnospiraceaeNK4A136group;
Zotu313	1	0	1	1	6	0	1	3	0	0	0	0	182	58	13	41	13	12	122	7	1	1	5	3	91	33	18	25	0	107	7	21	4	2	50	2	5	2	3	3	2	10	0	0	0	1	0	0	Bacteria;Firmicutes;Clostridia;Clostridiales;Lachnospiraceae;LachnospiraceaeNK4A136group;
Zotu317	22	6	27	40	19	39	87	25	41	19	23	26	54	58	33	57	25	42	30	32	53	32	56	20	47	60	66	37	84	80	50	62	34	23	43	16	39	32	37	27	34	47	44	31	37	28	38	15	Bacteria;Firmicutes;Clostridia;Clostridiales;Lachnospiraceae;;
Zotu318	18	45	11	20	10	2	6	11	20	1	9	33	19	9	0	9	9	5	27	5	4	2	13	3	5	5	1	5	77	55	4	2	3	4	2	10	5	3	2	5	19	3	7	2	131	33	132	81	Bacteria;Firmicutes;Clostridia;Clostridiales;Christensenellaceae;Borkfalki;
Zotu322	15	20	13	19	13	77	57	15	25	5	26	31	8	20	5	33	15	29	38	25	22	24	19	14	11	44	31	4	16	6	18	13	20	52	11	12	26	19	35	13	4	25	14	27	33	30	45	74	Bacteria;Firmicutes;Clostridia;Oscillospirales;Oscillospiraceae;;
Zotu323	0	0	132	166	70	10	0	0	0	0	187	0	0	0	0	0	50	0	5	0	0	0	0	0	54	1	0	0	4	3	32	194	0	5	0	2	0	73	0	0	5	0	0	0	1	0	0	0	Bacteria;Firmicutes;Clostridia;Clostridiales;Lachnospiraceae;;
Zotu324	14	12	5	30	13	16	56	36	29	8	23	20	49	41	38	50	45	44	28	49	44	13	24	7	43	33	33	16	46	18	47	25	40	40	9	6	23	22	36	23	36	36	45	25	16	52	35	29	Bacteria;Firmicutes;Clostridia;Oscillospirales;Oscillospiraceae;Colidextribacter;
Zotu326	5	97	0	15	5	42	12	7	76	99	69	6	6	11	1	14	5	2	6	6	4	0	10	5	2	10	3	0	43	1	8	25	1	2	6	1	8	3	10	11	4	7	8	2	27	44	9	10	Bacteria;Firmicutes;Clostridia;Oscillospirales;Ruminococcaceae;;
Zotu327	10	18	0	14	16	41	19	13	25	2	2	14	5	27	2	6	1	8	111	36	12	19	22	7	71	53	48	46	30	20	19	79	43	58	54	13	10	40	5	21	55	48	5	34	14	161	118	62	Bacteria;Bacteroidetes;Bacteroidia;Bacteroidales;Rikenellaceae;RikenellaceaeRC9gutgroup;
Zotu329	0	0	0	7	0	0	34	22	15	0	20	3	12	31	4	27	3	5	0	24	0	0	3	0	0	5	83	8	101	19	5	20	22	8	36	0	26	25	7	3	4	36	41	55	0	1	1	2	Bacteria;Firmicutes;Clostridia;Clostridiales;Lachnospiraceae;;
Zotu33	6	4	24	14	66	83	73	23	31	8	78	81	32	36	45	46	21	35	4	8	27	27	38	21	1	1	69	12	2	10	36	201	32	57	50	23	0	2	57	32	21	18	24	19	27	11	25	31	Bacteria;Firmicutes;Bacilli;Lactobacillales;Lactobacillaceae;Lactobacillus;
Zotu330	6	3	32	1	31	23	30	6	24	0	12	13	8	20	3	13	2	9	5	37	5	27	8	14	15	13	22	10	10	10	7	15	15	7	4	0	11	14	10	2	9	10	35	14	17	16	3	15	Bacteria;Firmicutes;Clostridia;Clostridiales;Lachnospiraceae;;
Zotu331	5	5	4	11	9	2	30	11	11	4	14	40	10	9	3	8	2	8	20	17	3	4	6	5	10	7	20	13	7	8	8	17	2	0	15	9	2	6	12	9	1	7	9	10	10	16	10	10	Bacteria;Bacteroidetes;Bacteroidia;Bacteroidales;Muribaculaceae;;
Zotu332	11	11	1	15	20	21	23	21	8	3	23	9	13	38	12	21	6	28	23	17	13	19	28	14	36	20	4	0	21	11	20	12	5	4	10	26	25	15	42	11	30	17	9	15	23	14	33	20	Bacteria;Firmicutes;Clostridia;Clostridiales;Lachnospiraceae;;
Zotu336	217	37	39	64	8	43	19	50	6	1	103	16	1	0	8	29	14	10	75	24	5	0	30	7	11	87	27	69	0	18	8	151	43	48	8	52	4	65	32	5	45	11	0	6	26	8	131	12	Bacteria;Firmicutes;Clostridia;Clostridiales;Lachnospiraceae;;
Zotu337	3	38	25	31	72	17	8	10	58	0	27	68	14	21	24	23	13	10	12	16	4	6	29	22	26	20	24	14	38	19	52	17	10	24	19	11	12	12	25	4	30	81	23	5	65	34	56	5	Bacteria;Firmicutes;Clostridia;Clostridiales;Lachnospiraceae;;
Zotu34	322	259	38	13	91	44	2	12	88	1	98	6	13	1	224	859	21	24	1	1	6	0	1321	293	252	929	5	1	2	3	731	365	906	1490	15	690	43	200	18	1	914	327	150	993	0	130	451	58	Bacteria;Firmicutes;Clostridia;Clostridiales;Lachnospiraceae;;
Zotu340	12	13	13	26	8	2	18	6	17	1	34	15	4	2	14	20	8	14	0	1	13	22	35	14	42	46	31	11	39	26	9	24	11	30	20	12	31	39	8	13	26	27	20	23	31	19	31	6	Bacteria;Firmicutes;Clostridia;Clostridiales;Lachnospiraceae;;
Zotu341	54	58	11	48	41	31	74	42	48	22	69	32	48	63	54	70	48	79	39	44	42	50	55	77	59	70	103	52	127	99	48	56	87	101	28	33	52	66	27	33	69	76	59	63	43	60	60	41	Bacteria;Firmicutes;Clostridia;Peptococcales;Peptococcaceae;;
Zotu346	0	0	1	3	2	0	4	1	2	0	1	5	7	8	17	1	24	3	42	20	2	8	4	0	68	18	27	14	3	5	4	14	5	14	24	4	1	2	1	3	1	11	11	5	0	23	2	4	Bacteria;Bacteroidetes;Bacteroidia;Bacteroidales;Bacteroidaceae;Bacteroides;
Zotu347	105	123	38	11	19	6	6	29	30	16	123	69	0	0	4	17	7	20	45	7	5	3	73	31	7	67	10	5	14	77	7	3	27	21	23	11	15	13	23	31	159	26	14	9	43	24	48	62	Bacteria;Firmicutes;Clostridia;Clostridiales;Lachnospiraceae;;
Zotu351	0	3	2	42	36	2	19	13	16	1	107	67	11	35	43	40	2	15	8	1	53	13	82	24	0	58	24	35	14	29	36	76	8	7	12	21	37	27	29	3	0	24	24	13	16	17	40	59	Bacteria;Firmicutes;Clostridia;Clostridiales;Lachnospiraceae;Roseburia;
Zotu354	46	79	15	17	23	20	32	12	30	10	44	50	34	40	17	39	3	5	5	12	15	9	21	16	27	11	8	14	3	15	20	31	12	24	15	33	41	20	17	14	21	16	7	15	24	56	38	28	Bacteria;Firmicutes;Clostridia;Clostridiales;Lachnospiraceae;;
Zotu356	61	19	31	17	5	76	12	6	10	0	0	91	8	5	5	27	11	8	21	3	5	9	6	31	9	7	23	10	13	23	0	1	1	3	7	3	3	0	0	4	15	11	12	10	84	11	9	6	Bacteria;Firmicutes;Clostridia;Clostridiales;Lachnospiraceae;;
Zotu357	104	69	68	100	39	31	248	91	46	138	26	284	7	48	6	64	41	42	2	9	14	66	8	3	8	57	76	41	279	27	13	40	13	52	5	15	31	21	9	50	73	29	45	69	218	2	19	19	Bacteria;Firmicutes;Clostridia;Clostridiales;Lachnospiraceae;;
Zotu358	0	0	0	0	0	0	0	0	0	0	0	0	0	0	0	0	0	0	0	0	0	0	0	0	0	0	7	487	0	0	0	0	0	0	0	0	0	0	0	0	0	0	0	0	0	0	0	0	Bacteria;Firmicutes;Clostridia;Clostridiales;Lachnospiraceae;Anaerostipes;
Zotu359	23	30	18	11	13	19	39	6	26	20	4	8	6	43	15	35	14	26	15	4	16	17	8	16	16	25	0	0	5	23	36	22	6	9	2	14	15	18	19	9	13	12	439	16	7	33	8	10	Bacteria;Firmicutes;Clostridia;Clostridiales;Lachnospiraceae;;
Zotu36	3	2	60	29	269	1127	40	76	2066	23	0	0	493	260	451	487	6	10	0	653	0	73	1231	1260	0	445	2128	616	1806	710	167	144	902	645	100	10	56	2086	473	46	591	230	2	658	0	51	0	0	Bacteria;Firmicutes;Clostridia;Clostridiales;Lachnospiraceae;;
Zotu360	0	0	0	0	0	0	0	0	0	0	0	0	0	0	1	0	0	1	0	0	0	0	0	0	4	0	0	0	0	0	0	0	0	0	0	0	0	0	0	0	0	0	0	0	0	0	0	0	Bacteria;Proteobacteria;Gammaproteobacteria;Enterobacterales;Enterobacteriaceae;Escherichia-Shigella;
Zotu362	0	0	1	0	50	4	0	0	0	0	0	0	5	0	10	36	1	3	0	0	3	35	0	0	8	197	40	18	0	0	0	0	0	0	11	19	4	0	0	0	22	15	13	30	17	0	0	1	Bacteria;Firmicutes;Clostridia;Clostridiales;Lachnospiraceae;;
Zotu365	0	0	0	35	27	0	0	0	0	0	0	0	27	24	66	25	0	0	0	0	1	10	0	0	10	1	55	40	0	0	0	0	7	8	0	0	0	0	0	0	0	0	15	0	0	17	0	0	Bacteria;Firmicutes;Clostridia;Oscillospirales;Eubacteriumcoprostanoligenesgroup;;
Zotu366	14	16	23	11	2	1	4	2	3	0	0	0	2	19	7	9	6	16	4	1	5	9	27	10	81	105	25	11	1	11	14	17	14	14	12	3	29	65	46	52	55	9	10	9	3	54	4	35	Bacteria;Firmicutes;Clostridia;Clostridiales;Lachnospiraceae;;
Zotu367	42	0	4	6	58	36	21	28	34	1	88	0	0	2	0	0	7	0	4	0	2	6	17	0	0	13	10	5	23	8	3	0	30	0	7	4	3	5	5	0	11	5	20	1	60	0	34	1	Bacteria;Firmicutes;Clostridia;Clostridiales;Lachnospiraceae;;
Zotu368	55	13	9	26	23	9	9	60	61	16	84	59	62	32	10	28	21	8	62	2	20	62	21	17	18	76	66	44	38	66	72	122	37	41	53	4	38	77	57	151	40	70	9	42	61	56	39	102	Bacteria;Firmicutes;Clostridia;Oscillospirales;Oscillospiraceae;Oscillibacter;
Zotu37	270	262	25	69	100	276	270	287	360	9	161	189	185	116	74	132	318	281	439	262	166	149	93	98	371	315	155	97	378	215	183	385	161	186	364	150	195	194	98	204	330	305	46	308	862	146	335	342	Bacteria;Bacteroidetes;Bacteroidia;Bacteroidales;Marinifilaceae;Odoribacter;
Zotu370	0	0	0	6	3	0	25	7	0	0	0	0	40	8	18	20	19	31	3	6	29	0	15	26	115	19	39	49	0	2	3	11	0	29	20	11	18	12	9	0	1	31	4	5	0	13	0	3	Bacteria;Firmicutes;Clostridia;Clostridiales;Lachnospiraceae;LachnospiraceaeNK4A136group;
Zotu373	1	2	6	11	8	0	3	12	5	6	8	11	8	2	1	3	38	6	72	5	0	2	1	1	38	20	25	23	1	16	32	21	21	4	26	4	3	1	0	0	7	35	11	9	0	1	1	0	Bacteria;Proteobacteria;Alphaproteobacteria;Rhodospirillales;;;
Zotu375	0	0	2	28	0	0	2	0	1	0	1	3	0	5	0	6	60	60	97	32	15	15	5	2	28	41	29	18	40	4	9	2	12	32	16	35	1	0	4	1	4	20	14	23	1	1	1	23	Bacteria;Firmicutes;Clostridia;Oscillospirales;Ruminococcaceae;;
Zotu377	0	0	0	0	2	0	7	25	0	0	0	0	32	19	14	14	5	2	0	1	10	9	44	34	2	8	49	89	0	243	5	7	59	44	7	0	17	26	11	1	2	10	3	4	0	2	2	1	Bacteria;Firmicutes;Clostridia;Clostridiales;Lachnospiraceae;;
Zotu378	0	0	0	0	0	0	0	0	68	5	0	0	0	0	0	1	2	58	167	47	4	0	0	0	20	0	15	17	10	0	63	19	0	0	0	30	0	0	0	0	33	0	8	5	0	125	8	4	Bacteria;Firmicutes;Clostridia;Oscillospirales;Ruminococcaceae;Eubacteriumsiraeumgroup;
Zotu379	0	0	0	0	18	26	2	1	0	0	7	3	26	17	11	5	5	13	0	6	1	0	1	2	0	3	7	4	0	3	0	1	6	8	3	0	4	4	0	0	2	1	3	0	2	0	0	0	Bacteria;Actinobacteriota;Coriobacteriia;Coriobacteriales;Eggerthellaceae;Enterorhabdus;
Zotu38	125	48	33	34	286	148	131	85	21	11	108	186	160	285	140	149	92	164	93	124	61	86	235	150	51	117	97	33	115	156	192	199	129	72	153	136	115	197	131	210	109	163	148	468	116	61	248	375	Bacteria;Bacteroidetes;Bacteroidia;Bacteroidales;Muribaculaceae;;
Zotu382	0	1	0	0	0	0	2	0	0	0	0	0	70	0	0	0	0	0	0	0	0	0	0	0	0	0	864	0	0	0	0	0	0	0	239	0	0	0	0	0	0	3	0	0	0	0	0	0	Bacteria;Firmicutes;Clostridia;Clostridiales;Lachnospiraceae;A2;
Zotu384	13	22	3	22	13	29	7	5	7	6	21	5	11	2	5	12	2	6	19	3	14	1	21	9	2	19	0	9	8	4	3	37	1	5	12	4	5	23	23	25	43	4	10	9	10	3	7	26	Bacteria;Bacteroidetes;Bacteroidia;Bacteroidales;Rikenellaceae;Alistipes;
Zotu39	61	31	65	85	170	31	165	87	61	40	214	272	122	99	75	94	132	211	279	328	44	83	120	70	138	102	240	280	113	118	146	212	101	99	160	35	51	75	103	102	41	166	92	230	115	142	45	86	Bacteria;Bacteroidetes;Bacteroidia;Bacteroidales;Muribaculaceae;;
Zotu395	185	17	31	51	5	3	28	2	7	7	31	7	8	29	5	3	5	6	207	8	3	7	24	14	5	27	2	0	15	1	2	6	10	21	5	24	14	17	3	1	18	4	0	9	27	14	18	11	Bacteria;Firmicutes;Clostridia;Clostridiales;Lachnospiraceae;;
Zotu397	21	7	0	15	25	10	3	10	14	0	0	2	9	50	1	5	25	6	26	25	12	9	13	8	2	11	10	8	20	23	5	26	14	16	0	0	73	40	18	28	9	2	10	4	17	18	14	5	Bacteria;Firmicutes;Clostridia;ClostridiavadinBB60group;;;
Zotu398	1	0	0	0	0	0	0	156	4	0	0	0	131	161	6	107	0	0	0	0	117	3	8	25	0	0	0	4	0	0	75	0	8	3	17	0	59	4	1	9	2	22	5	54	0	0	0	0	Bacteria;Firmicutes;Clostridia;Clostridiales;Lachnospiraceae;;
Zotu4	157	80	96	100	225	326	147	71	130	59	271	190	143	104	320	144	25	125	82	101	81	155	302	158	83	95	309	145	111	144	96	269	346	283	307	365	51	70	144	149	69	122	243	280	109	58	264	241	Bacteria;Firmicutes;Bacilli;Lactobacillales;Lactobacillaceae;;
Zotu40	125	34	38	58	272	136	107	40	16	24	91	9	34	17	61	69	13	67	0	2	67	144	191	154	6	4	42	29	137	264	159	246	27	44	46	9	83	231	156	247	104	48	8	108	118	103	271	307	Bacteria;Bacteroidetes;Bacteroidia;Bacteroidales;Muribaculaceae;;
Zotu402	16	18	4	19	14	1	5	6	27	15	4	14	14	40	6	6	5	3	0	2	17	11	32	19	5	20	18	3	12	16	16	9	20	19	22	8	6	6	14	3	16	10	19	9	8	14	13	0	Bacteria;Firmicutes;Clostridia;Clostridiales;Lachnospiraceae;;
Zotu403	17	0	2	0	10	5	3	1	4	2	2	1	2	27	3	5	0	0	0	0	28	30	5	16	25	10	3	1	13	120	0	1	4	0	9	24	23	33	98	79	22	1	1	1	18	6	5	18	Bacteria;Firmicutes;Clostridia;Clostridiales;Lachnospiraceae;;
Zotu407	8	3	0	0	15	5	42	9	29	46	57	2	7	2	2	9	40	35	57	36	14	18	16	14	6	17	0	4	5	9	28	16	64	16	26	15	7	1	11	14	9	28	22	8	1	2	1	11	Bacteria;Firmicutes;Clostridia;Clostridiales;Lachnospiraceae;Lachnoclostridium;
Zotu408	0	47	1	0	30	1	522	62	0	0	28	7	3	3	31	9	3	8	0	29	0	3	7	32	0	50	2	22	15	5	12	30	57	2	3	5	116	294	52	25	70	37	16	12	29	141	107	0	Bacteria;Firmicutes;Clostridia;Clostridiales;Lachnospiraceae;;
Zotu411	0	1	44	2	0	0	0	3	0	0	0	2	2	0	7	0	1	4	14	11	1	6	62	100	18	13	16	5	23	37	1	17	48	18	3	1	26	347	25	4	18	12	1	0	19	6	0	0	Bacteria;Firmicutes;Clostridia;Clostridiales;Lachnospiraceae;LachnospiraceaeUCG-001;
Zotu413	14	34	13	9	6	15	26	2	31	15	16	13	9	29	10	7	16	4	11	9	6	3	11	17	20	15	1	1	8	9	8	7	7	13	3	6	6	6	13	5	10	8	5	22	4	8	9	7	Bacteria;Firmicutes;Clostridia;Clostridiales;Lachnospiraceae;;
Zotu421	1	0	0	1	0	4	1	4	3	0	3	0	41	5	1	6	27	6	0	3	0	0	4	1	5	0	4	2	3	1	2	0	33	63	2	0	1	0	0	1	8	3	13	1	0	1	0	0	Bacteria;Firmicutes;Clostridia;ClostridiaUCG-014;;;
Zotu422	16	18	7	14	16	13	4	0	2	1	15	13	0	23	2	4	1	8	6	2	0	0	28	7	7	8	3	1	4	0	5	4	6	0	3	4	3	4	11	15	9	4	1	2	83	1	266	72	Bacteria;Firmicutes;Clostridia;Clostridiales;Lachnospiraceae;;
Zotu423	59	64	46	92	88	75	7	82	42	39	35	69	71	80	23	43	43	93	21	44	32	56	15	3	22	76	9	11	38	41	8	44	3	7	21	7	22	90	50	58	11	15	62	2	95	19	11	28	Bacteria;Firmicutes;Clostridia;Clostridiales;Lachnospiraceae;;
Zotu427	23	28	11	29	26	19	32	20	5	6	46	5	23	8	7	47	16	31	3	2	26	8	20	13	36	47	21	1	13	23	21	21	3	15	15	19	22	20	37	18	66	9	15	10	25	18	16	25	Bacteria;Firmicutes;Clostridia;Oscillospirales;Oscillospiraceae;;
Zotu428	0	0	2	0	16	0	0	3	3	6	1	1	27	13	3	4	8	14	22	2	0	8	0	6	8	3	12	34	4	26	13	13	7	3	12	1	0	0	1	0	9	5	52	0	0	6	1	0	Bacteria;Proteobacteria;Alphaproteobacteria;Rhodospirillales;;;
Zotu430	33	18	19	12	30	30	77	52	15	18	64	37	14	47	5	16	8	20	33	41	35	6	14	11	38	37	14	7	45	15	12	26	14	31	1	15	24	33	21	10	5	5	1	16	27	42	5	20	Bacteria;Firmicutes;Clostridia;Oscillospirales;Ruminococcaceae;Anaerotruncus;
Zotu432	73	54	1	9	32	11	0	2	8	0	6	0	0	0	0	0	46	135	18	2	0	0	0	0	4	32	0	1	5	0	0	0	0	0	10	29	4	6	0	2	4	0	2	2	0	9	0	0	Bacteria;Firmicutes;Clostridia;Clostridiales;Lachnospiraceae;;
Zotu433	0	0	0	0	0	0	0	0	0	0	0	0	0	1	0	0	0	0	0	0	0	0	25	0	0	55	59	62	0	0	0	558	21	9	4	0	0	5	0	0	0	0	8	275	0	0	0	0	Bacteria;Firmicutes;Clostridia;Clostridiales;Lachnospiraceae;LachnospiraceaeNK4A136group;
Zotu436	39	54	16	23	10	44	9	7	13	1	16	46	4	15	6	12	12	11	14	3	8	6	7	4	3	26	12	2	10	2	9	4	11	5	4	2	14	14	3	4	7	8	10	3	30	31	11	16	Bacteria;Firmicutes;Clostridia;Clostridiales;Lachnospiraceae;;
Zotu438	0	90	0	0	3	0	20	46	2	0	43	16	71	2	14	41	0	3	0	13	63	2	22	1	6	86	2	0	0	3	3	6	75	3	8	0	7	18	15	274	9	18	4	42	9	4	0	0	Bacteria;Firmicutes;Clostridia;Clostridiales;Lachnospiraceae;;
Zotu440	11	14	8	18	77	48	2	3	27	0	44	22	2	4	0	1	8	5	5	5	1	3	0	0	10	37	2	0	4	0	1	0	9	11	5	6	2	0	1	2	2	4	29	12	9	1	0	1	Bacteria;Firmicutes;Clostridia;Clostridiales;Lachnospiraceae;;
Zotu441	14	16	10	28	11	15	14	35	12	0	34	17	0	6	20	89	20	25	9	7	4	8	39	9	13	41	13	6	25	61	24	41	36	33	8	16	21	11	24	20	25	44	10	8	9	25	5	6	Bacteria;Firmicutes;Clostridia;Clostridiales;Lachnospiraceae;;
Zotu442	33	0	13	7	0	0	21	0	0	0	0	0	11	45	3	11	27	0	8	0	11	0	3	48	0	30	62	21	0	0	4	2	32	28	40	20	13	2	0	0	3	59	2	7	0	24	16	26	Bacteria;Firmicutes;Clostridia;Clostridiales;Lachnospiraceae;;
Zotu444	18	13	0	0	92	40	4	0	37	0	0	0	0	1	5	6	31	2	3	19	2	0	21	2	0	0	0	1	89	71	1	1	0	1	17	1	52	47	6	3	14	5	0	2	0	70	0	9	Bacteria;Firmicutes;Clostridia;Clostridiales;Lachnospiraceae;Roseburia;
Zotu445	0	0	0	0	0	0	0	35	0	0	0	1	29	0	24	139	0	1	0	0	0	0	0	0	0	0	158	0	0	0	0	0	0	0	0	0	0	0	0	0	0	48	0	0	0	0	0	0	Bacteria;Firmicutes;Clostridia;Clostridiales;Lachnospiraceae;;
Zotu449	180	66	1	38	16	19	45	54	69	0	3	23	18	23	4	62	12	19	0	7	7	13	2	2	9	106	2	0	56	19	12	79	0	3	27	2	74	79	46	29	26	7	30	60	32	12	7	1	Bacteria;Firmicutes;Clostridia;Clostridiales;Lachnospiraceae;Roseburia;
Zotu45	0	0	0	263	592	113	22	435	1648	0	0	0	233	128	14	245	111	717	439	138	1035	11	420	27	302	30	881	1	0	64	1	3	2	24	56	144	1056	4	151	162	572	125	5	394	1	643	330	807	Bacteria;Firmicutes;Clostridia;Clostridiales;Lachnospiraceae;;
Zotu450	8	4	3	11	5	14	17	17	11	0	5	8	11	22	28	19	14	32	21	49	24	18	51	60	10	27	22	17	41	32	23	33	16	29	15	11	31	28	31	39	6	30	24	26	18	46	19	22	Bacteria;Firmicutes;Clostridia;Oscillospirales;Oscillospiraceae;Colidextribacter;
Zotu451	0	0	0	0	2	0	35	0	60	0	0	0	4	0	7	5	0	280	0	3	13	1	7	25	0	0	58	0	0	0	161	2	12	7	1	0	4	43	13	28	665	36	0	55	0	0	0	0	Bacteria;Firmicutes;Clostridia;Clostridiales;Lachnospiraceae;;
Zotu452	0	0	0	0	1	0	14	0	25	0	0	0	1	0	0	1	0	158	0	0	6	0	1	7	0	0	27	0	0	0	71	0	6	4	0	0	1	14	3	5	309	18	0	25	0	0	0	0	Bacteria;Firmicutes;Clostridia;Clostridiales;Lachnospiraceae;;
Zotu454	17	0	7	11	0	6	0	2	3	0	7	0	3	41	6	12	1	14	8	2	2	5	12	8	37	107	2	1	7	7	3	1	8	1	4	0	26	44	3	8	9	23	3	11	5	1	17	20	Bacteria;Firmicutes;Clostridia;Clostridiales;Lachnospiraceae;GCA-900066575;
Zotu456	0	0	0	0	85	11	0	49	0	0	0	0	1	0	28	41	0	0	0	0	1	3	7	28	0	51	0	0	0	0	50	145	0	0	1	0	12	2	0	0	0	0	18	1	0	0	0	0	Bacteria;Firmicutes;Clostridia;Clostridiales;Lachnospiraceae;Roseburia;
Zotu457	6	1	0	0	0	0	1	0	0	2	0	1	1	2	12	4	2	4	1	2	3	2	0	1	0	60	0	1	4	0	0	14	2	0	7	0	0	0	8	2	26	14	0	0	12	122	113	12	Bacteria;Firmicutes;Clostridia;Clostridiales;Lachnospiraceae;;
Zotu458	0	1	0	2	1	1	0	0	0	0	0	0	0	1	0	0	0	0	0	0	0	0	0	0	0	1	0	1	0	0	1	0	0	1	0	0	0	0	2	0	2	0	1	0	0	1	0	0	Bacteria;Firmicutes;Clostridia;Oscillospirales;Oscillospiraceae;;
Zotu459	27	3	23	7	2	6	8	14	29	0	0	0	2	12	4	1	0	15	0	0	0	0	10	1	0	6	0	0	0	0	4	4	12	12	15	30	11	3	10	6	1	0	0	0	0	3	6	1	Bacteria;Firmicutes;Clostridia;Oscillospirales;Ruminococcaceae;;
Zotu46	363	45	7	52	17	255	860	500	1	0	0	0	453	0	268	555	3	1	251	703	511	34	646	810	835	163	0	33	0	0	1	1	247	502	598	201	28	198	607	0	95	256	42	32	0	0	3	0	Bacteria;Firmicutes;Clostridia;Clostridiales;Lachnospiraceae;LachnospiraceaeNK4A136group;
Zotu463	1	1	5	15	5	1	22	20	17	4	12	18	0	12	19	21	1	8	31	2	4	0	31	9	2	0	4	5	13	2	0	6	2	4	5	1	9	25	15	1	2	0	0	21	1	1	4	7	Bacteria;Firmicutes;Clostridia;Oscillospirales;UCG-010;;
Zotu465	7	32	3	8	8	13	2	2	87	0	21	4	9	3	8	20	69	61	40	24	10	6	10	51	27	32	15	11	28	9	1	5	11	6	17	6	1	67	21	16	16	19	11	8	14	1	12	39	Bacteria;Firmicutes;Clostridia;Oscillospirales;Butyricicoccaceae;Butyricicoccus;
Zotu466	4	12	8	24	3	24	2	22	27	4	12	14	14	5	3	20	17	18	25	25	13	8	21	7	23	17	24	6	19	8	2	25	17	9	5	5	6	17	5	7	17	16	9	11	14	3	19	15	Bacteria;Firmicutes;Clostridia;Clostridiales;Lachnospiraceae;;
Zotu467	25	20	8	19	24	16	51	29	73	3	13	38	5	16	6	33	8	13	6	1	2	4	32	10	5	9	3	6	11	9	8	28	9	15	8	7	5	23	2	2	8	17	18	10	40	11	19	10	Bacteria;Firmicutes;Clostridia;Clostridiales;Christensenellaceae;;
Zotu468	4	6	5	4	8	12	12	5	10	0	7	1	13	3	12	26	12	9	0	0	4	19	21	17	0	25	37	9	25	1	6	21	12	25	4	2	25	28	19	10	22	11	30	14	3	8	12	0	Bacteria;Firmicutes;Clostridia;Clostridiales;Lachnospiraceae;;
Zotu469	1	15	6	9	0	7	8	3	9	0	0	5	2	28	2	3	27	3	16	4	9	13	24	11	20	78	4	9	1	10	2	3	7	5	21	1	2	12	15	4	4	29	18	35	2	20	11	5	Bacteria;Firmicutes;Clostridia;Clostridiales;Lachnospiraceae;;
Zotu47	0	0	0	0	0	0	0	1	0	0	0	0	0	1	0	0	0	0	0	0	0	1	2	0	0	0	0	0	0	0	0	0	0	0	0	0	0	0	0	0	0	1	0	0	0	0	0	0	Bacteria;Proteobacteria;Alphaproteobacteria;Rickettsiales;Mitochondria;;
Zotu471	3	17	5	6	14	5	10	8	3	4	4	1	0	4	2	6	8	9	5	7	13	5	13	3	7	11	9	1	23	6	5	10	6	7	7	5	3	9	6	14	15	5	7	16	12	3	10	12	Bacteria;Patescibacteria;Saccharimonadia;Saccharimonadales;Saccharimonadaceae;CandidatusSaccharimonas;
Zotu472	84	0	6	28	1	3	3	5	4	0	50	2	2	0	1	27	12	0	9	15	7	16	2	4	26	15	6	8	17	1	4	11	7	17	3	0	0	7	6	1	76	12	4	13	1	11	37	0	Bacteria;Firmicutes;Clostridia;Clostridiales;Lachnospiraceae;LachnospiraceaeUCG-006;
Zotu479	3	9	3	8	23	30	16	19	17	10	10	11	10	35	19	37	6	23	27	18	17	9	8	23	15	26	17	4	39	10	16	11	15	14	12	9	24	32	15	21	15	22	10	16	17	17	13	18	Bacteria;Firmicutes;Clostridia;Oscillospirales;Butyricicoccaceae;UCG-009;
Zotu48	0	0	0	0	0	0	0	0	0	0	0	0	0	0	0	0	24	30	526	32	80	355	3	97	1154	834	36	138	667	65	8	93	310	990	142	124	458	309	702	164	20	105	524	1103	2	355	181	240	Bacteria;Firmicutes;Clostridia;Clostridiales;Lachnospiraceae;;
Zotu480	1	11	11	9	8	1	5	3	4	0	0	5	10	4	29	22	24	42	1	10	3	5	17	7	22	38	33	16	4	4	0	24	46	8	44	10	10	1	11	1	9	40	34	23	0	2	0	6	Bacteria;Firmicutes;Clostridia;Clostridiales;Lachnospiraceae;;
Zotu481	41	27	0	0	8	8	0	0	26	18	21	23	0	0	0	0	0	0	0	0	0	0	0	0	0	0	0	0	0	0	0	0	0	0	0	0	0	0	0	0	0	0	0	0	0	0	0	0	Bacteria;Bacteroidetes;Bacteroidia;Bacteroidales;Muribaculaceae;;
Zotu487	30	6	0	4	5	24	11	1	0	16	6	59	4	7	5	0	0	0	8	9	7	2	8	3	1	1	1	0	26	0	2	1	0	6	0	6	9	10	26	8	2	9	1	2	0	41	13	10	Bacteria;Firmicutes;Clostridia;Clostridiales;Lachnospiraceae;LachnospiraceaeNK4A136group;
Zotu488	0	3	0	0	1	4	4	2	18	74	0	191	16	0	3	5	0	0	0	29	4	9	0	0	0	0	65	0	10	4	21	21	0	6	8	0	4	2	5	1	7	5	0	2	1	0	0	41	Bacteria;Firmicutes;Clostridia;Clostridiales;Lachnospiraceae;LachnospiraceaeUCG-001;
Zotu49	29	19	30	78	97	6	107	73	116	55	79	125	152	117	167	93	41	68	93	64	61	74	83	82	126	80	216	133	96	165	221	273	27	39	89	37	31	48	38	46	12	56	99	112	54	182	49	43	Bacteria;Bacteroidetes;Bacteroidia;Bacteroidales;Muribaculaceae;;
Zotu491	14	15	11	20	50	16	58	20	35	17	16	16	10	16	2	10	5	10	16	11	6	4	65	10	8	45	8	3	104	28	15	10	10	20	11	10	21	28	8	4	33	27	16	16	19	23	12	13	Bacteria;Firmicutes;Clostridia;Oscillospirales;Oscillospiraceae;;
Zotu495	0	0	0	0	0	0	0	124	0	0	0	0	0	0	0	0	0	0	0	0	10	16	4	20	0	0	37	7	0	121	0	90	0	0	1	0	0	0	2	0	0	40	1	3	0	24	0	0	Bacteria;Firmicutes;Clostridia;Clostridiales;Lachnospiraceae;LachnospiraceaeNK4A136group;
Zotu497	22	42	36	7	13	8	14	21	2	0	16	18	7	6	1	6	5	4	0	1	5	23	11	10	11	40	8	14	21	1	5	6	5	32	3	16	5	12	7	2	21	13	6	0	0	9	0	0	Bacteria;Firmicutes;Clostridia;Clostridiales;Lachnospiraceae;;
Zotu498	0	0	0	0	0	0	16	21	0	0	0	0	4	0	14	10	1	0	0	1	12	1	1	0	0	1	1	6	1	9	17	11	1	47	3	3	0	15	0	2	1	0	0	0	0	0	0	0	Bacteria;Firmicutes;Clostridia;ClostridiaUCG-014;;;
Zotu499	7	0	4	2	0	0	0	0	0	0	24	22	8	0	0	0	8	93	8	13	5	5	4	0	34	29	30	2	25	27	0	37	18	16	44	14	10	12	10	2	0	6	26	3	0	0	0	0	Bacteria;Firmicutes;Clostridia;Clostridiales;Lachnospiraceae;;
Zotu5	727	355	377	1391	985	488	827	617	1271	744	1467	1015	476	679	1655	839	65	282	584	490	961	1060	1165	1215	918	584	302	182	1417	1455	535	1169	287	469	958	696	519	940	1076	961	127	396	207	353	885	787	728	979	Bacteria;Bacteroidetes;Bacteroidia;Bacteroidales;Muribaculaceae;;
Zotu501	20	13	11	26	18	52	23	25	24	8	28	23	5	30	5	18	8	0	3	7	19	5	25	14	18	15	8	3	14	13	29	17	11	14	23	16	22	31	16	2	7	14	13	24	51	15	40	16	Bacteria;Firmicutes;Clostridia;Oscillospirales;Ruminococcaceae;;
Zotu502	9	6	0	15	6	15	16	11	11	1	6	17	9	19	2	21	7	13	27	2	14	5	4	6	31	8	13	2	3	39	15	29	4	19	1	2	1	5	2	20	7	5	2	2	23	5	1	6	Bacteria;Cyanobacteria;Vampirivibrionia;Gastranaerophilales;;;
Zotu503	0	0	0	0	0	0	0	0	0	0	0	0	0	0	0	0	0	0	0	0	0	0	0	0	0	0	5	1	0	0	0	0	0	0	0	1	0	0	0	0	0	3	0	0	0	0	37	0	Bacteria;Firmicutes;Clostridia;Clostridiales;Lachnospiraceae;;
Zotu504	8	0	4	3	4	24	344	0	4	0	0	0	3	75	32	5	2	0	2	2	0	0	8	1	13	9	0	0	0	0	0	0	7	62	0	0	32	23	7	0	0	0	0	6	0	0	0	0	Bacteria;Firmicutes;Clostridia;Clostridiales;Lachnospiraceae;;
Zotu505	5	5	0	0	3	0	3	5	13	0	0	0	3	5	0	8	1	0	82	4	8	10	14	16	3	9	4	3	10	15	10	28	5	11	8	6	14	22	10	19	15	9	4	34	3	4	22	39	Bacteria;Firmicutes;Clostridia;Clostridiales;Lachnospiraceae;Lachnoclostridium;
Zotu506	2	2	2	1	2	0	0	2	1	0	3	5	1	3	0	0	20	12	25	17	0	0	0	0	46	10	23	49	9	0	0	2	10	5	32	43	20	6	11	0	48	130	2	16	19	0	10	1	Bacteria;Firmicutes;Clostridia;Clostridiales;Christensenellaceae;Borkfalki;
Zotu509	0	0	0	4	0	0	0	180	55	0	0	0	2	0	2	1	5	7	0	41	43	1	7	10	0	0	29	1	0	0	3	18	0	0	24	0	9	3	3	81	0	7	0	2	0	4	0	0	Bacteria;Firmicutes;Clostridia;Clostridiales;Lachnospiraceae;;
Zotu512	4	17	0	3	16	15	1	3	11	0	0	0	3	17	10	11	2	6	0	5	2	7	6	3	3	9	7	2	29	23	6	8	10	9	4	4	9	1	10	2	8	15	1	0	0	13	48	17	Bacteria;Firmicutes;Clostridia;Clostridiales;Lachnospiraceae;LachnospiraceaeNK4A136group;
Zotu513	17	23	5	28	27	14	10	23	69	32	25	51	19	30	11	18	29	10	27	42	14	18	22	30	19	66	15	16	37	20	33	32	20	30	29	16	22	19	7	3	136	55	20	12	16	37	31	16	Bacteria;Firmicutes;Clostridia;Clostridiales;Lachnospiraceae;;
Zotu514	2	3	1	0	4	5	10	0	0	0	0	0	5	3	3	2	0	4	3	2	8	2	1	1	12	6	8	3	12	10	24	20	0	3	1	1	4	1	0	0	12	0	5	3	0	3	0	0	Bacteria;Firmicutes;Clostridia;ClostridiaUCG-014;;;
Zotu515	8	71	0	0	3	4	5	2	8	3	16	0	2	5	8	16	3	6	6	3	13	0	31	3	0	3	32	3	0	8	23	7	4	16	10	5	8	3	7	10	12	6	0	2	0	14	3	14	Bacteria;Firmicutes;Clostridia;Oscillospirales;Ruminococcaceae;UBA1819;
Zotu516	0	0	0	0	266	0	0	0	0	0	0	0	0	0	12	14	0	0	0	0	254	86	4	1	0	0	3	14	9	7	0	0	0	1	0	0	6	2	0	1	0	30	0	52	8	0	0	0	Bacteria;Firmicutes;Clostridia;Clostridiales;Lachnospiraceae;Roseburia;
Zotu517	1	0	2	0	26	5	1	2	0	0	1	9	53	44	31	9	3	4	13	10	0	1	2	5	8	15	22	7	9	13	25	40	24	6	2	1	0	2	2	8	0	0	18	14	2	2	0	1	Bacteria;Proteobacteria;Gammaproteobacteria;Burkholderiales;Sutterellaceae;Parasutterella;
Zotu52	0	1	0	0	0	0	0	0	0	0	0	0	0	4	0	0	1	1	0	0	0	0	0	0	0	0	0	0	1	0	0	0	1	0	0	0	1	1	1	0	0	0	0	0	0	0	1	0	Bacteria;Firmicutes;Bacilli;Lactobacillales;Streptococcaceae;Streptococcus;
Zotu521	3	29	13	2	2	2	2	8	1	0	35	7	5	2	9	0	31	11	6	2	0	0	16	3	8	13	1	4	73	8	2	9	44	52	3	2	11	10	38	0	27	1	0	14	12	9	0	8	Bacteria;Firmicutes;Clostridia;Clostridiales;Lachnospiraceae;;
Zotu523	2	19	0	4	7	4	58	25	35	0	76	15	0	0	20	11	14	26	33	2	7	5	5	9	2	18	18	4	38	9	10	4	2	19	0	5	5	21	22	22	17	2	16	76	0	0	14	15	Bacteria;Firmicutes;Clostridia;Clostridiales;Lachnospiraceae;LachnospiraceaeNK4A136group;
Zotu526	0	8	3	2	0	0	1	2	0	0	0	0	2	0	0	0	5	13	2	2	0	7	4	17	10	4	5	0	36	38	5	0	39	86	10	11	0	8	4	2	1	29	19	3	0	0	2	0	Bacteria;Firmicutes;Clostridia;ClostridiaUCG-014;;;
Zotu527	33	6	0	1	0	1	7	7	13	0	27	27	5	1	2	11	17	15	11	5	28	21	6	2	79	46	11	13	10	19	5	17	33	10	12	4	23	6	21	40	3	16	7	14	14	1	2	8	Bacteria;Firmicutes;Clostridia;Oscillospirales;Oscillospiraceae;;
Zotu530	0	1	2	7	0	3	16	14	0	0	0	0	51	31	8	35	15	7	4	2	17	2	17	5	10	12	5	2	5	24	9	28	12	4	18	10	7	17	13	13	8	11	10	8	0	4	3	2	Bacteria;Firmicutes;Clostridia;Clostridiales;Lachnospiraceae;;
Zotu534	0	0	0	0	11	0	0	0	0	0	0	0	0	1	0	3	2	3	67	22	28	85	0	3	0	4	0	0	73	60	6	52	1	0	4	0	0	19	83	24	0	8	23	3	0	0	0	0	Bacteria;Firmicutes;Clostridia;Clostridiales;Lachnospiraceae;LachnospiraceaeNK4A136group;
Zotu536	0	0	0	0	0	0	0	0	0	0	0	1	109	3	0	0	0	0	0	0	0	0	0	0	0	0	35	27	0	0	0	0	0	0	0	0	0	0	0	0	3	1	0	0	0	0	0	0	Bacteria;Firmicutes;Clostridia;Clostridiales;Clostridiaceae;Clostridiumsensustricto1;
Zotu539	0	12	1	15	1	0	39	14	13	0	9	14	1	1	14	18	0	26	0	0	0	0	16	0	0	0	2	8	9	0	0	0	0	6	2	1	1	3	0	0	2	0	4	2	23	0	8	0	Bacteria;Firmicutes;Clostridia;Clostridiales;Lachnospiraceae;;
Zotu54	70	84	107	253	161	46	272	133	515	298	107	165	128	278	240	119	75	148	215	216	132	246	252	187	86	56	75	16	248	435	182	371	36	59	59	75	110	238	339	362	2	14	30	40	189	229	20	23	Bacteria;Bacteroidetes;Bacteroidia;Bacteroidales;Muribaculaceae;;
Zotu541	0	0	0	1	0	1	8	37	0	0	8	1	5	11	15	20	0	0	0	0	6	5	0	0	0	0	4	1	0	0	10	2	0	0	0	0	5	67	6	11	3	5	0	1	0	1	0	0	Bacteria;Firmicutes;Clostridia;ClostridiaUCG-014;;;
Zotu547	7	9	5	12	0	13	25	20	21	0	0	2	10	3	3	0	4	1	0	0	15	34	14	0	6	22	36	8	0	0	2	6	2	11	24	1	1	1	6	47	9	13	6	64	16	12	12	5	Bacteria;Firmicutes;Clostridia;Clostridiales;Lachnospiraceae;;
Zotu548	0	4	1	6	3	0	3	58	1	0	4	0	0	38	0	6	4	13	0	3	5	13	10	7	4	23	0	0	6	0	2	41	4	4	12	0	6	6	2	14	4	0	0	1	0	7	4	1	Bacteria;Firmicutes;Clostridia;Clostridiales;Lachnospiraceae;;
Zotu551	13	0	0	0	8	35	3	1	2	1	1	0	0	4	0	4	6	9	19	3	84	1	13	29	0	5	0	5	0	3	12	16	9	2	4	2	0	7	1	0	31	45	0	26	31	7	3	4	Bacteria;Firmicutes;Clostridia;Clostridiales;Christensenellaceae;Borkfalki;
Zotu552	4	3	2	12	6	1	3	3	0	0	5	3	17	1	3	5	4	6	1	6	6	58	4	4	4	0	65	41	57	78	12	5	2	8	12	0	3	1	0	34	28	2	1	2	10	5	2	3	Bacteria;Firmicutes;Clostridia;Clostridiales;Christensenellaceae;Borkfalki;
Zotu553	0	0	0	55	0	0	0	0	36	0	13	2	3	0	4	25	3	14	0	10	6	0	22	25	0	19	21	5	0	5	32	5	2	34	2	0	13	31	12	2	34	1	0	14	11	16	0	0	Bacteria;Firmicutes;Clostridia;Clostridiales;Lachnospiraceae;;
Zotu557	0	0	4	11	3	2	8	1	1	5	1	0	3	6	9	3	5	2	0	4	8	0	8	2	0	6	6	2	1	6	1	2	7	1	3	2	1	4	5	1	3	1	2	2	1	6	0	0	Bacteria;Actinobacteriota;Coriobacteriia;Coriobacteriales;Eggerthellaceae;;
Zotu559	0	0	0	0	0	0	7	10	0	0	0	0	21	0	45	41	0	0	0	0	38	0	0	0	0	0	9	0	0	0	0	17	0	15	0	0	27	22	3	2	1	1	0	0	0	0	0	0	Bacteria;Firmicutes;Clostridia;Clostridiales;Lachnospiraceae;;
Zotu56	0	0	0	0	17	0	479	257	104	0	0	0	35	7	51	212	0	701	0	235	172	959	13	39	2	21	617	151	235	794	549	713	366	600	1148	0	235	801	37	44	1351	242	3	137	0	0	0	0	Bacteria;Firmicutes;Clostridia;Clostridiales;Lachnospiraceae;;
Zotu560	0	0	0	0	0	0	0	0	0	0	0	0	0	0	1	0	0	0	0	33	0	0	0	0	0	0	27	8	0	0	0	0	0	0	0	0	0	1	0	0	3	0	15	0	0	0	0	0	Bacteria;Firmicutes;Clostridia;ClostridiaUCG-014;;;
Zotu561	5	4	1	2	4	2	4	7	3	0	20	0	4	4	7	11	3	8	2	1	2	10	19	2	22	6	11	14	8	13	55	7	4	16	8	3	4	4	5	9	3	5	13	6	0	2	7	2	Bacteria;Firmicutes;Clostridia;ClostridiaUCG-014;;;
Zotu563	1	0	28	3	2	0	11	16	33	0	0	0	14	22	14	13	49	24	8	8	7	0	12	24	12	0	30	18	0	0	2	0	1	1	7	2	2	0	3	7	0	11	23	2	0	9	0	8	Bacteria;Firmicutes;Clostridia;Clostridiales;Lachnospiraceae;;
Zotu565	0	0	0	3	0	0	0	0	1	0	9	0	0	1	0	1	7	16	2	10	3	21	19	13	3	8	43	15	27	0	4	34	19	22	1	2	20	8	2	1	0	22	63	7	0	0	0	1	Bacteria;Firmicutes;Clostridia;Clostridiales;Lachnospiraceae;;
Zotu569	4	5	10	9	5	7	15	6	6	4	1	0	2	2	16	30	5	18	19	35	46	11	6	3	37	16	11	4	103	38	2	5	2	7	9	12	42	6	16	1	27	7	11	8	5	12	0	8	Bacteria;Firmicutes;Clostridia;Clostridiales;Lachnospiraceae;;
Zotu57	0	0	1	0	43	0	1	1	0	0	18	115	31	26	383	156	18	34	251	125	24	54	49	67	130	459	82	14	22	48	170	693	71	64	103	10	7	33	139	73	25	137	22	33	2	0	0	0	Bacteria;Firmicutes;Bacilli;Erysipelotrichales;Erysipelotrichaceae;Faecalibaculum;
Zotu576	0	0	0	1	8	4	29	31	5	0	15	1	1	9	0	2	13	2	0	0	6	0	44	5	1	5	12	9	23	21	1	1	1	11	10	0	3	0	9	0	11	6	11	25	1	37	0	0	Bacteria;Firmicutes;Clostridia;ClostridiaUCG-014;;;
Zotu577	21	3	0	5	18	5	2	12	15	0	4	2	3	9	6	2	1	1	0	0	1	0	2	2	15	8	0	1	3	2	1	0	2	4	1	1	1	0	4	5	4	1	4	1	0	1	2	2	Bacteria;Firmicutes;Clostridia;Clostridiales;Lachnospiraceae;;
Zotu578	0	0	0	0	0	0	0	0	0	0	0	0	0	0	6	1	0	2	0	0	0	0	0	0	0	0	0	0	0	0	0	0	0	0	0	0	0	0	123	70	0	0	0	0	62	0	0	1	Bacteria;Firmicutes;Clostridia;Clostridiales;Lachnospiraceae;Roseburia;
Zotu58	1457	844	175	259	626	703	151	429	15	125	1131	26	554	417	192	802	167	404	416	64	254	99	121	5	472	882	21	35	67	9	96	133	56	34	518	323	196	156	119	41	55	27	27	51	23	1338	378	498	Bacteria;Firmicutes;Clostridia;Clostridiales;Lachnospiraceae;LachnospiraceaeUCG-001;
Zotu583	0	6	1	15	2	11	15	7	6	0	21	0	0	4	12	15	23	8	97	43	1	6	11	5	16	15	16	8	0	0	12	10	2	0	2	1	2	27	8	4	0	12	3	13	0	3	5	0	Bacteria;Firmicutes;Clostridia;Oscillospirales;Oscillospiraceae;;
Zotu585	5	0	0	1	12	24	0	0	0	0	60	6	11	3	0	0	3	7	0	0	31	9	4	2	0	2	31	2	0	0	0	2	0	1	3	42	1	4	20	0	48	7	3	4	0	0	0	0	Bacteria;Firmicutes;Clostridia;Clostridiales;Lachnospiraceae;;
Zotu587	3	17	5	12	21	6	9	14	26	1	22	49	17	30	3	6	17	14	8	10	7	8	8	11	14	33	18	18	24	12	9	9	11	13	28	6	9	12	16	7	19	17	16	9	9	14	11	14	Bacteria;Firmicutes;Clostridia;Oscillospirales;Oscillospiraceae;Oscillibacter;
Zotu597	0	0	0	1	0	0	0	53	0	0	0	0	1	38	2	1	4	0	0	0	0	0	63	0	23	0	5	1	0	0	0	3	0	72	50	2	0	3	16	0	0	0	9	1	0	0	4	42	Bacteria;Firmicutes;Clostridia;Clostridiales;Lachnospiraceae;;
Zotu598	0	0	0	0	0	0	31	20	76	0	8	4	1	0	2	0	0	0	0	0	5	9	6	20	0	0	11	2	1	2	82	12	1	0	0	0	0	0	4	33	0	0	1	0	0	0	0	0	Bacteria;Firmicutes;Clostridia;Clostridiales;Lachnospiraceae;;
Zotu599	16	19	7	39	76	57	5	2	7	1	30	21	0	2	3	4	8	4	4	2	6	2	1	0	5	13	1	0	5	1	1	23	6	5	1	1	8	4	1	9	8	1	10	15	182	2	22	7	Bacteria;Firmicutes;Clostridia;Clostridiales;Lachnospiraceae;;
Zotu6	0	0	0	0	0	1	1	0	1	0	1	0	0	0	1	0	0	0	0	0	0	0	0	0	0	0	0	0	0	0	0	0	1	0	0	1	0	0	0	0	0	1	1	2	0	0	0	0	Bacteria;Firmicutes;Bacilli;Lactobacillales;Lactobacillaceae;Lactobacillus;
Zotu60	11	2	10	6	139	29	45	37	47	23	308	475	186	385	110	71	95	228	205	228	47	78	104	88	172	223	301	145	102	215	204	212	109	104	157	73	43	35	141	121	20	112	188	278	22	13	56	50	Bacteria;Bacteroidetes;Bacteroidia;Bacteroidales;Muribaculaceae;;
Zotu604	2	2	0	8	11	3	3	12	7	2	14	14	5	0	10	17	10	6	0	3	6	3	11	15	8	3	16	11	11	11	10	8	13	9	7	4	2	10	5	0	16	15	7	5	9	8	0	0	Bacteria;Firmicutes;Clostridia;Clostridiales;Lachnospiraceae;Tuzzerella;
Zotu606	23	18	2	12	7	33	9	8	10	0	12	0	2	14	1	12	2	2	10	2	7	4	15	0	9	8	0	0	0	3	3	7	2	1	4	9	1	11	7	13	3	2	0	0	4	9	13	20	Bacteria;Firmicutes;Clostridia;Clostridiales;Lachnospiraceae;Acetatifactor;
Zotu61	82	19	2	26	14	4	366	48	322	16	6	31	36	37	93	45	51	45	146	61	46	70	316	39	109	72	329	62	48	38	39	57	26	70	25	283	51	18	5	30	16	38	22	159	14	777	238	60	Bacteria;Bacteroidetes;Bacteroidia;Bacteroidales;Bacteroidaceae;Bacteroides;
Zotu613	9	1	0	0	7	0	15	20	0	0	0	0	26	8	4	11	13	0	0	0	0	0	0	0	3	1	9	6	0	0	6	0	0	0	0	0	0	0	2	2	1	0	0	0	0	7	7	1	Bacteria;Firmicutes;Clostridia;Clostridiales;Lachnospiraceae;LachnospiraceaeNK4A136group;
Zotu618	0	0	0	0	10	6	4	5	0	0	3	0	1	1	2	1	2	1	0	0	2	0	0	0	0	0	4	0	0	0	3	0	1	1	0	0	2	1	0	0	0	5	0	0	0	0	0	0	Bacteria;Actinobacteriota;Coriobacteriia;Coriobacteriales;Eggerthellaceae;Enterorhabdus;
Zotu62	0	0	0	0	0	0	0	0	0	0	0	8	210	39	0	0	0	0	0	0	0	0	0	0	0	0	306	120	0	0	0	11	0	0	0	0	0	0	0	0	45	189	0	0	0	0	0	0	Bacteria;Firmicutes;Bacilli;Erysipelotrichales;Erysipelotrichaceae;Turicibacter;
Zotu623	0	1	6	61	3	7	0	0	2	1	2	0	0	0	1	0	0	12	1	0	0	0	107	8	87	15	2	0	5	1	3	1	0	0	1	7	4	10	4	0	1	3	10	6	2	4	3	3	Bacteria;Firmicutes;Clostridia;Clostridiales;Lachnospiraceae;;
Zotu626	1	0	0	0	0	0	6	4	4	0	3	4	13	11	17	28	8	3	0	2	7	5	18	1	1	0	69	143	11	36	9	11	3	11	5	0	0	11	2	2	9	5	2	7	0	0	0	0	Bacteria;Firmicutes;Clostridia;Oscillospirales;Ruminococcaceae;;
Zotu627	0	0	2	1	4	25	14	43	39	0	23	1	10	11	16	17	6	24	0	17	23	18	19	14	1	9	27	29	7	51	31	25	7	30	7	0	9	12	5	10	12	21	15	6	3	1	1	0	Bacteria;Firmicutes;Clostridia;ClostridiaUCG-014;;;
Zotu628	12	4	0	2	3	2	4	7	1	0	4	3	1	4	6	2	13	8	8	5	10	8	10	6	20	13	20	7	5	5	6	8	5	5	10	2	4	1	3	8	14	10	16	7	0	8	3	1	Bacteria;Firmicutes;Clostridia;Oscillospirales;Oscillospiraceae;;
Zotu629	19	6	5	22	26	53	5	6	14	15	37	21	0	2	2	1	3	15	5	3	2	0	20	11	0	20	0	0	0	0	2	17	2	16	2	0	1	10	6	0	10	0	0	0	9	0	4	0	Bacteria;Firmicutes;Clostridia;Clostridiales;Lachnospiraceae;A2;
Zotu636	0	0	0	0	0	0	0	48	0	0	0	0	1	21	0	2	6	0	0	0	0	0	46	2	16	1	14	1	0	0	0	7	0	52	81	0	0	8	3	0	0	0	6	0	0	0	0	22	Bacteria;Firmicutes;Clostridia;Clostridiales;Lachnospiraceae;;
Zotu641	21	5	11	0	6	0	1	0	5	0	0	0	0	15	0	0	0	0	0	0	0	0	0	2	0	30	0	0	0	2	0	0	11	15	0	64	0	51	73	13	24	0	0	0	2	6	11	35	Bacteria;Firmicutes;Clostridia;Clostridiales;Lachnospiraceae;Eubacteriumxylanophilumgroup;
Zotu642	7	8	2	0	88	40	8	3	39	0	12	11	0	5	6	16	1	13	1	1	1	5	5	3	4	77	8	5	22	3	2	14	9	18	3	9	20	17	8	7	13	5	6	14	11	2	14	7	Bacteria;Firmicutes;Clostridia;Clostridiales;Lachnospiraceae;;
Zotu647	7	7	4	20	13	6	4	2	4	0	1	14	0	4	3	2	7	1	0	0	1	2	2	1	1	5	3	0	0	2	0	5	8	1	2	13	22	2	4	0	29	8	7	6	31	0	5	16	Bacteria;Firmicutes;Clostridia;Clostridiales;Lachnospiraceae;;
Zotu648	0	0	0	0	0	0	0	0	0	0	1	0	0	0	0	1	18	40	0	3	5	0	3	0	92	20	10	16	2	3	0	1	11	29	0	9	1	0	0	0	0	0	35	13	1	1	1	0	Bacteria;Firmicutes;Clostridia;Oscillospirales;Oscillospiraceae;;
Zotu65	46	50	34	67	133	39	85	48	80	21	92	129	82	93	87	84	101	127	122	125	46	39	119	59	178	95	180	75	77	94	72	126	102	126	99	54	31	47	35	68	31	94	120	154	29	69	58	84	Bacteria;Bacteroidetes;Bacteroidia;Bacteroidales;Muribaculaceae;;
Zotu650	47	47	8	9	72	29	6	21	10	15	44	7	10	15	7	11	24	20	18	12	8	14	43	39	36	30	20	4	9	4	13	24	7	30	46	26	14	49	37	10	26	37	14	18	9	30	51	25	Bacteria;Firmicutes;Clostridia;Clostridiales;Lachnospiraceae;;
Zotu663	8	7	3	3	7	10	1	4	3	0	7	11	1	0	5	15	0	0	1	2	12	10	6	5	3	6	2	2	9	7	10	10	14	12	5	0	14	9	10	4	15	7	15	11	19	12	6	14	Bacteria;Firmicutes;Clostridia;Clostridiales;Lachnospiraceae;Roseburia;
Zotu667	1	5	1	9	2	2	0	1	1	4	6	2	0	0	2	6	5	1	29	6	11	2	12	0	0	7	0	2	28	5	0	2	16	0	17	1	6	3	0	0	8	1	5	0	10	11	39	36	Bacteria;Firmicutes;Clostridia;ClostridiavadinBB60group;;;
Zotu668	0	0	1	0	10	2	5	3	9	1	1	2	3	6	0	3	3	8	25	7	3	2	2	5	18	2	2	1	0	0	2	6	5	0	14	22	3	3	3	5	1	6	1	2	0	7	6	10	Bacteria;Firmicutes;Clostridia;Clostridiales;Lachnospiraceae;;
Zotu673	1	0	0	0	0	0	3	6	2	0	0	0	14	13	0	3	0	0	0	0	0	0	3	4	0	0	0	0	0	1	3	0	0	0	0	0	0	0	0	0	0	0	0	0	0	0	0	0	Bacteria;Actinobacteriota;Coriobacteriia;Coriobacteriales;Eggerthellaceae;Enterorhabdus;
Zotu675	4	35	1	3	3	0	0	0	1	0	0	0	5	5	0	0	0	0	0	0	1	2	2	0	6	3	0	5	7	12	2	9	4	10	0	0	0	0	0	0	7	2	0	0	0	0	2	2	Bacteria;Firmicutes;Clostridia;ClostridiaUCG-014;;;
Zotu676	14	14	1	0	0	13	6	1	0	14	4	43	2	2	3	0	0	0	2	1	3	2	1	0	0	4	0	0	9	0	1	0	0	1	0	8	13	5	15	5	2	6	0	0	0	12	2	5	Bacteria;Firmicutes;Clostridia;Clostridiales;Lachnospiraceae;;
Zotu678	0	0	0	0	0	0	1	47	0	0	0	0	11	0	16	14	1	1	0	0	0	4	4	9	0	0	19	10	1	25	2	1	9	0	0	0	4	0	1	0	11	17	26	6	0	0	0	0	Bacteria;Firmicutes;Clostridia;Clostridiales;Lachnospiraceae;LachnospiraceaeNK4A136group;
Zotu68	261	9	104	151	204	57	212	237	71	0	174	172	346	612	249	259	116	44	0	17	106	186	197	140	0	424	55	20	45	76	0	0	192	239	90	0	215	229	211	73	88	285	30	9	87	1	2	0	Bacteria;Firmicutes;Clostridia;Oscillospirales;Ruminococcaceae;Eubacteriumsiraeumgroup;
Zotu683	1	1	0	0	6	0	15	13	0	2	2	0	7	5	7	10	0	9	8	0	4	1	9	5	28	6	0	6	4	0	2	55	1	5	6	0	3	7	25	1	4	5	0	4	3	13	11	7	Bacteria;Firmicutes;Bacilli;Erysipelotrichales;Erysipelotrichaceae;;
Zotu69	114	38	70	51	187	187	195	182	129	26	94	416	135	45	51	115	155	139	224	104	124	222	693	50	161	227	374	136	416	151	150	145	49	146	363	376	103	164	262	407	120	170	80	566	273	134	319	139	Bacteria;Deferribacterota;Deferribacteres;Deferribacterales;Deferribacteraceae;Mucispirillum;
Zotu692	12	3	0	0	7	1	0	0	0	1	0	0	0	0	0	2	6	6	11	1	1	0	0	1	1	0	49	38	38	156	13	1	0	4	1	1	0	1	4	2	0	4	0	0	16	5	0	0	Bacteria;Firmicutes;Clostridia;Clostridiales;Christensenellaceae;;
Zotu695	1	0	4	0	4	1	7	2	10	4	5	16	0	3	8	0	4	4	12	6	0	0	0	0	7	1	4	13	2	0	4	1	6	5	1	1	5	3	0	0	2	1	1	0	0	0	0	0	Bacteria;Bacteroidetes;Bacteroidia;Bacteroidales;Tannerellaceae;Parabacteroides;
Zotu707	0	0	1	1	5	9	1	1	2	12	5	9	3	2	1	1	2	6	5	8	1	6	4	0	18	12	1	2	1	1	16	15	2	2	5	3	2	1	5	7	1	8	0	11	4	6	19	4	Bacteria;Bacteroidetes;Bacteroidia;Bacteroidales;Bacteroidaceae;Bacteroides;
Zotu71	51	24	23	43	57	1	69	27	57	34	44	87	59	52	9	15	17	17	40	54	37	60	67	44	86	68	22	13	66	124	29	45	41	23	200	128	20	25	28	28	9	68	42	113	75	89	4	21	Bacteria;Bacteroidetes;Bacteroidia;Bacteroidales;Muribaculaceae;;
Zotu713	10	3	0	0	1	0	0	1	2	0	0	0	1	0	0	0	2	1	1	0	0	4	3	0	0	0	0	0	2	1	0	0	0	0	0	0	0	0	0	14	0	0	0	0	133	0	0	1	Bacteria;Firmicutes;Clostridia;Clostridiales;Lachnospiraceae;Roseburia;
Zotu717	0	0	0	0	2	0	9	8	0	0	0	0	15	0	26	9	21	32	1	9	4	3	20	5	0	36	17	63	0	5	11	15	10	10	20	2	2	36	3	0	3	12	14	14	0	3	0	3	Bacteria;Firmicutes;Clostridia;Clostridiales;Lachnospiraceae;Blautia;
Zotu720	0	0	0	0	2	0	6	4	0	0	0	2	11	1	3	16	0	0	0	0	0	0	1	4	0	20	27	12	0	0	2	0	4	4	15	0	3	2	0	6	6	3	2	1	58	13	0	0	Bacteria;Firmicutes;Clostridia;Clostridiales;Lachnospiraceae;LachnospiraceaeNK4A136group;
Zotu721	0	0	20	48	16	0	1	2	20	0	24	20	0	0	1	4	2	0	0	0	1	2	9	5	0	0	2	2	10	0	5	2	3	20	0	0	2	0	23	0	0	0	3	3	10	0	0	3	Bacteria;Firmicutes;Clostridia;Clostridiales;Lachnospiraceae;LachnospiraceaeUCG-001;
Zotu728	5	40	0	15	11	35	1	8	2	0	1	26	12	9	3	14	1	1	2	1	1	5	20	5	54	28	7	5	15	4	26	12	4	8	6	0	5	13	8	7	4	14	10	8	25	83	0	0	Bacteria;Firmicutes;Clostridia;Clostridiales;Lachnospiraceae;Roseburia;
Zotu729	4	7	0	12	5	1	24	3	12	1	11	0	1	2	2	7	0	4	6	2	3	3	12	0	12	8	10	9	10	10	6	17	10	11	6	5	6	9	1	5	11	3	4	3	11	8	4	2	Bacteria;Firmicutes;Clostridia;Clostridiales;Christensenellaceae;Borkfalki;
Zotu73	170	453	305	20	0	73	119	51	1	2	0	19	228	4	104	184	141	0	263	308	0	1	773	363	229	38	0	0	0	0	728	642	0	7	2	6	0	209	0	0	2	1	0	0	0	341	0	0	Bacteria;Firmicutes;Clostridia;Clostridiales;Lachnospiraceae;;
Zotu730	0	1	1	1	0	7	0	0	0	0	0	5	3	1	5	4	0	0	6	1	0	0	1	0	4	2	0	1	0	0	0	14	0	6	8	6	0	1	0	0	59	9	0	0	16	13	100	8	Bacteria;Firmicutes;Clostridia;Clostridiales;Lachnospiraceae;;
Zotu74	293	358	378	241	583	1048	179	28	462	8	277	19	257	136	47	370	64	49	422	74	238	131	274	68	203	175	214	27	314	51	373	899	132	102	82	65	424	317	199	325	389	91	134	87	0	125	120	252	Bacteria;Firmicutes;Clostridia;Clostridiales;Lachnospiraceae;;
Zotu741	9	2	56	0	3	3	3	0	7	0	15	5	12	5	3	3	8	6	82	3	7	24	1	2	0	4	27	3	12	0	2	51	11	38	2	33	2	6	5	39	54	1	3	25	1	12	7	4	Bacteria;Firmicutes;Clostridia;Clostridiales;Lachnospiraceae;;
Zotu742	0	0	8	0	0	0	0	0	0	0	0	0	0	0	0	0	6	1	0	1	0	0	0	0	7	10	0	0	18	0	0	0	0	0	2	4	0	0	0	0	0	0	5	15	0	5	0	0	Bacteria;Firmicutes;Clostridia;ClostridiaUCG-014;;;
Zotu75	53	27	14	36	35	3	80	38	63	43	52	77	53	46	6	22	10	17	65	39	55	63	74	46	97	68	9	15	42	102	31	38	37	34	159	114	23	22	27	21	8	71	56	103	52	75	9	18	Bacteria;Bacteroidetes;Bacteroidia;Bacteroidales;Muribaculaceae;;
Zotu757	0	0	0	1	14	0	27	32	6	0	1	0	15	7	5	36	3	5	1	1	85	3	18	7	11	64	12	15	0	0	2	3	6	3	4	1	30	4	1	1	22	1	1	29	0	0	2	4	Bacteria;Firmicutes;Clostridia;Clostridiales;Lachnospiraceae;Roseburia;
Zotu758	0	8	124	120	0	0	0	0	0	0	1	0	0	0	0	0	50	27	0	0	0	0	0	0	7	15	0	0	0	0	0	0	0	0	3	0	0	0	0	0	0	0	0	2	0	2	0	0	Bacteria;Firmicutes;Clostridia;Clostridiales;Lachnospiraceae;;
Zotu759	2	7	1	0	5	2	11	4	1	0	2	10	5	9	0	5	3	4	9	4	4	3	4	3	2	5	10	6	6	4	5	7	8	2	2	0	4	4	9	5	3	7	4	13	6	2	3	12	Bacteria;Firmicutes;Clostridia;Clostridiales;Christensenellaceae;Borkfalki;
Zotu76	52	96	3	18	36	158	104	698	965	58	86	45	26	277	40	27	5	4	134	15	382	4	95	27	334	27	13	8	10	90	32	89	4	2	11	75	186	238	33	42	13	22	4	3	32	159	935	140	Bacteria;Firmicutes;Clostridia;Clostridiales;Lachnospiraceae;LachnospiraceaeNK4A136group;
Zotu760	6	1	0	0	0	0	5	1	1	32	0	2	0	0	5	0	0	0	0	0	2	4	0	0	0	0	2	0	0	0	0	2	1	1	0	0	4	0	0	4	0	0	0	0	0	0	0	0	Bacteria;Firmicutes;Bacilli;Erysipelotrichales;Erysipelatoclostridiaceae;;
Zotu765	0	0	0	0	0	0	1	41	76	0	0	0	0	0	1	0	2	0	0	25	60	0	3	12	0	0	46	1	0	0	0	12	0	1	72	0	1	3	2	0	0	0	0	0	0	18	0	0	Bacteria;Firmicutes;Clostridia;Clostridiales;Lachnospiraceae;;
Zotu771	0	0	0	4	1	2	36	6	0	0	1	0	1	4	8	4	0	0	0	0	2	4	1	2	1	2	0	1	11	1	2	0	0	5	0	4	0	0	0	0	3	10	0	3	4	0	0	0	Bacteria;Firmicutes;Bacilli;Erysipelotrichales;Erysipelatoclostridiaceae;;
Zotu78	3	1	752	1476	3	1	0	2	0	0	1	0	5	0	3	6	771	667	6	2	1	5	6	81	20	20	2101	611	23	21	382	66	77	124	282	0	0	1	5	2	0	1	187	154	0	19	1	1	Bacteria;Firmicutes;Clostridia;Clostridiales;Lachnospiraceae;LachnospiraceaeNK4A136group;
Zotu780	18	13	3	0	0	0	0	0	0	0	2	0	0	0	0	2	0	0	3	2	0	0	0	0	0	0	0	0	0	0	0	4	0	9	5	1	40	1	1	4	7	11	0	0	10	4	67	16	Bacteria;Firmicutes;Clostridia;Clostridiales;Christensenellaceae;Borkfalki;
Zotu79	1	1	0	2	0	21	0	296	1	2	3	0	77	826	40	388	0	0	0	0	2	0	10	228	0	1	0	0	2	1	2	13	158	355	0	0	1	0	3348	51	1	573	0	1	0	0	0	1	Bacteria;Firmicutes;Clostridia;Clostridiales;Lachnospiraceae;;
Zotu792	0	0	0	21	0	0	2	25	0	0	0	0	2	0	12	1	0	0	0	0	0	0	0	0	0	2	0	0	3	0	2	6	2	0	1	0	1	2	0	0	0	1	0	0	0	0	10	0	Bacteria;Firmicutes;Clostridia;ClostridiaUCG-014;;;
Zotu793	124	18	0	0	0	0	0	0	1	0	0	0	0	0	2	0	0	0	0	0	0	0	0	0	0	0	0	0	0	0	0	0	0	0	0	0	0	0	0	19	0	0	0	0	233	0	0	0	Bacteria;Firmicutes;Clostridia;Clostridiales;Lachnospiraceae;;
Zotu8	430	257	161	324	575	287	604	491	174	116	862	833	534	487	282	281	369	401	1227	1317	292	260	647	458	491	404	621	180	532	441	370	624	298	387	607	240	312	295	443	622	117	656	336	718	427	449	511	627	Bacteria;Bacteroidetes;Bacteroidia;Bacteroidales;Muribaculaceae;;
Zotu80	33	7	26	53	158	32	175	99	25	10	295	534	84	211	147	115	307	664	227	241	112	155	200	212	291	348	458	170	154	232	326	471	245	121	114	92	74	141	131	144	111	276	534	968	73	131	126	151	Bacteria;Bacteroidetes;Bacteroidia;Bacteroidales;Muribaculaceae;;
Zotu802	0	0	0	2	0	0	0	0	0	0	0	0	23	0	0	1	0	0	0	0	0	0	0	0	0	0	0	26	0	0	0	0	0	0	0	0	0	2	0	0	0	0	10	0	0	0	0	0	Bacteria;Firmicutes;Clostridia;Oscillospirales;Oscillospiraceae;;
Zotu803	2	2	0	0	3	0	12	6	8	0	4	0	5	5	26	1	4	1	14	14	0	3	8	1	17	9	18	11	4	6	7	10	3	4	9	1	1	0	1	1	0	1	9	8	0	5	0	0	Bacteria;Bacteroidetes;Bacteroidia;Bacteroidales;Tannerellaceae;Parabacteroides;
Zotu81	13	9	4	21	45	9	18	7	32	14	25	125	134	147	99	77	8	31	35	30	35	39	68	87	47	68	67	24	27	50	68	158	24	17	12	7	4	25	35	35	4	10	32	48	5	9	18	25	Bacteria;;;;;;
Zotu824	0	0	0	0	0	0	6	1	0	0	0	0	0	0	0	26	0	0	0	0	0	0	0	0	0	0	17	8	0	0	0	0	2	0	0	0	0	0	0	0	0	0	0	0	0	0	0	0	Bacteria;Firmicutes;Clostridia;Clostridiales;Lachnospiraceae;;
Zotu827	0	0	0	0	0	0	5	0	0	0	0	0	15	1	3	0	4	1	2	1	0	0	0	3	0	5	91	51	28	25	0	0	6	4	41	16	0	0	0	0	0	0	56	0	0	0	0	0	Bacteria;Firmicutes;Clostridia;Clostridiales;Lachnospiraceae;;
Zotu83	1	0	1	127	0	1	2	0	166	0	84	1	158	287	213	56	1	35	0	4	393	653	427	314	9	18	260	355	716	1	2	0	461	715	290	182	73	353	185	0	2	218	0	0	1	263	0	16	Bacteria;Firmicutes;Clostridia;Clostridiales;Lachnospiraceae;;
Zotu831	0	0	0	0	4	0	0	1	0	0	0	0	1	0	1	12	0	0	0	25	5	0	24	4	0	0	7	2	0	0	19	5	4	7	0	0	13	1	4	16	0	0	3	2	0	82	0	0	Bacteria;Firmicutes;Clostridia;Clostridiales;Lachnospiraceae;;
Zotu838	0	0	0	0	0	0	0	0	0	0	0	0	0	0	26	0	0	9	3	0	68	0	0	0	0	0	0	3	0	1	0	26	0	1	2	0	39	0	1	0	11	0	8	3	0	1	0	33	Bacteria;Firmicutes;Clostridia;Clostridiales;Lachnospiraceae;LachnospiraceaeUCG-001;
Zotu850	0	2	0	0	5	7	0	2	1	0	0	0	0	0	0	4	3	1	0	1	1	0	0	0	1	0	3	41	0	0	0	1	0	1	0	0	1	0	0	0	0	0	0	0	0	0	0	0	Bacteria;Firmicutes;Clostridia;ClostridiaUCG-014;;;
Zotu852	3	7	0	0	3	2	6	1	20	0	0	0	3	0	2	0	3	0	5	4	21	5	11	6	9	13	1	4	0	9	2	2	12	1	1	4	3	15	0	1	19	4	0	0	0	4	1	1	Bacteria;Firmicutes;Clostridia;Peptococcales;Peptococcaceae;;
Zotu854	23	0	2	8	4	51	6	3	8	0	1	15	0	4	0	2	2	6	54	0	0	0	2	1	31	0	0	1	0	1	3	3	2	0	0	1	2	2	4	10	13	0	2	14	77	7	8	4	Bacteria;Firmicutes;Clostridia;Clostridiales;Lachnospiraceae;;
Zotu86	18	4	2	33	86	9	34	19	3	2	36	0	2	9	8	14	0	0	4	4	23	2	21	5	3	1	10	3	15	23	15	55	0	1	3	4	35	26	2	30	3	2	0	19	0	19	7	35	Bacteria;Firmicutes;Clostridia;Clostridiales;Clostridiaceae;CandidatusArthromitus;
Zotu866	11	6	0	5	6	0	6	7	7	1	4	0	1	2	5	3	8	8	3	0	4	4	12	7	4	6	4	11	4	7	1	10	8	11	1	3	11	3	2	2	8	19	5	1	5	6	0	0	Bacteria;Firmicutes;Clostridia;ClostridiaUCG-014;;;
Zotu87	87	2	3	1094	516	339	27	0	254	0	3	0	1	353	1081	1036	357	46	79	477	1	0	46	4	0	1	742	127	0	63	0	43	368	1479	90	492	1357	307	0	0	61	1	0	8	0	280	0	0	Bacteria;Firmicutes;Clostridia;Clostridiales;Lachnospiraceae;;
Zotu877	0	0	1	0	0	0	82	2	0	0	0	0	1	3	0	0	3	0	0	0	0	0	0	0	0	0	1	1	4	0	0	0	0	0	0	0	1	0	0	0	0	0	0	0	0	0	0	0	Bacteria;Firmicutes;Clostridia;ClostridiaUCG-014;;;
Zotu879	0	0	0	0	0	0	13	20	0	0	0	1	8	10	2	4	0	3	0	0	0	0	0	0	0	0	23	13	0	0	0	8	10	0	6	0	12	27	15	7	0	3	0	3	0	0	0	0	Bacteria;Firmicutes;Clostridia;Clostridiales;Lachnospiraceae;Tyzzerella;
Zotu883	1	0	1	4	0	4	9	1	5	0	0	1	18	8	7	5	8	9	5	7	6	6	1	3	7	7	9	2	9	2	1	7	3	12	6	5	3	6	7	1	7	8	4	3	3	5	3	2	Bacteria;Firmicutes;Clostridia;Clostridiales;Lachnospiraceae;LachnospiraceaeFCS020group;
Zotu885	5	15	0	6	15	2	2	0	0	0	0	0	3	5	3	11	0	0	0	0	0	0	1	3	1	17	2	0	2	12	0	0	0	5	0	0	4	0	0	0	0	2	0	0	0	0	0	0	Bacteria;Firmicutes;Clostridia;ClostridiaUCG-014;;;
Zotu89	0	0	0	0	0	0	0	0	0	0	0	2	1539	431	661	342	14	29	0	0	0	0	0	0	0	0	44	26	0	0	0	1	0	0	0	0	0	0	1	1	0	0	0	0	0	0	0	6	Bacteria;Firmicutes;Bacilli;Erysipelotrichales;Erysipelotrichaceae;Dubosiella;
Zotu895	1	0	4	2	0	0	6	13	1	14	0	0	3	0	0	0	1	0	15	0	3	0	0	3	2	8	2	0	0	0	5	5	0	0	6	0	0	1	24	14	0	1	2	10	0	0	1	9	Bacteria;Firmicutes;Clostridia;Clostridiales;Lachnospiraceae;;
Zotu897	0	0	0	0	0	0	0	0	0	0	107	0	0	0	0	0	0	8	0	0	0	0	1	0	0	63	0	0	0	0	0	0	0	0	5	0	0	0	7	30	10	0	0	0	1	0	0	0	Bacteria;Firmicutes;Clostridia;Clostridiales;Lachnospiraceae;;
Zotu9	140	73	225	218	816	258	168	181	325	197	600	845	667	872	469	413	324	634	620	760	185	194	344	252	303	589	582	274	342	422	445	641	385	344	444	236	218	305	360	391	113	470	453	1012	154	89	266	377	Bacteria;Bacteroidetes;Bacteroidia;Bacteroidales;Muribaculaceae;;
Zotu91	79	262	18	19	67	2	0	61	8	0	43	5	5	126	8	9	239	175	71	215	269	5	41	37	119	39	9	57	93	4	20	127	176	484	60	107	147	199	57	79	194	46	456	86	0	53	0	6	Bacteria;Firmicutes;Clostridia;Clostridiales;Lachnospiraceae;LachnospiraceaeNK4A136group;
Zotu910	0	0	0	0	0	0	0	0	0	0	0	0	1	0	3	0	0	5	0	0	5	0	31	1	0	0	0	0	7	13	0	0	1	0	0	0	0	0	8	2	0	0	0	0	2	0	0	0	Bacteria;Firmicutes;Clostridia;Clostridiales;Lachnospiraceae;;
Zotu912	16	7	0	57	0	2	3	2	24	0	2	0	1	0	0	0	5	9	0	2	2	0	1	5	2	5	1	2	1	0	4	3	1	0	1	0	1	4	3	0	2	1	1	0	0	0	0	0	Bacteria;Firmicutes;Clostridia;Oscillospirales;Oscillospiraceae;;
Zotu92	214	92	87	133	52	25	39	41	185	40	8	13	19	27	23	53	42	68	10	134	47	48	63	54	145	138	67	35	481	93	27	46	67	209	216	109	19	56	25	14	211	234	96	108	71	175	116	165	Bacteria;Firmicutes;Clostridia;Clostridiales;Lachnospiraceae;;
Zotu922	0	0	0	1	2	15	16	36	23	0	0	0	0	4	0	0	7	2	0	0	2	0	4	0	6	3	5	0	1	0	0	0	3	3	0	1	0	0	0	1	0	0	0	0	0	9	3	3	Bacteria;Firmicutes;Clostridia;Clostridiales;Christensenellaceae;;
Zotu923	2	11	0	11	0	35	0	1	0	0	0	0	0	7	0	2	4	7	1	3	1	5	1	1	46	8	10	9	31	0	18	12	3	8	0	0	0	2	6	0	0	11	8	3	0	91	0	0	Bacteria;Firmicutes;Clostridia;Clostridiales;Lachnospiraceae;Roseburia;
Zotu93	310	70	298	185	52	533	8	8	11	0	10	15	30	14	4	3	317	22	578	292	7	0	9	0	643	676	1	1	66	13	2	4	25	10	181	84	3	2	1	15	9	11	1	4	237	2	339	332	Bacteria;Firmicutes;Clostridia;Clostridiales;Lachnospiraceae;LachnospiraceaeNK4A136group;
Zotu935	40	11	1	0	0	0	0	0	0	0	1	0	0	0	0	0	0	0	0	0	0	0	0	0	0	0	0	0	0	0	0	0	0	0	0	0	0	0	1	37	0	0	0	0	91	0	0	0	Bacteria;Firmicutes;Clostridia;Clostridiales;Lachnospiraceae;;
Zotu936	0	0	0	0	0	0	0	0	0	0	0	0	0	0	0	0	0	0	0	0	0	21	112	94	0	0	2	1	0	0	0	0	16	36	0	0	15	32	0	0	0	38	0	0	0	0	0	0	Bacteria;Firmicutes;Clostridia;Clostridiales;Lachnospiraceae;LachnospiraceaeNK4A136group;
Zotu937	0	0	0	9	0	0	0	0	0	0	0	0	0	0	0	0	4	1	0	0	0	0	0	0	0	0	0	0	0	0	0	1	2	104	20	1	0	0	0	0	0	0	0	0	0	0	0	0	Bacteria;Firmicutes;Clostridia;Oscillospirales;Ruminococcaceae;;
Zotu938	3	1	0	1	0	16	1	0	0	0	39	125	0	1	0	0	0	0	0	0	1	0	1	1	0	0	0	0	13	1	0	2	0	0	0	0	0	2	0	0	0	0	0	2	0	0	3	0	Bacteria;Firmicutes;Bacilli;Erysipelotrichales;Erysipelotrichaceae;;
Zotu94	102	23	43	69	271	112	204	99	44	3	72	134	104	97	56	51	69	138	164	147	55	57	97	55	159	38	104	65	33	90	108	134	38	54	142	123	60	54	70	101	31	113	80	169	87	54	88	170	Bacteria;Bacteroidetes;Bacteroidia;Bacteroidales;Muribaculaceae;;
Zotu941	1	0	0	0	0	0	0	0	1	0	0	0	0	1	0	0	0	0	0	0	0	0	0	1	0	6	0	0	0	0	0	0	0	0	0	113	0	0	0	0	21	0	0	0	0	9	0	0	Bacteria;Firmicutes;Clostridia;Clostridiales;Lachnospiraceae;;
Zotu949	2	1	2	6	0	0	4	5	3	0	3	1	3	1	2	2	3	0	3	0	3	1	0	0	3	15	3	3	4	4	2	9	2	3	2	0	1	1	4	2	0	1	2	1	0	10	0	0	Bacteria;Firmicutes;Clostridia;Oscillospirales;Oscillospiraceae;UCG-005;
Zotu95	0	1	2	1	166	0	100	118	0	0	0	0	33	0	309	291	69	74	0	42	2	0	365	255	0	1	9	86	330	45	92	32	385	2	2	0	1	0	0	0	0	203	65	106	0	0	0	0	Bacteria;Firmicutes;Clostridia;Clostridiales;Lachnospiraceae;LachnospiraceaeNK4A136group;
Zotu950	0	0	0	1	3	1	0	1	0	0	0	0	1	2	4	5	26	6	0	0	1	2	0	1	3	6	3	3	7	1	3	2	0	0	1	0	0	0	0	1	0	12	23	9	0	4	0	3	Bacteria;Firmicutes;Clostridia;Clostridiales;Lachnospiraceae;;
Zotu97	14	1	41	9	1	2	17	16	10	0	6	0	3	4	24	2	0	3	14	2	2	4	5	5	2	9	4	0	51	17	3	1	2	12	1	3	20	6	1	2	6	1	0	1	0	3	8	19	Bacteria;Firmicutes;Clostridia;Clostridiales;Lachnospiraceae;LachnospiraceaeNK4A136group;
Zotu972	0	0	26	23	0	0	0	0	172	0	0	0	0	0	5	4	22	0	0	0	16	8	15	15	0	0	34	12	33	37	0	0	14	8	0	0	0	0	14	13	0	4	85	1	0	0	1	0	Bacteria;Firmicutes;Clostridia;Clostridiales;Lachnospiraceae;LachnospiraceaeNK4A136group;
Zotu98	51	48	25	68	56	72	68	39	99	33	101	50	21	29	26	41	88	122	163	95	33	33	31	23	70	78	166	30	36	27	29	58	96	48	67	56	54	76	25	56	70	130	65	138	34	123	105	36	Bacteria;Bacteroidetes;Bacteroidia;Bacteroidales;Rikenellaceae;Alistipes;
Zotu99	0	0	25	9	97	428	9	35	721	9	0	0	152	94	148	152	0	3	0	218	0	19	405	407	0	180	761	220	619	248	53	39	270	238	51	2	12	665	155	20	237	71	0	261	0	21	0	0	Bacteria;Firmicutes;Clostridia;Clostridiales;Lachnospiraceae;;
Zotu990	0	0	12	0	0	0	0	1	0	0	0	0	2	1	2	0	0	1	2	2	1	4	12	38	7	3	5	0	9	3	0	3	8	7	0	0	1	95	3	2	3	1	0	0	9	3	0	0	Bacteria;Firmicutes;Clostridia;Clostridiales;Lachnospiraceae;LachnospiraceaeUCG-001;
Zotu995	0	0	0	0	0	0	0	17	0	0	0	0	7	0	0	0	0	31	0	0	0	0	0	0	0	0	20	6	1	0	0	0	0	0	0	0	0	0	0	0	0	0	0	0	0	0	0	0	Bacteria;Firmicutes;Clostridia;Clostridiales;Lachnospiraceae;;
Zotu997	0	0	0	0	0	0	0	0	0	0	0	0	0	0	0	0	0	0	0	0	0	16	76	90	0	0	3	5	0	0	0	0	17	25	0	0	18	26	0	0	2	23	0	0	0	0	0	0	Bacteria;Firmicutes;Clostridia;Clostridiales;Lachnospiraceae;LachnospiraceaeNK4A136group;
