# Supplementary material for: Processing Matters in Nutrient-Matched Laboratory Diets for Mice—Microbiome
Source: Animals (Basel). 2021 Mar 18;11(3):862. doi: 10.3390/ani11030862 (PMC8002992; doi:10.3390/ani11030862)
Supplement: Supplementary file 1 [file animals-11-00862-s001.zip › Table S4_OTUs-Table_colon.tab]

#OTUId	P1_V1_1_5	P1_V1_2_5	P2_V1_1_5	P2_V1_2_5	E1_V1_1_5	E1_V1_2_5	E2_V1_1_5	E2_V1_2_5	P3_V1_1_5	P3_V1_2_5	P4_V1_1_5	P4_V1_2_5	E3_V1_1_5	E3_V1_2_5	E4_V1_1_5	E4_V1_2_5	P1_V2_1_5	P1_V2_2_5	P2_V2_1_5	P2_V2_2_5	E1_V2_1_5	E1_V2_2_5	E2_V2_1_5	E2_V2_2_5	P3_V2_1_5	P3_V2_2_5	P4_V2_1_5	P4_V2_2_5	E3_V2_1_5	E3_V2_2_5	E4_V2_1_5	E4_V2_2_5	P5_V2_1_5	P5_V2_2_5	P6_V2_1_5	P6_V2_2_5	E5_V2_1_5	E5_V2_2_5	E6_V2_1_5	E6_V2_2_5	P7_V2_1_5	P7_V2_2_5	P8_V2_1_5	P8_V2_2_5	E7_V2_1_5	E7_V2_2_5	E8_V2_1_5	E8_V2_2_5	taxonomy
Zotu1	0	0	0	0	0	0	0	0	0	0	0	0	0	0	0	0	0	1	0	0	0	0	0	0	0	3	0	0	0	0	0	0	0	0	0	0	0	12	25	0	2	0	29	0	0	0	0	0	Bacteria;Proteobacteria;Gammaproteobacteria;Enterobacterales;Pasteurellaceae;Muribacter;
Zotu10	568	296	1512	413	869	1492	368	900	604	1049	868	1814	715	900	482	259	148	428	375	351	269	653	872	744	338	348	210	141	89	292	615	652	389	168	560	482	191	834	1171	1048	319	779	598	461	518	150	1058	1148	Bacteria;Bacteroidetes;Bacteroidia;Bacteroidales;Muribaculaceae;;
Zotu100	0	830	5	2	149	5	84	32	98	0	170	0	0	0	0	18	0	1	0	0	0	1	31	0	0	0	4	0	0	0	20	48	0	0	0	0	150	267	2	448	194	0	1	16	0	5	291	21	Bacteria;Firmicutes;Clostridia;Clostridiales;Lachnospiraceae;LachnospiraceaeNK4A136group;
Zotu1004	0	0	0	0	0	0	0	0	0	0	0	0	0	0	0	0	1	6	0	15	0	0	0	0	0	0	1	1	0	0	0	2	7	0	0	0	0	1	18	0	0	0	0	0	0	0	0	0	Bacteria;Firmicutes;Clostridia;Clostridiales;Lachnospiraceae;Roseburia;
Zotu1008	2	8	1	0	0	1	0	0	0	0	0	0	0	0	0	0	0	0	6	1	0	0	0	0	0	0	3	0	0	0	0	0	12	2	27	0	0	11	0	0	0	0	12	0	0	0	0	0	Bacteria;Firmicutes;Clostridia;Clostridiales;Christensenellaceae;;
Zotu102	120	200	73	65	52	353	142	94	116	41	78	19	43	53	37	105	30	118	32	49	226	65	209	55	83	37	126	88	256	209	306	319	130	36	57	46	53	190	105	279	110	22	91	98	413	350	70	72	Bacteria;Bacteroidetes;Bacteroidia;Bacteroidales;Rikenellaceae;Alistipes;
Zotu1020	0	0	0	0	0	0	0	0	0	0	0	0	0	0	0	0	0	0	0	0	34	2	1	0	0	0	9	0	0	0	1	5	0	0	0	0	5	0	0	11	0	0	0	0	0	0	0	0	Bacteria;Firmicutes;Clostridia;Clostridiales;Lachnospiraceae;;
Zotu1021	0	0	0	1	0	4	2	0	0	1	3	28	0	0	0	0	1	0	0	0	2	0	0	0	0	0	0	0	4	0	0	0	0	0	0	0	0	0	0	0	0	0	1	0	0	0	2	3	Bacteria;Firmicutes;Bacilli;Erysipelotrichales;Erysipelotrichaceae;;
Zotu1022	1	4	0	0	0	0	8	0	0	0	0	0	0	0	0	0	5	0	3	1	0	0	0	1	17	1	0	4	0	2	2	2	0	0	0	1	0	0	0	0	0	2	0	6	0	4	19	6	Bacteria;Firmicutes;Clostridia;Clostridiales;Christensenellaceae;;
Zotu103	0	0	1	89	104	17	3	36	282	0	0	1	15	20	2	92	23	448	65	34	278	1	34	5	106	0	162	0	0	10	0	2	0	1	21	71	260	0	34	43	177	9	0	46	0	302	129	107	Bacteria;Firmicutes;Clostridia;Clostridiales;Lachnospiraceae;;
Zotu1030	2	0	0	1	3	0	0	0	0	0	0	2	0	0	1	6	0	5	0	0	0	0	0	0	0	0	1	0	0	0	0	0	0	0	0	0	1	1	2	4	0	0	0	1	9	5	3	0	Bacteria;Firmicutes;Clostridia;Clostridiales;Lachnospiraceae;;
Zotu1031	11	12	0	2	4	0	1	0	2	2	1	16	0	3	0	5	1	4	1	3	1	0	1	1	10	2	0	1	9	1	0	0	1	3	2	0	4	4	0	0	2	0	0	0	29	13	11	3	Bacteria;Firmicutes;Clostridia;Clostridiales;Lachnospiraceae;;
Zotu1036	0	3	5	3	5	1	3	0	0	1	1	2	0	0	4	2	0	0	1	1	2	0	1	0	2	0	1	0	7	1	1	0	0	1	0	1	1	3	8	3	2	0	2	0	0	0	2	0	Bacteria;Firmicutes;Clostridia;Oscillospirales;Ruminococcaceae;;
Zotu1044	0	0	0	0	0	0	0	0	0	0	0	1	0	0	0	7	0	0	0	0	0	0	0	0	0	0	0	2	0	0	1	0	0	0	1	0	2	0	6	2	4	0	0	0	20	0	0	0	Bacteria;Firmicutes;Clostridia;Clostridiales;Lachnospiraceae;Tyzzerella;
Zotu105	39	17	106	25	44	50	48	69	39	25	58	43	43	90	45	35	27	74	70	108	44	53	72	43	72	40	39	48	32	47	113	107	43	49	70	65	14	68	89	66	48	85	65	54	37	48	69	74	Bacteria;Bacteroidetes;Bacteroidia;Bacteroidales;Muribaculaceae;;
Zotu106	0	0	1	0	0	0	207	130	0	0	0	0	220	19	175	36	0	0	0	71	60	26	93	33	0	0	142	330	17	121	147	215	61	98	0	5	36	81	0	0	0	86	125	6	0	0	0	0	Bacteria;Firmicutes;Clostridia;Oscillospirales;Ruminococcaceae;Ruminococcus;
Zotu1063	0	0	0	0	3	1	0	1	10	0	3	0	0	0	0	0	2	3	0	0	0	0	0	0	0	0	0	0	1	1	0	0	0	0	0	0	0	1	2	1	0	0	1	0	0	21	3	6	Bacteria;Firmicutes;Clostridia;Clostridiales;Lachnospiraceae;;
Zotu107	81	82	55	6	20	6	27	34	11	0	0	8	10	2	2	1	363	165	2	5	109	81	17	20	8	90	50	40	258	29	18	41	22	21	2	1	2	21	51	4	0	9	121	7	4	170	0	16	Bacteria;Firmicutes;Clostridia;Clostridiales;Lachnospiraceae;;
Zotu1072	0	0	0	0	0	0	0	0	17	0	0	0	0	0	1	2	0	0	0	0	0	0	0	0	0	0	0	0	0	0	0	0	0	0	0	0	0	0	0	0	0	0	0	0	0	0	0	0	Bacteria;Firmicutes;Clostridia;ClostridiaUCG-014;;;
Zotu108	62	13	203	72	81	355	36	69	32	169	67	59	22	79	29	29	27	102	22	45	23	40	75	71	45	136	32	22	33	40	41	36	101	55	142	149	16	98	77	71	96	200	158	95	72	49	246	321	Bacteria;Bacteroidetes;Bacteroidia;Bacteroidales;Muribaculaceae;;
Zotu1089	0	0	0	0	0	0	0	0	0	0	0	0	0	0	0	0	28	34	0	0	0	0	1	0	0	0	0	0	0	0	0	0	0	0	0	0	0	0	0	0	0	0	25	0	0	0	0	0	Bacteria;Firmicutes;Clostridia;Clostridiales;Lachnospiraceae;Roseburia;
Zotu1094	0	6	0	0	0	0	2	0	1	1	0	0	0	0	1	3	0	0	3	2	3	4	22	4	2	0	10	2	3	5	0	0	4	7	0	0	0	0	0	0	4	0	46	0	0	0	0	0	Bacteria;Firmicutes;Clostridia;Clostridiales;Oscillospiraceae;;
Zotu11	27	26	292	45	1008	790	17	15	0	0	267	458	1266	1702	1318	459	221	525	606	729	192	363	347	180	722	1134	667	623	228	706	2292	1834	1446	1081	722	1076	17	104	406	252	594	547	2045	2002	48	29	22	27	Bacteria;Bacteroidetes;Bacteroidia;Bacteroidales;Muribaculaceae;;
Zotu110	41	102	8	34	37	87	91	115	77	0	15	5	30	15	11	60	88	49	25	25	49	10	51	22	99	173	26	47	33	79	175	282	77	62	92	61	3	28	19	155	152	74	219	107	22	30	104	71	Bacteria;Bacteroidetes;Bacteroidia;Bacteroidales;Odoribacteraceae;Odoribacter;
Zotu1101	0	0	0	0	1	2	0	4	0	0	0	0	0	2	1	1	0	0	0	0	2	2	3	3	5	0	3	2	2	0	10	2	0	5	7	6	1	0	0	0	1	5	1	3	0	11	0	0	Bacteria;Tenericutes;Mollicutes;;;;
Zotu1114	2	4	3	0	1	0	0	0	1	0	0	21	1	1	0	0	0	0	0	0	0	1	0	0	9	3	3	3	0	1	5	0	0	0	0	1	0	0	0	1	4	0	0	1	0	0	1	0	Bacteria;Firmicutes;Clostridia;Clostridiales;Christensenellaceae;Borkfalki;
Zotu1118	0	0	0	0	0	0	3	0	0	0	0	0	0	0	0	0	0	46	0	0	0	0	0	0	0	0	5	0	0	0	0	0	0	4	0	0	2	0	0	1	0	3	0	0	0	0	0	0	Bacteria;Firmicutes;Clostridia;Clostridiales;Lachnospiraceae;;
Zotu112	32	31	42	28	61	107	51	77	70	71	29	16	51	36	32	28	28	65	83	48	35	36	60	41	83	81	41	68	15	56	67	85	53	31	62	77	8	54	49	21	18	66	64	41	30	39	74	70	Bacteria;Bacteroidetes;Bacteroidia;Bacteroidales;Muribaculaceae;;
Zotu113	49	26	74	28	40	27	42	91	50	56	32	77	81	67	70	35	32	63	58	102	34	74	84	65	74	76	85	88	20	73	168	118	101	57	110	63	12	42	65	41	28	109	78	58	44	42	44	48	Bacteria;Bacteroidetes;Bacteroidia;Bacteroidales;Muribaculaceae;;
Zotu1135	0	0	0	0	0	0	0	0	0	0	0	0	0	0	4	0	0	4	0	0	13	0	0	0	0	0	0	0	0	1	0	0	0	0	0	0	12	0	0	0	5	0	1	1	0	1	1	2	Bacteria;Firmicutes;Clostridia;Clostridiales;Lachnospiraceae;LachnospiraceaeUCG-001;
Zotu1138	0	0	0	1	3	1	2	6	0	0	0	0	4	0	1	3	0	0	0	0	0	0	2	0	0	0	2	2	1	0	2	2	0	0	1	0	2	4	2	1	0	0	1	0	0	0	0	0	Bacteria;Firmicutes;Clostridia;Clostridiales;Oscillospiraceae;;
Zotu1145	0	5	0	0	1	5	1	4	3	0	0	0	2	1	1	4	0	0	0	1	3	0	1	0	1	1	0	0	2	0	0	0	1	0	0	2	0	1	1	2	3	1	3	0	2	0	0	0	Bacteria;Firmicutes;Clostridia;Clostridiales;Oscillospiraceae;Pseudoflavonifractor;
Zotu1148	0	9	0	2	0	0	0	0	0	0	0	2	0	0	0	1	2	0	3	2	0	0	0	0	6	0	0	0	0	0	0	0	0	0	0	0	0	8	0	0	4	0	1	0	13	1	0	0	Bacteria;Firmicutes;Clostridia;Clostridiales;Oscillospiraceae;Pseudoflavonifractor;
Zotu115	108	2	46	6	140	230	117	74	122	0	48	80	18	54	3	17	34	124	41	42	46	24	75	26	46	26	18	3	16	97	135	11	50	4	102	70	28	103	19	163	122	24	3	2	128	82	126	149	Bacteria;Firmicutes;Clostridia;Clostridiales;Lachnospiraceae;Marvinbryantia;
Zotu1152	0	0	0	0	0	0	0	0	0	0	0	7	3	3	0	4	0	0	0	1	0	0	0	0	0	0	0	0	0	1	1	0	0	3	4	0	12	0	0	3	0	0	0	1	34	0	0	0	Bacteria;Firmicutes;Clostridia;Clostridiales;Lachnospiraceae;;
Zotu116	65	5	63	25	39	11	12	10	26	14	8	89	4	12	3	21	74	74	41	17	79	23	9	19	141	20	21	9	69	11	5	34	9	22	10	33	26	44	40	41	30	18	32	12	109	87	78	18	Bacteria;Firmicutes;Clostridia;Clostridiales;Lachnospiraceae;;
Zotu118	104	423	8	65	123	170	29	10	31	0	8	12	20	16	3	48	57	33	18	5	166	6	66	2	99	19	2	1	88	9	47	36	2	4	9	33	155	159	99	55	4	10	61	20	0	51	84	94	Bacteria;Firmicutes;Clostridia;Clostridiales;Lachnospiraceae;LachnospiraceaeNK4A136group;
Zotu119	32	25	56	23	53	68	58	94	34	33	83	55	27	49	22	16	22	37	51	62	22	52	43	28	65	30	27	12	4	19	60	30	22	24	50	61	5	18	40	50	19	31	35	51	50	22	41	65	Bacteria;Bacteroidetes;Bacteroidia;Bacteroidales;Muribaculaceae;;
Zotu1198	2	2	0	0	6	1	3	1	1	1	3	1	0	2	0	2	0	1	0	0	1	0	1	0	0	2	0	0	5	1	1	0	0	0	0	6	3	0	1	3	2	0	1	0	3	1	2	0	Bacteria;Firmicutes;Clostridia;Clostridiales;Lachnospiraceae;;
Zotu12	1430	842	1494	618	925	3620	1019	1859	641	1244	941	1047	533	830	581	381	190	385	728	1251	686	1170	1585	1233	731	1090	632	431	373	1166	1450	1294	903	785	921	1016	286	1060	2298	1883	574	922	469	892	1241	563	1483	1953	Bacteria;Bacteroidetes;Bacteroidia;Bacteroidales;Muribaculaceae;;
Zotu120	0	0	0	0	0	0	0	0	463	730	0	0	0	0	0	0	0	268	0	0	0	0	0	0	0	0	0	0	0	0	0	0	0	0	0	0	126	666	0	0	114	1	0	0	614	0	0	0	Bacteria;Bacteroidetes;Bacteroidia;Bacteroidales;Prevotellaceae;PrevotellaceaeUCG-001;
Zotu1209	0	0	0	0	0	0	0	0	0	0	0	0	0	0	0	0	24	31	0	2	2	0	0	0	0	0	0	0	0	3	0	0	2	0	0	2	0	2	0	0	0	0	0	0	0	2	0	0	Bacteria;Firmicutes;Clostridia;Oscillospirales;Oscillospiraceae;;
Zotu121	0	0	18	4	0	0	0	0	0	0	69	283	311	1	47	11	153	475	3	3	1	0	0	0	0	3	39	101	2	1	5	0	157	109	0	0	0	16	5	0	0	0	396	146	0	1	1	0	Bacteria;Bacteroidetes;Bacteroidia;Bacteroidales;Muribaculaceae;;
Zotu122	25	6	66	37	43	79	129	171	11	16	11	14	91	88	74	31	6	42	55	41	53	126	127	90	61	93	52	39	48	166	213	123	82	51	108	73	23	78	121	150	37	84	77	66	54	91	113	94	Bacteria;Bacteroidetes;Bacteroidia;Bacteroidales;Muribaculaceae;;
Zotu124	0	281	0	5	5	2	41	38	24	0	0	5	0	0	0	1	57	188	46	12	63	0	45	2	0	0	8	1	5	10	14	8	0	0	7	14	8	125	6	193	100	42	20	81	0	94	60	46	Bacteria;Firmicutes;Clostridia;Clostridiales;Lachnospiraceae;LachnospiraceaeNK4A136group;
Zotu126	36	30	1	89	20	26	40	3	32	0	4	1	0	0	3	62	48	153	51	21	16	1	1	0	112	4	9	1	4	5	6	43	2	0	18	101	110	23	10	25	10	2	12	15	29	93	81	42	Bacteria;Firmicutes;Clostridia;Clostridiales;Lachnospiraceae;Roseburia;
Zotu127	124	372	4	291	116	84	249	61	83	0	9	1	39	30	19	143	127	204	15	14	130	23	20	9	68	33	29	8	57	15	155	61	6	17	8	8	23	13	53	127	6	15	1	3	52	68	57	30	Bacteria;Firmicutes;Clostridia;Clostridiales;Lachnospiraceae;LachnospiraceaeNK4A136group;
Zotu128	23	277	1	28	33	2	0	1	98	2	0	5	0	0	19	55	166	278	1	1	183	98	26	21	8	27	1	0	9	3	27	61	0	1	33	13	10	157	10	77	3	3	1	4	3	269	10	12	Bacteria;Firmicutes;Clostridia;Clostridiales;Lachnospiraceae;;
Zotu1286	0	0	0	0	2	4	1	1	1	0	0	0	1	2	0	1	0	0	0	0	2	0	10	0	1	1	1	0	1	0	0	0	0	0	4	1	1	0	1	3	18	0	1	0	0	0	0	0	Bacteria;Firmicutes;Clostridia;Clostridiales;Oscillospiraceae;;
Zotu129	0	545	0	0	89	2	56	17	61	0	92	0	0	0	0	7	1	0	0	0	0	0	20	0	0	0	0	0	1	0	9	40	0	0	0	0	99	210	1	278	108	0	1	0	0	3	188	6	Bacteria;Firmicutes;Clostridia;Clostridiales;Lachnospiraceae;LachnospiraceaeNK4A136group;
Zotu1310	1	0	0	0	0	0	0	4	0	0	0	2	0	0	0	2	0	0	0	0	0	0	1	0	0	0	7	2	0	0	1	0	0	2	0	0	1	1	0	0	0	0	1	0	0	0	0	0	Bacteria;Firmicutes;Clostridia;Clostridiales;Oscillospiraceae;;
Zotu132	14	11	4	3	0	1	57	100	79	119	60	51	3	0	12	18	40	73	326	587	84	128	79	77	18	29	202	38	28	122	78	63	80	101	128	259	8	53	100	100	10	66	74	69	92	94	12	20	Bacteria;Bacteroidetes;Bacteroidia;Bacteroidales;Muribaculaceae;;
Zotu1326	2	0	1	0	0	0	3	10	7	1	2	0	4	0	1	2	1	5	0	0	0	0	1	0	0	0	0	0	0	0	0	0	0	0	2	0	0	0	0	0	1	0	2	0	1	0	0	0	Bacteria;Firmicutes;Clostridia;Clostridiales;Christensenellaceae;;
Zotu133	74	49	42	40	74	5	11	10	100	76	14	86	2	12	4	74	17	79	43	4	29	18	13	8	85	27	29	18	112	24	22	10	12	17	22	22	98	32	47	20	47	7	20	15	100	69	61	7	Bacteria;Firmicutes;Clostridia;Oscillospirales;Oscillospiraceae;;
Zotu134	9	64	12	247	40	1	5	29	9	0	20	87	1	17	2	10	4	8	8	9	94	40	19	2	26	15	11	2	18	20	51	20	8	0	6	0	9	21	0	0	8	2	10	4	180	264	1	0	Bacteria;Firmicutes;Clostridia;Clostridiales;Lachnospiraceae;;
Zotu135	13	13	2	8	1	0	169	39	4	3	1	165	28	1	6	349	21	415	0	21	26	2	41	1	0	0	2	0	0	0	1	37	1	1	0	7	38	12	22	4	17	5	56	0	0	4	0	0	Bacteria;Firmicutes;Clostridia;Clostridiales;Lachnospiraceae;LachnospiraceaeNK4A136group;
Zotu137	3	5	13	97	83	35	2	35	2	60	6	0	8	8	3	120	1	9	0	0	1	7	1	7	0	21	16	0	238	5	0	6	0	5	9	71	0	0	67	83	9	0	4	33	236	8	34	4	Bacteria;Firmicutes;Clostridia;Clostridiales;Lachnospiraceae;LachnospiraceaeUCG-001;
Zotu138	1	0	0	4	7	3	3	0	2	0	0	0	1	0	20	8	8	34	0	0	2	0	13	12	12	5	61	45	0	13	94	88	118	83	185	1	1	83	55	27	30	64	19	2	1	2	4	2	Bacteria;Firmicutes;Clostridia;Clostridiales;Lachnospiraceae;;
Zotu139	122	422	57	61	37	20	16	8	98	21	4	29	2	10	4	21	5	114	140	19	1	1	0	2	115	4	0	0	4	0	59	5	57	18	17	41	33	14	4	17	89	1	9	7	384	0	64	20	Bacteria;Firmicutes;Clostridia;Clostridiales;Lachnospiraceae;;
Zotu14	640	557	34	441	437	367	1299	1079	2	0	345	344	583	680	1117	223	233	35	1251	1060	1198	1001	974	663	1923	524	679	640	488	1812	1865	1463	556	759	683	833	0	1	867	657	3	706	374	379	52	875	527	181	Bacteria;Bacteroidetes;Bacteroidia;Bacteroidales;Prevotellaceae;PrevotellaceaeUCG-001;
Zotu140	0	0	0	8	0	0	0	9	1	0	16	51	0	0	3	69	47	17	2	0	1	0	0	1	293	62	5	56	2	0	0	0	2	13	2	0	54	16	0	1	5	6	0	12	40	113	1	2	Bacteria;Firmicutes;Clostridia;Clostridiales;Lachnospiraceae;;
Zotu141	156	76	29	27	36	16	13	4	15	5	12	37	3	13	5	51	18	60	5	14	27	3	12	6	92	34	23	4	26	17	9	9	16	1	9	32	45	40	18	20	34	8	32	6	27	49	48	19	Bacteria;Firmicutes;Clostridia;Oscillospirales;Oscillospiraceae;;
Zotu142	1	1	3	159	110	0	162	6	79	85	21	84	2	8	2	22	1	16	0	0	52	13	29	8	0	29	13	15	0	80	134	211	18	10	1	0	110	87	27	148	23	4	23	29	2	230	1	8	Bacteria;Firmicutes;Clostridia;Clostridiales;Lachnospiraceae;LachnospiraceaeNK4A136group;
Zotu145	168	31	100	36	74	6	24	6	61	20	11	132	13	19	0	33	50	71	17	13	50	18	29	27	127	18	12	3	225	34	20	3	24	14	17	5	39	139	23	17	78	17	24	2	97	16	57	19	Bacteria;Firmicutes;Clostridia;Clostridiales;Lachnospiraceae;;
Zotu146	86	4	0	9	1	14	7	0	10	0	30	44	4	0	5	50	0	0	0	0	161	51	1	5	0	2	3	1	29	53	16	18	0	1	0	0	21	6	148	10	0	2	3	4	10	42	1	0	Bacteria;Firmicutes;Clostridia;Clostridiales;Lachnospiraceae;Roseburia;
Zotu147	38	72	44	37	68	16	59	18	30	24	14	78	17	31	7	80	151	157	110	65	46	7	20	14	243	63	122	39	143	51	17	37	88	46	52	53	56	71	50	17	102	40	165	38	128	83	48	18	Bacteria;Firmicutes;Clostridia;Oscillospirales;Oscillospiraceae;Colidextribacter;
Zotu1472	0	0	0	0	0	0	0	0	0	0	0	2	0	0	0	0	1	0	0	0	0	0	0	0	0	0	0	1	3	0	0	0	0	0	0	0	0	0	0	0	1	0	0	0	0	0	1	0	Bacteria;Firmicutes;Clostridia;Clostridiales;Lachnospiraceae;;
Zotu149	1	0	1	67	0	0	6	29	6	0	8	122	43	68	18	152	86	58	34	29	13	24	25	48	43	70	100	30	55	67	72	1	88	5	99	5	1	6	0	0	82	56	320	26	1	1	0	2	Bacteria;Firmicutes;Clostridia;Clostridiales;Lachnospiraceae;Eubacteriumxylanophilumgroup;
Zotu15	556	338	645	320	270	334	201	317	497	417	388	408	387	895	577	295	147	304	454	681	201	367	361	310	538	995	497	728	223	492	615	545	931	572	870	400	64	343	318	269	252	740	652	410	164	130	200	261	Bacteria;Bacteroidetes;Bacteroidia;Bacteroidales;Muribaculaceae;;
Zotu150	115	367	0	4	0	0	1	66	133	0	1	8	0	0	0	4	4	0	0	1	3	2	1	0	0	0	1	2	3	0	0	1	0	0	0	0	90	1	29	203	0	0	2	6	2	12	2	1	Bacteria;Firmicutes;Clostridia;Clostridiales;Lachnospiraceae;;
Zotu151	28	263	33	208	33	40	93	13	60	42	22	62	22	31	27	170	74	344	54	10	29	11	8	4	17	42	30	18	138	33	27	34	32	50	44	125	40	53	19	65	59	28	30	41	48	109	43	22	Bacteria;Firmicutes;Clostridia;Clostridiales;Lachnospiraceae;ClostridiumXlVb;
Zotu152	34	34	5	1	7	6	17	2	6	0	3	23	40	1	20	118	37	10	0	4	36	53	28	25	83	13	24	12	264	29	36	38	32	17	29	6	15	28	58	32	25	10	93	8	0	1	0	0	Bacteria;Firmicutes;Clostridia;Clostridiales;Lachnospiraceae;Lachnoclostridium;
Zotu153	104	90	10	12	45	69	44	11	47	46	3	22	15	22	5	62	14	28	7	4	3	0	6	7	43	4	6	4	105	10	0	3	5	10	11	21	13	45	66	1	7	1	52	16	70	11	55	20	Bacteria;Firmicutes;Clostridia;Clostridiales;Lachnospiraceae;LachnospiraceaeNK4A136group;
Zotu154	50	43	24	37	29	42	54	88	58	13	16	11	51	35	81	19	17	9	41	29	29	34	33	63	133	24	61	143	15	66	77	70	32	48	23	74	12	34	72	49	36	40	25	19	16	258	45	5	Bacteria;Bacteroidetes;Bacteroidia;Bacteroidales;Rikenellaceae;Alistipes;
Zotu155	36	61	15	9	7	12	0	0	5	0	0	0	6	29	0	19	3	9	62	10	26	15	1	0	166	9	3	2	13	1	4	29	2	12	1	10	5	4	2	0	4	4	1	8	0	3	26	31	Bacteria;Firmicutes;Clostridia;Clostridiales;Lachnospiraceae;Roseburia;
Zotu156	6	4	0	27	76	5	10	3	2	61	6	0	8	17	6	24	1	4	3	1	22	6	8	10	4	35	43	20	97	12	29	16	15	3	34	37	105	57	34	36	61	23	47	24	120	39	0	0	Bacteria;Firmicutes;Clostridia;Oscillospirales;Butyricicoccaceae;Butyricicoccus;
Zotu158	67	145	10	87	122	33	21	12	42	48	4	109	2	37	8	35	52	89	41	16	87	6	32	8	97	13	28	10	94	17	20	14	24	26	15	39	58	110	47	18	48	12	33	6	240	150	21	29	Bacteria;Firmicutes;Clostridia;Clostridiales;Lachnospiraceae;LachnospiraceaeNK4A136group;
Zotu159	26	70	13	34	55	16	10	6	9	2	3	5	0	2	1	16	5	15	27	5	3	3	9	3	25	11	8	4	60	6	2	11	34	34	3	5	14	20	13	5	33	11	7	0	33	14	146	29	Bacteria;Firmicutes;Clostridia;Clostridiales;Lachnospiraceae;Lachnoclostridium;
Zotu1597	0	0	0	38	0	0	0	0	0	0	0	0	0	0	0	0	0	0	0	0	0	0	0	0	0	0	0	0	0	0	10	0	0	0	0	0	0	5	0	0	0	0	0	0	0	0	0	0	Bacteria;Firmicutes;Clostridia;Clostridiales;Lachnospiraceae;;
Zotu16	0	9	2	498	0	0	2	0	1	1	2	2	53	359	1	7	1712	1463	0	0	1188	239	6	0	34	604	970	759	498	313	3	0	965	613	3	7	3	4	1	4	1	388	3368	514	5	1202	9	1	Bacteria;Firmicutes;Clostridia;Clostridiales;Lachnospiraceae;LachnospiraceaeNK4A136group;
Zotu160	0	0	0	0	0	0	0	7	0	0	0	0	3	4	8	144	7	24	1	6	168	3	2	21	0	18	39	20	0	0	8	13	32	1	11	2	59	172	6	1	2	8	158	113	0	12	1	15	Bacteria;Firmicutes;Clostridia;Clostridiales;Lachnospiraceae;LachnospiraceaeNK4A136group;
Zotu161	1	0	0	1	8	12	62	8	8	23	0	14	39	13	2	18	0	26	151	3	13	0	3	1	23	61	0	2	136	0	2	0	1	1	1	6	33	47	19	23	3	7	5	13	283	45	42	1	Bacteria;Firmicutes;Clostridia;Clostridiales;Lachnospiraceae;LachnospiraceaeNK4A136group;
Zotu164	36	51	38	69	36	71	25	46	42	4	25	23	36	16	16	60	19	31	34	38	20	23	22	8	27	15	24	34	20	25	33	33	16	10	33	66	14	47	12	85	20	22	77	13	50	27	61	34	Bacteria;Bacteroidetes;Bacteroidia;Bacteroidales;Rikenellaceae;Rikenella;
Zotu165	51	37	61	9	17	45	94	14	10	0	75	42	4	72	37	44	25	38	56	67	36	15	57	6	27	25	1	6	26	92	163	178	21	3	163	40	19	59	94	153	70	53	45	53	15	76	55	71	Bacteria;Firmicutes;Clostridia;Oscillospirales;Eubacteriumcoprostanoligenesgroup;;
Zotu166	0	0	0	0	0	0	0	10	1	1102	0	0	0	0	0	0	0	0	0	0	0	92	0	0	0	1	0	56	1760	93	0	2	0	0	0	0	0	0	0	0	0	0	232	192	0	0	0	0	Bacteria;Firmicutes;Clostridia;Clostridiales;Lachnospiraceae;;
Zotu168	34	6	0	1	112	21	1	0	17	0	1	0	0	0	0	90	4	11	5	1	1	0	7	9	296	36	0	1	34	20	16	2	1	1	1	4	10	15	26	15	116	7	32	29	0	10	95	90	Bacteria;Firmicutes;Clostridia;Clostridiales;Lachnospiraceae;LachnospiraceaeNK4A136group;
Zotu169	21	16	36	6	26	75	36	39	9	0	36	11	8	25	22	16	11	32	19	36	8	19	26	21	12	22	22	28	2	19	69	71	23	13	31	13	9	14	39	28	16	12	17	29	22	3	32	61	Bacteria;Bacteroidetes;Bacteroidia;Bacteroidales;Muribaculaceae;;
Zotu17	4	1	0	0	2	3	3	3	0	2	1	3	0	0	0	0	0	1	3	0	2	2	0	2	0	1	0	0	0	0	1	0	2	1	2	1	0	3	3	1	0	3	2	6	0	1	4	2	Bacteria;Bacteroidetes;Bacteroidia;Bacteroidales;Muribaculaceae;;
Zotu170	15	11	20	4	59	30	2	7	37	41	23	47	112	231	8	7	9	7	2	1	12	13	37	33	26	40	7	9	0	1	50	60	24	26	7	1	0	7	44	34	1	3	70	40	0	0	0	0	Bacteria;Actinobacteriota;Coriobacteriia;Coriobacteriales;Atopobiaceae;;
Zotu171	0	0	0	0	0	0	0	0	0	0	0	0	0	0	10	21	46	410	0	27	55	0	0	0	0	0	146	0	0	0	0	0	142	108	26	0	0	63	46	109	93	59	0	16	2	1	0	0	Bacteria;Firmicutes;Clostridia;Clostridiales;Lachnospiraceae;;
Zotu173	62	33	86	25	59	66	39	88	75	82	102	173	36	98	45	13	56	124	58	88	41	95	106	49	99	132	55	43	9	89	194	123	221	103	179	67	10	42	96	101	45	145	157	124	55	27	67	87	Bacteria;Bacteroidetes;Bacteroidia;Bacteroidales;Muribaculaceae;;
Zotu174	0	0	0	0	0	0	0	2	0	0	3	2	21	0	44	142	0	106	0	5	5	4	0	3	0	0	61	34	30	165	0	3	83	17	24	0	0	3	4	0	3	42	34	2	0	0	0	0	Bacteria;Firmicutes;Clostridia;Clostridiales;Lachnospiraceae;LachnospiraceaeUCG-006;
Zotu175	23	89	71	9	14	2	174	34	45	0	1	2	7	9	2	25	87	47	138	12	58	44	10	10	183	16	26	36	29	26	13	6	13	24	37	14	105	107	64	23	13	12	14	38	1	49	95	26	Bacteria;Firmicutes;Clostridia;Clostridiales;Lachnospiraceae;LachnospiraceaeNK4A136group;
Zotu176	30	13	2	7	15	19	6	2	1	14	3	64	6	34	3	23	161	183	4	57	24	17	12	18	28	16	17	5	45	27	9	26	13	24	21	27	22	65	25	13	52	19	31	6	22	54	34	16	Bacteria;Firmicutes;Clostridia;Clostridiales;Lachnospiraceae;;
Zotu1764	0	0	0	0	0	1	0	1	0	0	1	0	1	0	0	0	0	0	0	0	0	0	0	0	1	0	0	1	1	3	0	1	2	0	0	0	0	0	0	0	2	1	0	0	0	0	0	0	Bacteria;Firmicutes;Clostridia;ClostridiaUCG-014;;;
Zotu179	0	0	0	0	0	0	0	0	0	0	0	3	0	0	0	1	0	0	0	0	5	0	0	0	0	0	7	5	0	3	0	50	2	0	0	0	443	908	1	179	3	1	21	4	0	1	0	0	Bacteria;Firmicutes;Clostridia;Clostridiales;Lachnospiraceae;LachnospiraceaeNK4A136group;
Zotu180	24	28	68	62	32	9	6	7	137	17	3	12	2	1	2	11	15	203	70	6	22	2	1	19	29	2	4	9	79	8	4	3	10	21	10	37	15	43	2	32	107	2	2	9	8	35	50	12	Bacteria;Firmicutes;Clostridia;Clostridiales;Lachnospiraceae;;
Zotu181	39	33	50	15	4	2	48	39	28	16	34	22	8	13	5	2	3	7	29	38	37	59	20	42	110	65	59	28	15	70	90	33	14	21	34	35	0	6	24	19	7	34	2	2	24	41	11	14	Bacteria;Bacteroidetes;Bacteroidia;Bacteroidales;Muribaculaceae;;
Zotu182	0	2	0	0	3	0	3	0	7	0	0	0	0	0	5	2	86	24	0	0	0	0	68	45	4	10	16	1	1	102	94	16	5	8	9	4	0	2	0	0	468	0	19	4	0	0	1	0	Bacteria;Firmicutes;Clostridia;Clostridiales;Lachnospiraceae;LachnospiraceaeNK4A136group;
Zotu186	34	3	13	3	131	22	40	7	11	0	35	29	0	40	3	0	20	15	255	72	1	9	42	4	217	48	0	0	16	0	28	82	0	0	61	61	5	54	135	14	10	0	0	3	6	70	0	0	Bacteria;Firmicutes;Clostridia;Oscillospirales;Ruminococcaceae;Ruminococcus;
Zotu187	57	23	39	16	9	5	18	7	28	68	5	146	0	1	9	20	26	20	35	9	12	9	7	14	42	2	7	2	62	23	7	3	3	4	2	7	26	17	18	3	26	3	9	6	75	62	41	15	Bacteria;Firmicutes;Clostridia;Clostridiales;Lachnospiraceae;;
Zotu189	133	53	17	23	4	45	10	1	80	159	0	17	13	12	11	44	29	7	2	3	22	20	16	22	19	0	54	21	0	24	47	13	13	38	9	114	89	31	8	69	1	6	11	25	9	24	5	61	Bacteria;Firmicutes;Clostridia;Clostridiales;Christensenellaceae;Borkfalki;
Zotu19	339	194	532	163	254	383	250	421	293	270	332	254	511	846	401	146	162	394	366	288	246	345	490	427	467	423	373	278	201	457	897	661	594	320	328	276	54	222	526	482	147	472	417	407	191	217	231	345	Bacteria;Bacteroidetes;Bacteroidia;Bacteroidales;Muribaculaceae;Muribaculum;
Zotu190	73	10	19	82	36	81	66	160	33	96	20	17	46	25	56	31	48	28	39	46	75	22	52	20	194	34	12	73	1	34	86	110	35	32	14	52	23	45	102	68	11	73	9	5	17	128	19	13	Bacteria;Bacteroidetes;Bacteroidia;Bacteroidales;Bacteroidaceae;Bacteroides;
Zotu1901	0	0	0	0	1	0	0	0	0	0	0	0	0	0	0	2	0	0	0	0	0	0	0	0	0	0	1	1	0	0	0	0	1	0	0	0	0	0	0	0	0	0	3	0	0	0	0	0	Bacteria;Firmicutes;Clostridia;Clostridiales;Lachnospiraceae;LachnospiraceaeUCG-006;
Zotu191	1	21	10	29	5	2	144	72	36	19	8	28	37	17	47	6	21	31	82	81	5	20	2	77	190	16	60	129	3	44	38	44	20	87	16	5	4	4	2	2	45	17	46	3	6	36	5	1	Bacteria;Cyanobacteria;Vampirivibrionia;Gastranaerophilales;;;
Zotu193	2	13	81	93	6	190	70	10	147	0	28	108	54	68	0	0	0	0	0	0	0	0	0	0	0	0	190	0	0	0	0	0	0	0	0	0	0	21	0	0	0	0	0	0	144	0	0	0	Bacteria;Firmicutes;Bacilli;Acholeplasmatales;Acholeplasmataceae;Anaeroplasma;
Zotu196	43	318	0	9	3	22	3	2	0	0	38	1	1	0	3	7	0	0	1	1	3	14	1	5	4	0	1	0	220	29	18	10	1	0	16	11	6	15	0	0	4	2	3	1	29	4	182	2	Bacteria;Firmicutes;Clostridia;Clostridiales;Lachnospiraceae;LachnospiraceaeNK4A136group;
Zotu198	21	0	3	5	25	6	80	2	1	0	0	0	3	2	0	23	27	87	17	6	5	7	0	2	150	6	19	27	8	4	8	1	5	7	28	11	1	5	12	1	0	9	56	0	0	6	1	6	Bacteria;Firmicutes;Clostridia;Clostridiales;Lachnospiraceae;LachnospiraceaeUCG-006;
Zotu199	0	0	21	0	7	1	10	8	18	6	3	1	3	11	9	41	14	29	1	18	40	20	1	2	152	16	2	0	14	3	0	35	4	9	56	3	13	16	5	28	0	0	58	27	0	22	1	4	Bacteria;Firmicutes;Clostridia;Clostridiales;Lachnospiraceae;LachnospiraceaeNK4A136group;
Zotu2	363	83	74	63	82	603	95	603	206	69	85	374	291	286	737	391	162	380	36	111	324	342	327	107	150	1157	279	84	20	260	78	146	1793	743	994	991	26	126	134	231	371	362	734	574	439	111	444	209	Bacteria;Firmicutes;Bacilli;Lactobacillales;Lactobacillaceae;Ligilactobacillus;
Zotu20	263	190	415	505	501	251	336	401	252	964	722	363	158	707	83	156	92	189	654	366	260	451	486	652	276	180	532	153	262	170	355	181	440	278	911	390	163	262	489	279	297	584	106	235	413	666	160	152	Bacteria;Bacteroidetes;Bacteroidia;Bacteroidales;Prevotellaceae;Alloprevotella;
Zotu200	10	355	21	109	103	2	0	1	35	54	12	25	5	9	8	35	12	20	21	19	1	1	5	27	75	22	0	1	25	7	63	0	8	4	13	32	36	118	20	3	55	0	36	177	72	111	117	43	Bacteria;Firmicutes;Clostridia;Clostridiales;Lachnospiraceae;;
Zotu201	4	22	0	26	0	7	21	0	7	0	1	30	4	17	2	42	13	37	1	0	48	1	12	3	90	36	20	15	89	23	4	12	15	20	2	29	32	47	17	6	22	4	14	2	2	59	16	1	Bacteria;Firmicutes;Clostridia;Oscillospirales;Butyricicoccaceae;Butyricicoccus;
Zotu204	39	119	56	111	101	16	43	9	52	39	14	121	38	56	18	64	150	143	62	50	38	14	25	26	247	51	39	26	62	19	25	22	35	43	23	44	46	67	57	67	118	28	88	7	137	208	65	35	Bacteria;Firmicutes;Clostridia;Oscillospirales;Oscillospiraceae;;
Zotu205	11	28	6	10	27	5	2	6	19	2	3	11	1	14	10	34	47	85	33	5	13	2	8	5	93	26	1	1	31	8	13	33	17	18	11	24	43	41	49	41	85	9	32	4	11	11	29	12	Bacteria;Firmicutes;Clostridia;Clostridiales;Lachnospiraceae;GCA-900066575;
Zotu206	0	1	0	0	4	1	7	0	5	0	0	0	0	0	6	2	62	19	0	0	0	0	48	51	0	5	27	12	0	105	86	16	14	4	11	0	0	5	5	6	381	9	136	10	0	0	2	0	Bacteria;Firmicutes;Clostridia;Clostridiales;Lachnospiraceae;LachnospiraceaeNK4A136group;
Zotu207	5	0	205	242	0	0	6	2	21	0	0	2	9	0	50	0	9	3	58	1	0	0	8	10	5	21	23	7	4	2	0	0	2	1	5	43	4	0	0	2	58	7	7	1	14	15	0	2	Bacteria;Firmicutes;Clostridia;Clostridiales;Lachnospiraceae;;
Zotu208	28	4	13	16	5	14	49	18	29	0	9	6	12	9	10	14	26	39	38	41	10	18	10	21	26	1	10	19	13	30	21	10	9	1	10	4	2	14	9	31	18	11	31	11	0	13	18	5	Bacteria;Firmicutes;Clostridia;Oscillospirales;Ruminococcaceae;;
Zotu209	34	12	42	9	42	37	16	32	39	10	17	26	36	52	65	38	38	86	41	65	24	21	38	24	61	50	69	45	11	22	73	65	86	34	88	112	12	46	34	26	47	97	96	112	35	30	67	31	Bacteria;Bacteroidetes;Bacteroidia;Bacteroidales;Muribaculaceae;;
Zotu21	286	118	271	113	302	118	229	438	142	270	387	579	401	328	177	38	127	302	253	278	109	358	472	321	210	274	123	206	97	275	777	590	493	279	501	281	38	182	428	346	86	341	313	283	145	39	88	266	Bacteria;Bacteroidetes;Bacteroidia;Bacteroidales;Muribaculaceae;;
Zotu210	64	56	37	13	20	8	81	56	38	73	47	30	26	11	41	13	5	15	76	74	34	60	24	48	105	63	88	52	30	111	103	117	45	51	27	65	5	27	67	49	13	68	21	31	48	77	94	76	Bacteria;Bacteroidetes;Bacteroidia;Bacteroidales;Muribaculaceae;;
Zotu211	8	4	3	7	44	14	33	5	6	0	0	2	0	1	4	17	19	8	3	3	5	2	0	0	142	6	1	2	49	1	34	0	2	6	47	39	93	18	4	69	8	1	10	8	0	2	20	52	Bacteria;Firmicutes;Clostridia;Clostridiales;Lachnospiraceae;LachnospiraceaeNK4A136group;
Zotu213	4	0	0	1	71	13	1	9	0	0	0	0	0	58	5	17	4	1	46	13	6	2	9	0	75	16	2	2	0	6	1	10	25	27	36	19	4	15	16	3	1	7	0	4	0	9	12	11	Bacteria;Firmicutes;Clostridia;Clostridiales;Lachnospiraceae;LachnospiraceaeNK4A136group;
Zotu214	10	98	23	35	58	21	17	15	37	9	16	50	4	7	4	51	66	99	27	25	33	6	10	8	119	33	25	10	53	7	16	11	9	11	24	34	49	30	14	14	50	18	45	20	75	50	58	15	Bacteria;Firmicutes;Clostridia;Oscillospirales;Oscillospiraceae;Colidextribacter;
Zotu215	8	40	1	2	13	3	3	4	18	2	0	6	2	8	1	21	11	6	14	8	67	4	4	4	29	6	42	18	34	2	16	1	10	4	2	2	7	45	22	14	24	5	29	19	23	8	18	11	Bacteria;Firmicutes;Clostridia;Clostridiales;Lachnospiraceae;Blautia;
Zotu216	9	6	2	1	158	11	24	3	1	0	4	90	1	6	0	29	21	138	1	8	21	4	2	0	0	18	25	0	0	15	5	5	15	4	7	0	62	9	7	13	0	1	0	16	107	0	0	1	Bacteria;Firmicutes;Clostridia;Clostridiales;Lachnospiraceae;ASF356;
Zotu218	61	41	0	5	129	4	14	35	50	0	2	1	0	0	0	4	4	6	12	13	21	1	29	13	24	0	4	0	67	1	11	14	8	0	3	2	13	143	2	11	29	6	13	1	1	69	137	2	Bacteria;Firmicutes;Clostridia;Clostridiales;Lachnospiraceae;;
Zotu219	26	5	4	0	5	6	14	11	8	11	8	24	11	5	4	7	3	8	2	14	7	5	15	10	23	3	6	0	3	14	4	9	4	8	17	13	0	11	11	7	4	7	21	4	10	3	10	29	Bacteria;Actinobacteriota;Coriobacteriia;Coriobacteriales;Eggerthellaceae;Enterorhabdus;
Zotu22	80	123	115	63	240	173	80	26	39	89	46	374	39	24	36	158	150	305	104	169	69	51	23	29	207	59	156	76	162	78	105	173	90	56	197	89	41	82	183	71	89	55	451	143	118	44	70	95	Bacteria;Proteobacteria;Deltaproteobacteria;Desulfovibrionales;Desulfovibrionaceae;Desulfovibrio;
Zotu220	270	684	2	0	8	6	1	0	28	0	4	23	1	0	3	3	1	56	4	2	11	15	19	21	114	6	1	0	2	4	8	74	0	5	0	1	5	5	3	3	3	0	2	1	3	0	6	4	Bacteria;Firmicutes;Clostridia;Clostridiales;Lachnospiraceae;A2;
Zotu221	48	41	37	16	14	39	19	33	44	40	22	23	9	20	37	10	31	35	88	90	29	37	47	47	111	46	53	39	23	71	90	75	66	24	43	27	15	50	41	49	21	47	49	22	36	100	35	41	Bacteria;Bacteroidetes;Bacteroidia;Bacteroidales;Rikenellaceae;RikenellaceaeRC9gutgroup;
Zotu222	21	90	12	4	17	4	33	0	10	11	2	40	0	5	1	51	157	71	37	25	18	5	2	0	32	24	3	3	32	14	12	9	22	10	1	14	14	14	21	37	41	6	100	11	10	56	11	7	Bacteria;Firmicutes;Clostridia;Clostridiales;Lachnospiraceae;;
Zotu223	0	0	0	0	0	0	3	32	2	0	0	158	44	41	6	114	4	2	0	0	161	15	11	27	1	0	0	2	2	0	59	1	63	23	3	0	51	36	23	55	5	98	5	25	0	18	2	4	Bacteria;Firmicutes;Clostridia;Clostridiales;Lachnospiraceae;Blautia;
Zotu224	6	16	7	1	52	20	10	0	32	13	12	37	2	25	6	49	24	16	11	4	16	6	0	5	13	11	7	11	7	4	1	13	2	3	6	6	11	11	34	7	2	1	8	1	7	21	61	23	Bacteria;Firmicutes;Clostridia;;;;
Zotu225	23	41	16	57	71	14	10	10	11	11	9	29	4	6	1	21	15	30	25	15	54	0	15	5	88	44	17	2	10	17	12	9	8	4	20	70	39	50	17	22	33	10	10	12	134	33	36	9	Bacteria;Firmicutes;Clostridia;Oscillospirales;Oscillospiraceae;;
Zotu228	22	33	24	25	33	7	15	9	13	27	4	29	6	13	13	22	22	51	30	16	15	5	5	1	100	18	15	4	52	14	6	3	7	14	15	25	43	29	18	16	27	9	16	6	46	43	33	10	Bacteria;Firmicutes;Clostridia;Oscillospirales;Oscillospiraceae;Colidextribacter;
Zotu229	20	9	38	10	38	4	4	6	3	0	3	42	1	1	2	4	20	25	19	14	5	3	7	5	13	8	3	5	61	13	3	2	13	4	12	7	10	27	14	1	33	9	7	4	88	15	63	27	Bacteria;Firmicutes;Clostridia;Clostridiales;Lachnospiraceae;A2;
Zotu23	155	28	47	26	15	35	475	109	31	1663	220	3058	9	32	2	64	35	85	22	2	16	77	9	4	240	17	3	20	619	295	114	1	13	102	3	24	242	135	36	180	26	4	9	21	9424	32	70	119	Bacteria;Firmicutes;Clostridia;Clostridiales;Lachnospiraceae;LachnospiraceaeNK4A136group;
Zotu230	0	0	1	2	0	0	48	6	0	1	0	0	3	8	0	2	0	1	0	0	4	1	22	8	0	0	17	0	10	40	96	71	70	11	76	15	4	4	5	2	42	70	174	12	0	0	0	0	Bacteria;Firmicutes;Clostridia;Clostridiales;Lachnospiraceae;;
Zotu231	42	3	2	8	34	8	20	8	11	14	10	36	4	9	0	33	79	99	6	15	36	13	2	5	35	6	19	22	28	13	11	17	7	3	4	19	25	76	19	20	0	9	44	13	119	49	32	14	Bacteria;Firmicutes;Clostridia;Oscillospirales;Oscillospiraceae;;
Zotu232	7	38	0	185	30	3	1	10	8	0	7	12	2	6	0	15	11	34	0	0	20	12	9	19	0	9	83	29	0	13	5	8	14	12	2	0	12	12	40	27	1	6	9	5	54	19	0	0	Bacteria;Firmicutes;Clostridia;Clostridiales;Lachnospiraceae;;
Zotu233	5	27	8	8	0	5	10	8	22	22	19	29	1	4	15	13	1	2	2	7	8	11	7	4	0	5	0	2	8	11	9	24	1	2	9	3	0	4	7	2	0	2	10	11	21	5	8	5	Bacteria;Actinobacteriota;Coriobacteriia;Coriobacteriales;Eggerthellaceae;;
Zotu234	0	0	0	0	0	0	0	0	0	0	0	0	47	0	68	77	0	0	0	0	0	0	0	0	0	0	246	30	0	0	0	0	0	0	0	0	0	0	0	0	0	0	0	0	0	0	0	0	Bacteria;Firmicutes;Clostridia;Clostridiales;Lachnospiraceae;Eubacteriumruminantiumgroup;
Zotu235	18	22	18	10	36	91	29	26	16	27	20	15	43	42	24	12	9	25	7	12	20	31	37	34	26	18	21	10	10	22	49	72	30	23	47	14	5	27	68	66	10	25	94	38	21	10	26	71	Bacteria;Actinobacteriota;Coriobacteriia;Coriobacteriales;Eggerthellaceae;Enterorhabdus;
Zotu236	0	0	89	38	151	53	0	1	2	0	0	0	0	18	8	194	0	23	0	0	15	3	2	35	0	73	0	1	23	2	0	12	0	1	92	105	3	33	9	10	8	0	103	3	0	6	113	0	Bacteria;Firmicutes;Clostridia;Clostridiales;Lachnospiraceae;;
Zotu237	26	24	33	25	22	13	4	13	21	0	3	8	0	1	1	16	47	96	119	11	20	1	2	1	86	14	10	12	27	3	3	7	23	12	20	22	19	39	30	25	126	13	33	6	24	40	21	6	Bacteria;Firmicutes;Clostridia;Oscillospirales;Oscillospiraceae;;
Zotu238	0	0	0	0	0	0	68	106	0	0	0	2	120	79	28	17	0	0	0	0	35	28	0	0	0	0	10	70	30	192	0	0	24	4	204	0	1	0	1	108	16	34	0	0	1	2	0	0	Bacteria;Firmicutes;Clostridia;ClostridiaUCG-014;;;
Zotu239	10	53	6	27	30	13	30	6	0	0	7	6	2	1	2	24	18	65	21	4	14	2	1	0	60	7	6	0	19	9	20	4	9	14	5	6	23	17	9	20	0	0	0	7	28	31	14	11	Bacteria;Firmicutes;Clostridia;Oscillospirales;Butyricicoccaceae;Butyricicoccus;
Zotu24	321	205	318	402	314	363	412	873	385	31	82	123	56	132	95	294	251	566	476	346	280	271	1068	600	552	246	315	293	126	140	590	290	296	192	415	273	188	991	469	622	815	239	695	213	662	485	1409	361	Bacteria;Bacteroidetes;Bacteroidia;Bacteroidales;Rikenellaceae;Alistipes;
Zotu240	0	13	0	16	21	1	22	22	0	0	3	20	0	9	7	70	0	0	0	0	3	0	0	0	0	2	8	0	0	0	4	0	0	1	9	39	121	46	1	16	21	1	0	1	0	2	0	0	Bacteria;Firmicutes;Clostridia;Clostridiales;Lachnospiraceae;;
Zotu241	12	11	9	11	16	1	5	19	9	3	2	30	1	4	2	21	12	18	12	11	10	6	2	9	5	7	6	4	31	1	1	1	2	10	4	18	35	22	24	17	9	10	7	1	17	62	4	4	Bacteria;Firmicutes;Clostridia;Oscillospirales;Oscillospiraceae;;
Zotu243	14	52	18	20	45	8	22	17	42	0	9	44	3	17	17	62	48	61	32	24	29	5	12	4	106	29	51	22	76	21	7	9	22	23	26	31	31	49	63	30	55	26	60	15	46	97	40	9	Bacteria;Firmicutes;Clostridia;Oscillospirales;Oscillospiraceae;;
Zotu244	26	24	14	6	49	6	7	10	5	2	2	22	1	4	2	24	25	15	3	0	10	8	4	5	18	9	13	4	68	9	4	0	7	2	4	14	10	22	6	4	22	10	9	0	74	25	22	5	Bacteria;Firmicutes;Clostridia;Oscillospirales;Oscillospiraceae;;
Zotu245	4	6	7	35	18	24	23	4	1	0	1	0	1	0	0	6	87	88	12	8	19	9	3	2	29	15	11	12	8	5	22	14	12	16	12	42	25	4	0	4	4	2	36	5	0	17	8	13	Bacteria;Firmicutes;Clostridia;Oscillospirales;Oscillospiraceae;;
Zotu248	161	414	1	275	117	92	35	20	72	0	7	2	25	30	10	95	95	247	1	26	98	8	27	19	58	5	17	10	88	18	77	44	9	21	3	0	14	13	81	129	2	0	0	2	68	58	102	47	Bacteria;Firmicutes;Clostridia;Clostridiales;Lachnospiraceae;LachnospiraceaeNK4A136group;
Zotu249	9	30	4	2	16	9	8	2	4	7	0	8	0	1	1	9	9	19	22	2	6	2	4	1	113	2	3	0	16	5	4	4	14	10	7	11	3	11	11	12	5	3	17	4	36	45	24	7	Bacteria;Proteobacteria;Deltaproteobacteria;Desulfovibrionales;Desulfovibrionaceae;;
Zotu25	310	219	280	290	87	640	195	248	401	141	569	410	76	189	276	96	72	54	80	91	135	346	344	148	159	660	434	324	66	181	177	431	642	610	577	426	10	58	228	167	235	276	174	401	155	57	126	178	Bacteria;Firmicutes;Bacilli;Lactobacillales;Lactobacillaceae;Limosilactobacillus;
Zotu250	16	24	38	36	12	25	2	0	1	0	0	2	0	2	0	1	57	6	80	18	0	0	0	0	212	46	0	0	20	0	0	0	2	0	17	20	0	1	0	2	0	0	3	1	46	0	70	17	Bacteria;Firmicutes;Clostridia;Clostridiales;Lachnospiraceae;LachnospiraceaeNK4A136group;
Zotu251	0	0	0	0	0	0	0	0	0	0	9	249	0	0	2	94	36	5	6	34	92	21	12	8	9	1	37	50	58	16	29	22	0	3	3	0	0	0	0	0	4	4	94	23	50	241	70	22	Bacteria;Firmicutes;Clostridia;Clostridiales;Lachnospiraceae;;
Zotu253	27	23	1	24	20	8	14	4	6	1	1	3	2	4	5	14	33	12	0	1	11	2	10	7	16	6	16	7	43	2	16	18	5	8	13	0	29	17	8	6	14	13	16	17	18	11	2	5	Bacteria;Firmicutes;Clostridia;Oscillospirales;Oscillospiraceae;Colidextribacter;
Zotu254	28	7	18	15	21	41	23	39	22	16	16	21	46	64	36	14	10	14	24	22	9	24	60	42	30	39	45	47	9	23	88	54	46	21	57	26	5	32	44	22	30	81	26	19	23	34	35	28	Bacteria;Bacteroidetes;Bacteroidia;Bacteroidales;Rikenellaceae;Alistipes;
Zotu257	0	1	0	0	119	4	4	10	3	0	4	0	0	0	5	1	0	0	1	0	3	4	9	1	0	29	2	0	126	1	16	2	8	9	3	0	4	3	28	11	0	0	2	13	1	9	97	1	Bacteria;Firmicutes;Clostridia;Clostridiales;Lachnospiraceae;Blautia;
Zotu259	36	60	8	3	38	4	6	10	6	3	1	39	3	3	1	27	37	48	20	7	18	0	0	3	28	13	6	4	100	5	10	3	18	6	10	13	16	21	26	4	26	15	31	7	41	15	26	8	Bacteria;Firmicutes;Clostridia;Oscillospirales;Oscillospiraceae;Oscillibacter;
Zotu26	265	187	539	183	589	943	386	929	300	813	563	534	653	705	298	113	106	253	456	504	405	691	880	540	723	520	621	436	195	648	1230	913	529	372	671	653	96	380	886	756	331	633	401	607	430	341	554	808	Bacteria;Bacteroidetes;Bacteroidia;Bacteroidales;Muribaculaceae;;
Zotu260	19	25	23	6	16	11	12	15	12	1	25	10	3	15	1	15	23	32	5	10	14	7	10	10	14	18	15	7	22	21	22	24	22	11	30	10	15	32	31	28	46	24	23	10	27	5	23	9	Bacteria;Bacteroidetes;Bacteroidia;Bacteroidales;Marinifilaceae;Odoribacter;
Zotu262	7	21	6	3	20	3	15	6	6	3	0	7	2	3	1	18	13	59	15	1	2	0	6	5	34	5	4	3	21	8	8	4	3	7	7	18	18	5	6	11	18	0	0	17	19	6	15	5	Bacteria;Firmicutes;Clostridia;Oscillospirales;Ruminococcaceae;Anaerotruncus;
Zotu263	0	0	0	16	19	0	1	0	0	0	0	0	0	1	0	2	3	10	89	12	38	33	0	0	6	0	0	0	234	44	1	32	3	0	1	0	0	19	99	26	0	2	53	2	0	0	2	0	Bacteria;Firmicutes;Clostridia;Clostridiales;Lachnospiraceae;LachnospiraceaeNK4A136group;
Zotu265	39	14	1	0	8	11	14	11	9	1	9	1	7	0	5	3	7	17	2	9	40	42	11	13	27	12	5	8	23	38	10	18	26	22	7	7	0	11	9	13	19	8	7	8	6	3	4	22	Bacteria;Patescibacteria;Saccharimonadia;Saccharimonadales;Saccharimonadaceae;CandidatusSaccharimonas;
Zotu267	0	0	0	0	0	0	0	0	0	0	0	0	0	0	0	0	39	41	0	0	19	2	14	7	35	1	0	97	65	99	10	215	6	4	38	88	0	0	3	0	379	32	16	25	0	84	28	0	Bacteria;Firmicutes;Bacilli;Acholeplasmatales;Acholeplasmataceae;Anaeroplasma;
Zotu27	144	117	200	80	70	7	272	427	0	0	287	250	638	637	668	131	35	63	122	171	266	501	243	92	211	189	312	221	145	484	523	404	396	264	298	99	51	127	340	284	67	505	196	174	147	106	23	63	Bacteria;Bacteroidetes;Bacteroidia;Bacteroidales;Muribaculaceae;;
Zotu270	5	16	2	4	14	13	12	14	14	10	0	0	1	14	0	25	4	17	2	1	12	2	0	0	61	1	0	1	17	5	1	1	1	2	2	19	18	18	2	2	3	0	3	4	1	18	35	7	Bacteria;Firmicutes;Clostridia;Oscillospirales;Oscillospiraceae;;
Zotu271	0	5	0	0	0	0	0	1	0	0	0	0	0	0	0	88	0	0	0	0	225	58	0	0	2	1	0	12	0	0	63	5	0	1	0	0	0	2	0	10	0	5	0	0	0	0	0	0	Bacteria;Firmicutes;Clostridia;Clostridiales;Lachnospiraceae;;
Zotu274	0	0	0	0	5	4	4	7	2	0	4	22	0	1	6	12	0	0	0	2	0	2	0	0	0	0	12	6	1	0	17	24	3	0	0	1	33	3	0	0	0	0	0	0	12	0	0	0	Bacteria;Firmicutes;Clostridia;Clostridiales;Lachnospiraceae;;
Zotu275	1	5	0	3	1	1	0	0	1	0	0	3	5	4	3	26	0	1	1	0	1	0	19	1	0	0	9	1	4	6	25	15	10	28	1	0	43	3	21	27	24	0	4	1	5	3	13	22	Bacteria;Firmicutes;Clostridia;Clostridiales;Lachnospiraceae;;
Zotu276	0	0	1	0	16	5	21	27	1	1	1	2	5	20	0	14	9	27	7	7	5	2	19	5	110	2	3	0	29	3	8	6	2	0	0	2	8	0	1	4	2	1	2	0	19	45	14	12	Bacteria;Firmicutes;Clostridia;Oscillospirales;Oscillospiraceae;;
Zotu277	33	5	11	20	39	11	5	1	16	0	5	17	1	2	1	11	28	15	32	14	9	0	3	1	60	24	5	14	9	14	1	4	16	12	12	8	20	35	21	13	43	13	21	1	0	27	9	5	Bacteria;Firmicutes;Clostridia;Oscillospirales;Oscillospiraceae;;
Zotu278	2	2	7	6	8	7	13	10	5	6	8	0	2	5	13	7	1	0	2	12	2	9	0	1	2	5	0	2	1	9	6	1	7	2	2	4	0	1	7	7	14	3	3	3	2	2	2	1	Bacteria;Firmicutes;Bacilli;Lactobacillales;Enterococcaceae;Enterococcus;
Zotu279	0	0	0	0	0	0	5	82	0	0	0	0	0	0	2	0	41	300	0	0	2	0	24	9	0	0	0	0	0	0	0	0	33	0	225	0	97	236	0	3	3	48	486	57	0	0	0	0	Bacteria;Firmicutes;Clostridia;Clostridiales;Lachnospiraceae;;
Zotu28	354	297	705	310	384	578	359	600	391	458	594	627	474	623	461	281	381	972	688	903	525	1079	977	882	1041	1418	854	766	251	917	1613	1300	1452	817	1043	1429	126	596	1246	969	578	1197	1160	887	576	374	570	868	Bacteria;Bacteroidetes;Bacteroidia;Bacteroidales;Muribaculaceae;;
Zotu280	2	23	8	66	13	25	7	9	17	4	22	18	6	27	11	69	15	31	4	7	8	3	25	32	71	19	3	10	2	28	17	7	9	17	2	9	12	5	17	16	182	6	4	17	43	23	32	21	Bacteria;Firmicutes;Clostridia;Clostridiales;Christensenellaceae;Borkfalki;
Zotu282	6	0	25	26	18	3	0	4	1	0	1	6	0	0	0	5	16	14	5	8	12	13	3	0	160	30	7	9	0	6	3	10	1	2	14	25	6	12	15	2	16	4	8	2	0	81	15	10	Bacteria;Firmicutes;Clostridia;Clostridiales;Lachnospiraceae;;
Zotu284	20	40	12	13	4	5	16	6	4	3	0	9	3	3	3	13	13	9	33	12	6	1	4	0	36	6	1	1	26	7	1	1	6	4	1	21	9	17	3	13	17	1	3	0	5	22	10	5	Bacteria;Firmicutes;Clostridia;Clostridiales;Lachnospiraceae;;
Zotu285	2	6	1	7	17	20	1	7	2	0	1	3	0	3	0	0	3	0	0	0	11	1	9	22	1	13	0	0	2	0	0	2	14	30	4	3	7	53	22	12	22	0	3	2	0	1	7	1	Bacteria;Firmicutes;Clostridia;Clostridiales;Lachnospiraceae;;
Zotu286	1	0	58	0	0	0	0	0	0	0	0	0	1	0	0	1	7	76	118	47	3	2	3	0	4	0	0	10	0	62	0	18	52	39	0	0	10	2	55	1	0	0	7	0	0	3	0	7	Bacteria;Firmicutes;Clostridia;Clostridiales;Lachnospiraceae;A2;
Zotu287	2	154	0	1	0	2	22	2	360	2	0	0	0	1	1	0	0	1	2	0	0	0	0	0	1	1	1	28	1	1	1	0	0	0	2	9	0	1	0	0	1	0	0	0	1	209	5	0	Bacteria;Bacteroidetes;Bacteroidia;Bacteroidales;Bacteroidaceae;Bacteroides;
Zotu29	676	132	252	111	190	498	230	470	143	496	207	229	206	269	84	98	134	381	128	179	186	406	284	168	78	444	59	40	262	396	348	329	561	238	566	619	58	420	587	581	287	491	396	368	586	304	792	1135	Bacteria;Bacteroidetes;Bacteroidia;Bacteroidales;Muribaculaceae;;
Zotu290	0	0	0	0	0	0	0	0	0	0	2	0	1	26	15	46	2	0	0	14	2	19	10	50	0	0	0	3	0	1	0	32	0	0	2	0	2	22	0	0	0	12	54	8	0	0	0	0	Bacteria;Firmicutes;Clostridia;Clostridiales;Lachnospiraceae;LachnospiraceaeNK4A136group;
Zotu291	8	5	23	14	19	12	21	46	9	27	8	18	30	34	64	11	3	11	9	8	5	25	7	11	17	7	2	12	10	32	54	60	9	2	14	19	0	13	29	14	0	2	12	10	10	22	2	1	Bacteria;Bacteroidetes;Bacteroidia;Bacteroidales;Muribaculaceae;;
Zotu292	1	3	4	1	0	0	25	11	2	1	2	0	6	14	6	4	17	9	23	6	9	1	1	2	27	64	22	17	3	1	10	13	29	10	10	28	6	6	2	1	3	9	94	43	1	46	4	13	Bacteria;Bacteroidetes;Bacteroidia;Bacteroidales;Rikenellaceae;Alistipes;
Zotu293	1	12	8	6	2	2	30	17	12	13	13	15	10	7	17	27	18	5	47	43	18	38	16	27	18	3	44	21	14	43	72	23	21	3	10	8	4	16	4	6	1	29	13	7	1	62	13	4	Bacteria;Bacteroidetes;Bacteroidia;Bacteroidales;Rikenellaceae;Alistipes;
Zotu294	1	0	0	0	0	0	0	0	0	0	1	2	0	0	0	0	0	28	0	1	7	25	1	1	10	10	0	5	183	100	28	0	0	0	0	0	55	28	0	41	4	0	1	6	2	2	3	29	Bacteria;Firmicutes;Clostridia;Clostridiales;Lachnospiraceae;LachnospiraceaeNK4A136group;
Zotu295	0	0	0	0	0	0	0	0	0	0	0	6	283	54	263	118	1	1	0	0	0	0	0	0	0	0	4	6	0	0	0	0	0	0	0	0	0	0	0	0	1	6	0	0	0	0	0	0	Bacteria;Actinobacteriota;Actinobacteria;Bifidobacteriales;Bifidobacteriaceae;Bifidobacterium;
Zotu297	0	0	0	0	0	0	5	1	10	0	0	0	3	0	2	10	42	11	0	62	3	10	2	0	1	19	12	7	30	15	7	56	9	0	31	0	26	47	3	13	5	0	93	6	0	0	0	0	Bacteria;Firmicutes;Clostridia;Oscillospirales;Ruminococcaceae;Ruminococcus;
Zotu299	0	0	0	0	0	0	0	0	0	0	0	0	0	0	2	11	14	80	0	12	23	0	0	0	0	0	52	0	0	0	0	0	37	19	13	0	0	17	24	35	28	20	0	7	0	0	0	0	Bacteria;Firmicutes;Clostridia;Clostridiales;Lachnospiraceae;;
Zotu3	0	0	0	1	1	2	2	0	0	0	0	0	0	2	0	0	0	1	0	0	0	1	0	1	0	0	0	0	0	0	3	2	0	0	0	1	1	19	12	0	0	1	11	0	0	1	1	3	Bacteria;Firmicutes;Bacilli;Lactobacillales;Streptococcaceae;Streptococcus;
Zotu30	41	177	318	245	205	32	293	527	138	511	287	67	238	283	283	188	55	55	336	323	144	151	396	336	439	264	291	312	127	210	455	462	162	189	275	237	82	227	280	259	68	388	348	186	134	510	132	73	Bacteria;Bacteroidetes;Bacteroidia;Bacteroidales;Muribaculaceae;;
Zotu300	13	25	23	6	6	2	4	8	3	12	1	9	0	0	0	4	30	20	21	0	5	1	4	4	14	3	2	2	17	1	13	17	1	11	4	13	10	28	5	4	7	6	10	10	11	36	15	8	Bacteria;Firmicutes;Clostridia;Clostridiales;Lachnospiraceae;Blautia;
Zotu303	0	1	0	0	5	0	1	6	0	0	0	0	3	9	1	21	19	14	2	5	25	6	5	16	0	0	0	0	3	8	2	17	24	8	54	4	11	91	16	0	10	5	44	26	12	7	54	25	Bacteria;Firmicutes;Clostridia;Clostridiales;Lachnospiraceae;;
Zotu306	21	87	10	5	41	13	24	6	14	15	0	23	0	12	0	26	3	3	0	3	12	5	4	3	9	2	10	2	39	8	6	8	2	2	6	7	16	39	23	6	31	2	11	7	56	87	25	3	Bacteria;Firmicutes;Clostridia;Clostridiales;Lachnospiraceae;Roseburia;
Zotu309	2	27	15	10	0	2	3	0	2	24	3	22	1	0	4	6	19	35	0	0	5	1	2	1	15	0	2	3	11	3	2	4	5	5	5	6	6	7	8	1	8	3	6	3	22	12	13	4	Bacteria;Firmicutes;Clostridia;Clostridiales;Lachnospiraceae;;
Zotu31	0	0	951	176	0	1	9	31	0	0	0	7	1255	1091	2022	356	0	0	0	0	0	0	0	0	0	0	1004	1402	94	424	1	0	430	1081	0	1	1	0	1	0	0	0	1406	719	0	2	0	0	Bacteria;Verrucomicrobiota;Verrucomicrobiae;Verrucomicrobiales;Akkermansiaceae;Akkermansia;
Zotu310	15	7	23	6	5	19	15	40	62	21	30	30	11	13	6	2	5	38	18	25	6	11	16	9	3	4	20	10	6	7	15	30	7	13	4	3	5	60	43	39	52	33	26	27	33	4	42	30	Bacteria;Bacteroidetes;Bacteroidia;Bacteroidales;Muribaculaceae;;
Zotu311	6	16	9	0	5	0	4	4	0	0	2	0	0	0	0	13	4	2	6	3	17	6	10	7	6	11	1	1	26	5	5	11	8	5	16	12	12	8	42	16	23	9	39	8	34	28	8	1	Bacteria;Firmicutes;Clostridia;Oscillospirales;Oscillospiraceae;;
Zotu312	1	0	0	0	0	0	0	0	0	2	0	1	0	2	0	2	0	1	0	0	0	29	0	0	0	0	0	16	474	23	0	0	0	0	0	0	0	0	1	1	0	0	68	46	6	0	0	0	Bacteria;Firmicutes;Clostridia;Clostridiales;Lachnospiraceae;LachnospiraceaeNK4A136group;
Zotu313	0	0	3	0	9	0	0	0	1	0	0	1	32	9	2	45	19	3	48	3	3	0	3	2	85	5	7	10	0	27	0	8	1	0	22	5	0	3	7	2	5	0	1	0	0	0	0	0	Bacteria;Firmicutes;Clostridia;Clostridiales;Lachnospiraceae;LachnospiraceaeNK4A136group;
Zotu317	27	12	16	13	23	7	35	11	11	9	1	18	11	18	5	45	22	52	4	6	18	6	12	6	49	15	31	9	50	26	12	17	18	6	13	4	29	13	19	14	17	15	14	4	24	30	29	7	Bacteria;Firmicutes;Clostridia;Clostridiales;Lachnospiraceae;;
Zotu318	16	37	24	14	6	2	7	9	9	6	2	21	7	6	1	12	7	1	10	4	5	5	2	1	5	0	4	6	42	37	1	0	2	2	2	17	2	1	4	4	20	3	22	0	166	36	93	46	Bacteria;Firmicutes;Clostridia;Clostridiales;Christensenellaceae;Borkfalki;
Zotu322	8	21	9	21	9	43	26	4	5	6	2	16	2	4	3	12	32	41	7	3	9	7	8	4	18	5	12	1	11	5	10	9	5	2	5	1	15	19	6	10	7	5	21	8	12	12	28	7	Bacteria;Firmicutes;Clostridia;Oscillospirales;Oscillospiraceae;;
Zotu323	0	0	64	76	46	2	0	0	0	0	17	0	0	1	0	0	42	0	4	0	0	0	1	0	123	0	0	1	0	0	6	57	0	1	0	0	0	74	0	0	5	0	0	0	1	0	0	0	Bacteria;Firmicutes;Clostridia;Clostridiales;Lachnospiraceae;;
Zotu324	12	22	11	17	6	33	49	20	22	14	15	25	21	23	19	43	51	52	16	54	23	14	12	11	64	41	8	22	15	16	64	19	22	12	19	8	8	36	36	44	24	11	107	30	21	61	26	6	Bacteria;Firmicutes;Clostridia;Oscillospirales;Oscillospiraceae;Colidextribacter;
Zotu326	10	159	1	16	10	22	1	4	45	86	4	9	0	2	2	10	7	13	6	2	3	0	0	2	2	3	2	1	28	1	2	3	0	0	1	0	5	6	3	11	1	5	4	1	27	30	15	1	Bacteria;Firmicutes;Clostridia;Oscillospirales;Ruminococcaceae;;
Zotu327	31	41	12	14	8	76	24	38	25	0	0	6	4	44	3	10	2	8	128	62	19	32	23	5	105	52	27	62	12	35	55	98	70	48	88	40	4	133	5	48	105	53	10	33	27	151	122	84	Bacteria;Bacteroidetes;Bacteroidia;Bacteroidales;Rikenellaceae;RikenellaceaeRC9gutgroup;
Zotu329	0	3	2	8	0	0	13	5	5	0	1	1	0	4	4	14	3	10	0	1	2	0	1	0	0	7	32	1	47	5	0	4	3	1	7	0	13	22	0	0	5	10	41	6	0	4	1	0	Bacteria;Firmicutes;Clostridia;Clostridiales;Lachnospiraceae;;
Zotu33	7	26	45	37	57	331	94	168	65	38	96	92	62	75	160	84	16	27	13	14	28	115	128	53	2	5	100	18	9	11	88	397	79	165	110	22	1	3	196	84	77	47	39	47	61	24	48	131	Bacteria;Firmicutes;Bacilli;Lactobacillales;Lactobacillaceae;Lactobacillus;
Zotu330	4	10	24	0	19	4	7	3	20	0	1	17	2	9	0	7	12	2	4	10	6	11	4	6	15	7	17	8	8	9	0	2	5	2	3	1	2	9	9	1	12	6	12	2	19	9	2	8	Bacteria;Firmicutes;Clostridia;Clostridiales;Lachnospiraceae;;
Zotu331	5	3	27	11	6	15	21	36	14	10	15	40	9	24	14	5	3	13	13	18	4	4	9	9	18	5	11	13	3	8	21	34	17	2	37	21	0	16	11	13	6	12	15	16	16	16	12	14	Bacteria;Bacteroidetes;Bacteroidia;Bacteroidales;Muribaculaceae;;
Zotu332	12	14	2	2	8	1	11	9	5	0	5	12	0	3	1	15	8	34	13	4	5	0	3	1	58	6	4	2	25	3	8	0	3	2	2	9	25	9	10	11	17	2	1	4	13	10	22	1	Bacteria;Firmicutes;Clostridia;Clostridiales;Lachnospiraceae;;
Zotu336	75	60	39	62	6	22	8	15	4	0	51	20	0	0	4	20	5	17	20	2	3	0	0	3	19	11	16	26	2	12	6	46	8	23	2	44	0	65	11	10	23	1	0	6	27	4	89	5	Bacteria;Firmicutes;Clostridia;Clostridiales;Lachnospiraceae;;
Zotu337	0	46	12	21	60	3	2	3	25	0	2	88	1	1	3	27	6	18	6	4	2	1	7	1	38	6	7	4	41	3	17	10	2	8	8	7	4	13	22	1	34	11	13	2	39	31	30	2	Bacteria;Firmicutes;Clostridia;Clostridiales;Lachnospiraceae;;
Zotu34	78	170	17	6	64	21	1	3	24	0	6	11	1	1	36	461	16	51	0	0	2	0	168	58	219	179	1	2	0	3	155	132	205	384	16	436	20	85	7	3	485	89	55	288	1	100	164	7	Bacteria;Firmicutes;Clostridia;Clostridiales;Lachnospiraceae;;
Zotu340	11	36	2	8	6	0	6	1	4	0	1	13	0	0	0	7	3	14	0	2	3	7	5	3	32	7	6	1	22	6	11	7	6	1	2	3	17	17	4	4	14	2	6	1	16	8	6	0	Bacteria;Firmicutes;Clostridia;Clostridiales;Lachnospiraceae;;
Zotu341	50	50	17	23	36	3	42	10	19	16	10	33	2	9	8	44	58	60	24	7	24	1	5	8	71	13	36	18	81	15	33	19	16	19	36	29	19	35	32	12	37	12	47	28	46	48	29	5	Bacteria;Firmicutes;Clostridia;Peptococcales;Peptococcaceae;;
Zotu346	1	1	0	1	5	1	6	1	0	2	0	3	3	8	16	4	24	4	33	27	6	5	0	1	85	19	18	29	1	12	24	26	27	11	28	9	2	8	5	5	8	23	18	5	3	25	2	1	Bacteria;Bacteroidetes;Bacteroidia;Bacteroidales;Bacteroidaceae;Bacteroides;
Zotu347	62	117	33	1	9	3	1	2	10	1	18	36	1	2	0	10	1	25	19	2	5	2	8	4	9	17	1	0	14	6	6	0	16	5	21	3	1	18	13	5	66	1	0	1	20	17	31	6	Bacteria;Firmicutes;Clostridia;Clostridiales;Lachnospiraceae;;
Zotu351	1	4	0	24	34	0	19	6	4	0	3	42	1	7	2	27	3	21	1	0	34	1	8	0	1	9	11	13	5	12	10	26	0	0	8	17	17	17	7	2	0	5	16	9	9	23	27	4	Bacteria;Firmicutes;Clostridia;Clostridiales;Lachnospiraceae;Roseburia;
Zotu354	17	37	9	3	17	4	3	3	6	2	3	34	2	16	3	22	7	5	2	1	6	6	8	2	38	1	0	1	9	5	3	10	0	4	7	10	22	7	3	3	7	0	3	3	25	28	13	2	Bacteria;Firmicutes;Clostridia;Clostridiales;Lachnospiraceae;;
Zotu356	33	21	16	6	2	26	6	3	2	0	0	73	1	0	2	11	6	8	13	4	0	2	2	6	10	2	8	0	3	11	1	0	2	0	0	0	3	1	0	0	11	3	17	0	55	2	4	0	Bacteria;Firmicutes;Clostridia;Clostridiales;Lachnospiraceae;;
Zotu357	73	100	48	32	20	10	124	23	11	41	2	187	5	15	0	67	36	41	2	1	0	4	1	3	8	8	27	12	191	13	10	9	9	15	3	8	10	33	4	45	59	2	22	19	117	5	10	5	Bacteria;Firmicutes;Clostridia;Clostridiales;Lachnospiraceae;;
Zotu359	14	16	5	10	21	8	11	0	4	6	2	10	0	17	4	32	11	11	4	2	14	3	0	1	34	0	4	0	3	4	19	5	5	3	5	11	16	12	16	6	15	1	411	5	4	22	7	1	Bacteria;Firmicutes;Clostridia;Clostridiales;Lachnospiraceae;;
Zotu36	1	0	15	29	216	133	9	3	219	14	0	1	45	23	43	208	1	13	0	180	3	32	87	73	0	47	523	66	1098	207	33	35	124	127	64	3	25	447	100	35	110	23	0	208	0	40	0	0	Bacteria;Firmicutes;Clostridia;Clostridiales;Lachnospiraceae;;
Zotu360	0	0	0	0	1	0	0	0	0	0	2	1	0	0	0	0	1	0	0	1	1	0	0	0	0	2	0	0	0	1	0	0	0	1	0	0	0	0	0	0	1	1	0	0	0	0	0	0	Bacteria;Proteobacteria;Gammaproteobacteria;Enterobacterales;Enterobacteriaceae;Escherichia-Shigella;
Zotu362	1	0	0	0	35	2	0	0	0	0	0	0	2	0	2	29	12	5	0	0	0	10	0	0	7	35	24	7	0	0	0	0	0	0	20	22	3	1	0	1	24	2	12	18	17	0	0	1	Bacteria;Firmicutes;Clostridia;Clostridiales;Lachnospiraceae;;
Zotu365	2	0	0	10	31	8	0	0	0	0	0	0	37	37	135	29	0	0	0	0	12	43	0	0	21	2	56	68	1	0	0	0	38	23	0	0	0	0	0	0	0	0	47	0	0	39	0	0	Bacteria;Firmicutes;Clostridia;Oscillospirales;Eubacteriumcoprostanoligenesgroup;;
Zotu366	9	24	18	9	2	0	1	0	2	0	0	0	0	1	1	2	2	20	2	0	8	5	2	2	114	19	5	2	4	7	7	2	4	6	2	1	13	48	20	32	32	2	9	1	3	21	2	9	Bacteria;Firmicutes;Clostridia;Clostridiales;Lachnospiraceae;;
Zotu367	17	0	0	6	62	6	5	10	17	0	10	0	0	1	0	0	6	0	3	1	0	1	5	0	0	0	1	1	27	4	0	2	7	0	0	0	8	7	2	1	3	0	5	0	49	0	26	0	Bacteria;Firmicutes;Clostridia;Clostridiales;Lachnospiraceae;;
Zotu368	27	22	11	13	12	1	0	17	20	15	14	48	1	7	0	22	25	6	22	1	9	8	3	5	20	17	22	7	22	16	25	12	12	7	17	1	36	43	37	51	28	12	6	11	50	42	37	12	Bacteria;Firmicutes;Clostridia;Oscillospirales;Oscillospiraceae;Oscillibacter;
Zotu37	234	559	36	65	92	442	318	217	196	2	80	99	146	87	27	104	272	441	319	268	138	135	72	127	366	209	89	71	198	238	182	314	140	71	535	252	95	228	83	273	289	239	189	266	1073	133	262	183	Bacteria;Bacteroidetes;Bacteroidia;Bacteroidales;Marinifilaceae;Odoribacter;
Zotu370	0	0	0	0	2	0	0	4	0	0	0	0	9	0	1	8	18	51	3	0	20	0	0	3	157	3	10	11	0	0	0	3	0	1	12	4	10	6	3	0	1	8	1	0	0	26	0	1	Bacteria;Firmicutes;Clostridia;Clostridiales;Lachnospiraceae;LachnospiraceaeNK4A136group;
Zotu373	2	2	36	10	10	0	9	34	7	7	14	19	7	8	58	4	27	3	58	2	0	6	1	8	73	36	27	24	0	12	65	26	24	7	50	13	1	0	5	6	15	29	24	7	0	3	4	0	Bacteria;Proteobacteria;Alphaproteobacteria;Rhodospirillales;;;
Zotu375	1	0	1	24	0	0	1	0	1	0	0	0	0	0	0	2	61	52	79	20	16	2	0	0	52	10	17	5	23	0	0	2	8	9	0	23	1	2	1	0	3	3	12	3	0	0	0	1	Bacteria;Firmicutes;Clostridia;Oscillospirales;Ruminococcaceae;;
Zotu377	0	0	0	0	3	0	1	2	0	0	0	0	1	2	1	7	3	2	1	0	9	0	5	1	6	2	19	19	0	39	1	1	15	5	2	1	7	26	4	0	5	2	5	1	0	1	0	0	Bacteria;Firmicutes;Clostridia;Clostridiales;Lachnospiraceae;;
Zotu378	0	0	0	0	0	0	0	0	37	5	0	0	0	0	0	0	0	49	138	11	2	0	0	0	28	0	17	11	3	0	11	10	0	0	0	41	0	0	0	0	22	0	21	2	0	90	6	1	Bacteria;Firmicutes;Clostridia;Oscillospirales;Ruminococcaceae;Eubacteriumsiraeumgroup;
Zotu379	0	2	1	1	18	40	1	0	1	0	4	6	18	8	0	4	8	8	1	7	4	1	0	0	0	0	4	1	0	0	0	2	14	7	6	3	0	4	0	1	2	4	4	1	4	0	0	0	Bacteria;Actinobacteriota;Coriobacteriia;Coriobacteriales;Eggerthellaceae;Enterorhabdus;
Zotu38	176	111	95	49	290	498	179	359	29	26	162	165	173	419	168	115	81	193	62	144	110	162	351	243	38	209	102	34	71	237	430	267	357	131	339	417	77	313	385	374	179	293	374	606	173	75	489	887	Bacteria;Bacteroidetes;Bacteroidia;Bacteroidales;Muribaculaceae;;
Zotu382	0	0	0	0	0	0	2	0	0	0	0	0	9	0	0	0	0	0	0	0	0	0	0	0	0	0	180	1	0	0	0	0	0	0	47	0	0	0	0	0	0	0	0	0	0	0	0	0	Bacteria;Firmicutes;Clostridia;Clostridiales;Lachnospiraceae;A2;
Zotu383	0	0	0	0	0	0	0	0	0	0	0	0	0	0	0	0	0	0	0	0	0	0	0	0	0	0	78	294	2	0	0	0	0	0	0	0	0	0	0	0	0	0	357	2	0	1	0	0	Bacteria;Firmicutes;Clostridia;Clostridiales;Lachnospiraceae;;
Zotu384	19	26	7	11	13	76	2	15	0	3	9	8	3	7	5	6	2	11	5	0	9	2	13	8	0	17	1	8	0	11	0	17	2	0	15	2	1	18	15	26	27	5	10	6	9	0	13	18	Bacteria;Bacteroidetes;Bacteroidia;Bacteroidales;Rikenellaceae;Alistipes;
Zotu39	118	57	327	81	147	139	185	310	81	117	267	292	181	153	107	72	82	199	270	388	115	160	192	105	173	195	195	383	56	162	395	316	292	161	290	138	24	139	273	197	90	279	171	202	162	127	59	134	Bacteria;Bacteroidetes;Bacteroidia;Bacteroidales;Muribaculaceae;;
Zotu395	132	12	23	22	10	0	5	3	9	4	1	7	0	2	0	6	10	6	87	5	3	0	4	3	13	7	3	0	29	0	3	1	6	5	6	9	13	24	5	1	21	0	0	1	23	11	5	5	Bacteria;Firmicutes;Clostridia;Clostridiales;Lachnospiraceae;;
Zotu397	26	11	3	15	22	22	2	9	4	0	0	0	10	35	6	3	17	8	9	14	12	21	4	3	1	12	6	8	17	15	8	8	17	6	2	0	42	28	13	34	14	0	9	1	20	13	9	6	Bacteria;Firmicutes;Clostridia;ClostridiavadinBB60group;;;
Zotu398	0	0	0	0	0	0	2	18	1	0	0	0	30	57	0	70	0	0	0	0	74	1	2	4	0	0	0	1	0	0	20	0	2	0	3	0	16	0	0	3	0	4	2	16	0	0	0	0	Bacteria;Firmicutes;Clostridia;Clostridiales;Lachnospiraceae;;
Zotu4	292	250	209	223	180	1238	187	440	326	127	406	240	325	399	783	344	32	57	108	123	157	482	1033	239	141	507	454	246	171	364	288	486	1041	845	662	702	37	151	531	243	383	387	553	637	271	113	472	896	Bacteria;Firmicutes;Bacilli;Lactobacillales;Lactobacillaceae;;
Zotu40	158	103	161	75	254	529	106	222	55	84	134	17	56	27	54	55	14	73	0	8	131	299	278	183	2	4	40	42	85	272	392	356	57	65	79	31	53	355	487	507	164	110	52	85	218	101	434	657	Bacteria;Bacteroidetes;Bacteroidia;Bacteroidales;Muribaculaceae;;
Zotu402	12	19	4	8	12	2	7	2	2	4	0	25	0	5	0	14	5	3	0	2	7	2	3	5	11	4	3	1	5	4	5	0	5	4	2	2	4	2	6	1	8	1	10	0	7	8	5	0	Bacteria;Firmicutes;Clostridia;Clostridiales;Lachnospiraceae;;
Zotu403	7	0	2	1	5	1	0	0	0	1	0	1	2	4	0	2	3	0	0	0	18	3	0	1	20	1	0	0	9	28	0	0	0	0	1	13	12	26	78	28	13	0	0	0	7	0	9	1	Bacteria;Firmicutes;Clostridia;Clostridiales;Lachnospiraceae;;
Zotu407	5	0	0	16	14	6	20	1	19	22	4	1	0	0	1	11	32	29	50	7	7	5	1	7	6	1	3	0	2	2	12	5	22	7	12	5	6	2	7	4	15	4	11	2	3	8	2	4	Bacteria;Firmicutes;Clostridia;Clostridiales;Lachnospiraceae;Lachnoclostridium;
Zotu408	1	68	2	0	13	0	212	30	0	1	1	8	0	0	5	2	6	9	0	7	0	0	3	10	0	4	1	1	3	0	2	13	21	2	3	3	42	78	21	16	57	11	8	5	20	147	55	0	Bacteria;Firmicutes;Clostridia;Clostridiales;Lachnospiraceae;;
Zotu411	0	0	30	1	0	0	1	2	0	0	0	3	2	0	4	1	0	3	9	2	1	1	23	18	15	0	7	1	10	29	0	1	10	5	1	1	4	96	4	3	6	2	0	0	16	4	0	0	Bacteria;Firmicutes;Clostridia;Clostridiales;Lachnospiraceae;LachnospiraceaeUCG-001;
Zotu413	11	52	9	5	2	3	6	0	10	6	1	14	1	1	1	1	10	3	14	3	4	5	4	11	18	5	3	2	3	3	0	1	2	4	2	3	4	4	7	5	9	1	6	1	7	1	8	0	Bacteria;Firmicutes;Clostridia;Clostridiales;Lachnospiraceae;;
Zotu421	3	1	0	0	1	4	4	5	2	1	1	0	57	7	2	9	17	15	0	4	0	0	2	3	3	0	3	2	0	3	4	1	154	70	1	1	2	6	2	2	15	1	30	1	0	0	1	0	Bacteria;Firmicutes;Clostridia;ClostridiaUCG-014;;;
Zotu422	9	23	2	9	9	2	0	1	4	0	1	9	0	1	0	1	3	1	1	0	4	0	2	0	7	2	0	0	1	1	1	1	2	0	0	2	2	2	5	9	2	0	0	0	50	5	124	12	Bacteria;Firmicutes;Clostridia;Clostridiales;Lachnospiraceae;;
Zotu423	58	99	28	117	42	6	7	29	5	26	6	34	9	29	4	58	42	97	10	5	25	9	6	1	20	15	3	2	34	32	8	11	0	2	24	7	6	42	40	48	1	2	22	2	68	14	13	7	Bacteria;Firmicutes;Clostridia;Clostridiales;Lachnospiraceae;;
Zotu427	17	41	5	7	27	3	8	0	7	1	0	2	1	2	1	27	9	50	2	0	4	0	6	1	37	3	5	1	9	7	2	2	0	1	2	9	22	27	23	13	32	2	6	3	8	6	11	2	Bacteria;Firmicutes;Clostridia;Oscillospirales;Oscillospiraceae;;
Zotu428	0	0	5	3	6	1	8	15	4	14	0	0	33	13	31	6	3	4	21	3	0	7	1	16	10	4	7	74	1	19	47	30	22	5	17	10	0	0	0	5	15	10	45	1	0	10	2	1	Bacteria;Proteobacteria;Alphaproteobacteria;Rhodospirillales;;;
Zotu430	7	46	8	34	18	10	30	6	0	10	0	19	0	16	3	7	10	37	4	7	22	2	0	2	32	15	4	2	33	14	4	3	5	0	0	8	10	5	4	6	4	0	4	3	22	57	8	7	Bacteria;Firmicutes;Clostridia;Oscillospirales;Ruminococcaceae;Anaerotruncus;
Zotu432	83	74	5	4	36	3	2	0	2	0	1	0	0	0	0	1	44	146	17	3	0	0	0	0	6	3	0	0	2	0	0	0	0	0	4	15	4	4	0	0	0	0	0	0	0	6	0	0	Bacteria;Firmicutes;Clostridia;Clostridiales;Lachnospiraceae;;
Zotu433	0	0	0	0	0	0	0	0	0	0	0	0	0	0	0	0	0	0	0	0	0	0	4	0	0	8	38	29	0	0	0	159	5	4	3	0	0	5	0	0	0	0	16	99	0	0	0	0	Bacteria;Firmicutes;Clostridia;Clostridiales;Lachnospiraceae;LachnospiraceaeNK4A136group;
Zotu436	23	74	8	15	14	7	4	1	7	1	4	37	0	2	4	10	16	5	6	3	5	0	0	0	8	7	4	1	2	2	2	0	4	3	0	1	13	18	3	5	3	1	7	0	19	28	7	4	Bacteria;Firmicutes;Clostridia;Clostridiales;Lachnospiraceae;;
Zotu438	0	80	0	0	3	0	3	4	1	0	4	7	4	0	0	19	0	2	2	1	40	2	5	0	4	17	0	0	0	0	0	0	15	1	0	0	4	11	0	52	3	2	0	20	3	0	0	0	Bacteria;Firmicutes;Clostridia;Clostridiales;Lachnospiraceae;;
Zotu440	7	39	1	14	42	9	0	0	13	0	8	16	1	0	0	0	8	4	1	2	3	0	0	0	19	3	0	0	0	0	0	0	7	5	6	8	0	5	0	2	1	0	32	1	6	0	1	0	Bacteria;Firmicutes;Clostridia;Clostridiales;Lachnospiraceae;;
Zotu441	14	14	6	12	13	1	7	4	4	0	2	13	0	2	7	75	14	20	3	2	4	1	4	5	29	4	10	2	18	11	7	15	12	10	2	6	15	17	8	8	16	4	3	1	7	11	4	3	Bacteria;Firmicutes;Clostridia;Clostridiales;Lachnospiraceae;;
Zotu442	24	1	10	2	0	0	4	0	0	0	0	0	0	7	0	11	16	0	1	0	4	0	1	5	1	8	19	4	0	0	1	1	16	6	9	12	3	0	0	0	0	8	4	1	0	4	12	2	Bacteria;Firmicutes;Clostridia;Clostridiales;Lachnospiraceae;;
Zotu444	8	13	0	0	57	11	0	0	4	0	0	0	0	0	0	5	14	1	5	4	0	1	4	0	0	0	0	0	42	29	2	1	0	2	12	0	19	33	2	0	10	1	2	0	0	63	0	1	Bacteria;Firmicutes;Clostridia;Clostridiales;Lachnospiraceae;Roseburia;
Zotu445	0	0	0	0	0	0	1	25	0	0	0	0	7	1	16	229	0	0	0	0	0	0	0	0	0	0	77	0	0	0	0	0	0	0	0	0	0	0	0	0	0	29	0	0	0	0	0	0	Bacteria;Firmicutes;Clostridia;Clostridiales;Lachnospiraceae;;
Zotu449	67	85	0	33	2	7	27	6	12	0	1	11	4	6	3	21	2	18	0	2	5	4	2	2	17	11	0	0	25	3	14	9	2	2	21	5	17	18	12	21	27	1	22	22	30	7	9	0	Bacteria;Firmicutes;Clostridia;Clostridiales;Lachnospiraceae;Roseburia;
Zotu45	0	0	0	212	397	31	17	93	669	0	0	6	40	59	10	178	120	1080	195	101	613	1	62	6	241	7	399	0	0	30	0	1	0	6	42	183	693	1	111	82	408	40	4	141	1	693	307	274	Bacteria;Firmicutes;Clostridia;Clostridiales;Lachnospiraceae;;
Zotu450	5	19	8	7	4	10	23	9	12	3	5	14	5	17	17	15	23	27	11	31	22	5	14	17	10	15	20	25	27	28	24	23	17	15	22	31	22	29	31	49	17	14	77	18	24	41	27	19	Bacteria;Firmicutes;Clostridia;Oscillospirales;Oscillospiraceae;Colidextribacter;
Zotu451	0	0	0	0	2	0	13	0	5	0	0	0	3	0	2	0	2	393	0	4	2	0	1	6	0	0	8	0	0	0	99	0	5	0	0	0	0	25	6	10	175	6	1	42	0	1	0	0	Bacteria;Firmicutes;Clostridia;Clostridiales;Lachnospiraceae;;
Zotu452	0	0	0	0	1	0	10	0	6	0	0	0	0	0	0	1	0	162	0	0	1	0	0	10	0	0	3	0	0	0	32	0	0	0	0	0	0	8	2	3	91	1	0	10	0	0	0	0	Bacteria;Firmicutes;Clostridia;Clostridiales;Lachnospiraceae;;
Zotu454	31	2	4	1	4	0	0	1	0	0	2	0	1	8	0	12	2	1	6	4	4	2	2	4	46	29	0	0	7	6	2	1	6	0	2	0	8	44	9	13	10	4	4	4	0	3	10	10	Bacteria;Firmicutes;Clostridia;Clostridiales;Lachnospiraceae;GCA-900066575;
Zotu456	0	0	0	0	36	3	0	10	0	0	0	0	0	0	6	22	0	0	0	0	1	0	2	8	0	12	0	0	0	0	19	32	0	0	0	0	7	5	0	0	0	0	10	0	0	0	0	0	Bacteria;Firmicutes;Clostridia;Clostridiales;Lachnospiraceae;Roseburia;
Zotu457	1	5	0	0	0	0	0	0	0	0	0	0	0	0	3	9	0	2	0	0	1	0	0	0	0	9	0	0	1	2	0	1	0	0	6	2	0	1	1	1	22	1	0	0	11	100	71	3	Bacteria;Firmicutes;Clostridia;Clostridiales;Lachnospiraceae;;
Zotu459	12	4	19	1	3	4	0	4	10	0	0	2	0	0	0	3	1	21	1	0	0	0	0	1	0	0	1	0	0	0	1	1	4	4	5	20	10	1	8	0	1	3	0	0	2	1	4	0	Bacteria;Firmicutes;Clostridia;Oscillospirales;Ruminococcaceae;;
Zotu46	215	72	4	16	7	77	334	176	1	0	0	4	59	1	45	427	4	1	115	185	340	15	127	93	990	46	0	24	0	0	0	0	75	135	472	206	16	210	381	0	91	78	75	9	1	0	0	0	Bacteria;Firmicutes;Clostridia;Clostridiales;Lachnospiraceae;LachnospiraceaeNK4A136group;
Zotu463	4	1	6	4	5	3	16	21	8	2	6	2	0	7	17	20	5	9	25	4	2	0	33	8	4	0	1	2	4	4	0	8	6	1	3	0	4	17	7	1	4	0	0	10	2	1	5	3	Bacteria;Firmicutes;Clostridia;Oscillospirales;UCG-010;;
Zotu465	2	51	0	2	6	3	1	1	33	0	1	6	1	3	0	11	52	54	25	5	2	0	2	3	25	5	2	4	22	8	4	0	6	0	2	4	1	33	7	7	17	3	1	4	3	0	19	6	Bacteria;Firmicutes;Clostridia;Oscillospirales;Butyricicoccaceae;Butyricicoccus;
Zotu466	0	18	3	14	0	2	2	3	4	1	0	4	1	0	0	7	10	33	2	8	5	0	3	2	33	2	9	3	6	0	0	9	4	1	3	0	1	10	3	2	9	1	4	0	16	1	7	4	Bacteria;Firmicutes;Clostridia;Clostridiales;Lachnospiraceae;;
Zotu467	11	29	28	13	9	22	47	20	52	6	8	51	2	3	18	19	3	8	5	0	0	0	11	6	12	0	0	8	10	8	9	13	2	6	4	9	3	28	3	0	15	2	14	0	34	10	18	3	Bacteria;Firmicutes;Clostridia;Clostridiales;Christensenellaceae;;
Zotu468	6	7	2	11	1	0	2	3	0	0	0	3	2	2	0	11	7	2	0	0	4	7	0	1	8	4	2	4	13	3	5	7	1	4	0	0	9	3	8	1	11	0	3	6	4	10	14	0	Bacteria;Firmicutes;Clostridia;Clostridiales;Lachnospiraceae;;
Zotu469	0	13	7	0	1	0	3	0	4	0	0	3	0	3	0	2	24	1	6	1	6	0	3	1	25	13	0	1	1	2	0	3	5	4	10	5	1	1	6	6	10	5	15	2	4	15	5	1	Bacteria;Firmicutes;Clostridia;Clostridiales;Lachnospiraceae;;
Zotu471	15	13	10	8	11	17	3	13	11	6	7	2	2	6	8	2	4	4	1	8	12	19	12	8	18	8	6	4	14	4	5	11	13	5	10	11	9	10	6	16	15	7	21	10	8	3	8	12	Bacteria;Patescibacteria;Saccharimonadia;Saccharimonadales;Saccharimonadaceae;CandidatusSaccharimonas;
Zotu472	41	0	7	5	1	0	0	0	1	0	6	2	0	0	0	13	9	0	2	2	4	4	0	0	24	8	0	4	11	1	1	4	1	2	0	0	0	5	3	0	62	0	1	1	6	11	5	0	Bacteria;Firmicutes;Clostridia;Clostridiales;Lachnospiraceae;LachnospiraceaeUCG-006;
Zotu479	5	20	5	5	11	5	5	3	3	3	1	15	3	4	4	23	5	20	6	7	27	4	3	6	21	4	5	4	20	5	5	2	2	2	5	7	10	13	2	10	11	1	26	3	30	7	14	3	Bacteria;Firmicutes;Clostridia;Oscillospirales;Butyricicoccaceae;UCG-009;
Zotu48	0	0	0	0	0	0	0	0	0	0	0	0	0	0	0	0	14	48	240	0	43	74	0	12	1461	180	21	73	504	21	4	22	110	280	72	101	234	244	423	85	22	20	654	640	1	331	124	46	Bacteria;Firmicutes;Clostridia;Clostridiales;Lachnospiraceae;;
Zotu480	1	14	4	10	3	1	8	0	3	0	1	5	0	2	0	20	27	42	3	0	3	0	5	3	16	11	21	0	7	0	3	6	14	3	12	3	5	6	6	2	30	6	22	2	0	3	0	0	Bacteria;Firmicutes;Clostridia;Clostridiales;Lachnospiraceae;;
Zotu481	84	37	0	0	0	24	1	0	43	46	32	28	0	0	0	0	0	0	0	0	0	0	0	0	0	0	0	0	0	0	0	0	0	0	0	0	0	0	1	1	0	0	0	0	0	0	0	0	Bacteria;Bacteroidetes;Bacteroidia;Bacteroidales;Muribaculaceae;;
Zotu487	19	25	3	2	3	1	5	1	0	14	0	60	2	0	0	1	4	0	5	0	6	0	0	0	0	0	0	0	8	0	1	0	1	0	0	3	7	8	12	13	3	2	0	0	0	40	9	5	Bacteria;Firmicutes;Clostridia;Clostridiales;Lachnospiraceae;LachnospiraceaeNK4A136group;
Zotu488	0	1	0	0	0	0	1	3	0	40	0	97	3	0	0	1	1	0	0	7	3	1	0	0	0	0	24	2	4	5	6	8	0	3	4	0	2	3	0	2	2	0	0	5	2	0	0	24	Bacteria;Firmicutes;Clostridia;Clostridiales;Lachnospiraceae;LachnospiraceaeUCG-001;
Zotu49	35	64	148	58	93	42	109	296	171	298	101	127	248	234	228	59	28	76	91	96	108	153	159	102	252	139	166	208	56	192	560	404	103	78	250	165	21	96	98	101	10	104	238	193	81	190	68	69	Bacteria;Bacteroidetes;Bacteroidia;Bacteroidales;Muribaculaceae;;
Zotu491	10	13	8	16	49	2	33	7	12	8	1	8	0	2	1	3	6	5	9	5	5	1	4	2	13	16	2	1	52	3	6	4	4	2	3	8	7	18	6	0	20	10	33	1	17	19	11	4	Bacteria;Firmicutes;Clostridia;Oscillospirales;Oscillospiraceae;;
Zotu495	0	0	0	0	0	0	0	24	0	0	0	0	0	0	0	0	0	0	0	0	5	1	1	1	0	0	12	3	0	30	0	18	0	0	0	0	0	0	0	0	0	3	1	0	0	40	0	0	Bacteria;Firmicutes;Clostridia;Clostridiales;Lachnospiraceae;LachnospiraceaeNK4A136group;
Zotu497	19	36	18	3	16	2	3	7	2	0	0	2	0	0	0	3	4	9	2	0	1	0	3	1	6	12	6	6	6	2	1	1	1	15	2	1	4	4	1	0	9	3	0	0	0	3	0	0	Bacteria;Firmicutes;Clostridia;Clostridiales;Lachnospiraceae;;
Zotu498	0	0	1	0	0	0	24	49	1	0	0	0	8	3	14	7	0	1	0	4	12	2	6	1	0	0	3	6	1	7	28	16	0	40	7	5	0	17	1	4	0	2	0	0	0	0	0	0	Bacteria;Firmicutes;Clostridia;ClostridiaUCG-014;;;
Zotu499	4	0	2	0	0	0	0	0	0	0	1	21	0	1	0	0	20	98	6	2	1	0	0	0	36	4	12	2	33	9	0	8	3	1	5	8	2	10	3	5	0	4	21	0	0	1	0	0	Bacteria;Firmicutes;Clostridia;Clostridiales;Lachnospiraceae;;
Zotu5	1128	745	2752	1521	1105	2125	1077	1675	1818	3083	2044	1274	675	834	2375	868	49	274	678	814	1786	2721	1971	1917	1296	1323	312	240	1057	1154	2512	1839	716	667	1768	2167	174	1493	2853	2023	270	759	359	207	1824	906	1230	1789	Bacteria;Bacteroidetes;Bacteroidia;Bacteroidales;Muribaculaceae;;
Zotu501	8	7	9	19	25	15	3	1	12	3	2	10	3	8	1	20	10	14	0	0	10	0	0	3	27	1	2	6	13	5	4	1	2	3	6	8	11	10	2	4	3	5	0	1	27	8	9	2	Bacteria;Firmicutes;Clostridia;Oscillospirales;Ruminococcaceae;;
Zotu502	10	12	5	7	8	15	1	10	3	2	9	5	10	11	4	25	4	21	25	0	7	1	4	1	29	9	9	2	2	26	10	18	8	12	3	1	0	9	1	26	6	13	8	4	11	5	2	0	Bacteria;Cyanobacteria;Vampirivibrionia;Gastranaerophilales;;;
Zotu504	17	1	1	5	3	6	212	0	1	0	0	0	0	13	18	8	1	0	1	0	0	0	2	0	18	2	0	0	0	0	0	0	2	42	0	0	22	11	5	0	0	0	0	3	0	0	0	0	Bacteria;Firmicutes;Clostridia;Clostridiales;Lachnospiraceae;;
Zotu505	1	2	0	0	0	1	1	1	6	0	0	0	1	0	0	5	1	1	29	3	14	6	1	3	5	0	0	7	12	1	9	8	2	2	0	4	12	3	9	14	8	2	1	13	7	9	16	12	Bacteria;Firmicutes;Clostridia;Clostridiales;Lachnospiraceae;Lachnoclostridium;
Zotu506	9	0	0	3	2	2	0	0	0	0	3	2	0	3	1	0	10	20	32	18	1	0	0	0	74	4	14	23	6	0	0	2	11	1	33	53	13	5	17	0	50	90	8	1	15	0	2	2	Bacteria;Firmicutes;Clostridia;Clostridiales;Christensenellaceae;Borkfalki;
Zotu509	0	0	0	0	0	0	0	30	8	0	0	0	0	0	1	1	6	13	0	7	30	0	1	4	0	0	12	0	0	0	2	4	0	0	19	0	1	1	2	41	0	1	0	0	0	7	0	0	Bacteria;Firmicutes;Clostridia;Clostridiales;Lachnospiraceae;;
Zotu512	3	25	2	6	14	5	1	2	5	0	0	0	0	1	0	6	0	10	0	1	1	1	0	0	0	0	1	0	21	4	0	1	2	3	1	4	4	2	3	1	3	1	2	0	0	12	21	0	Bacteria;Firmicutes;Clostridia;Clostridiales;Lachnospiraceae;LachnospiraceaeNK4A136group;
Zotu513	11	25	7	12	28	2	9	4	13	5	4	45	2	4	4	22	22	16	16	7	14	4	2	4	13	13	15	3	22	5	3	10	5	9	23	7	8	13	11	7	78	10	14	3	12	20	25	1	Bacteria;Firmicutes;Clostridia;Clostridiales;Lachnospiraceae;;
Zotu514	1	2	2	3	6	22	11	7	1	0	0	0	4	10	11	4	4	4	1	3	7	1	5	1	18	10	5	2	4	21	26	32	1	8	3	3	1	1	0	0	15	1	10	3	0	2	0	0	Bacteria;Firmicutes;Clostridia;ClostridiaUCG-014;;;
Zotu515	3	77	5	2	3	0	0	1	1	0	0	3	1	1	1	6	2	10	5	1	2	0	6	0	0	2	19	0	0	2	4	4	3	1	1	5	5	1	3	1	4	1	1	2	0	4	0	3	Bacteria;Firmicutes;Clostridia;Oscillospirales;Ruminococcaceae;UBA1819;
Zotu516	0	0	0	0	144	1	0	0	0	0	0	0	0	0	1	7	0	0	0	0	114	17	0	0	0	0	4	2	7	2	0	0	0	0	0	0	2	0	0	0	1	5	2	12	5	0	0	0	Bacteria;Firmicutes;Clostridia;Clostridiales;Lachnospiraceae;Roseburia;
Zotu517	0	1	9	0	19	12	8	11	0	1	1	11	62	73	66	16	5	8	6	16	3	4	9	11	16	22	10	27	6	15	138	72	39	28	18	13	5	3	20	14	0	8	14	35	1	0	0	0	Bacteria;Proteobacteria;Gammaproteobacteria;Burkholderiales;Sutterellaceae;Parasutterella;
Zotu521	11	34	11	0	2	0	0	8	2	0	2	11	0	4	1	2	63	7	0	3	0	0	3	1	4	2	0	5	39	9	1	2	17	15	2	0	13	5	16	1	23	0	0	1	9	4	0	1	Bacteria;Firmicutes;Clostridia;Clostridiales;Lachnospiraceae;;
Zotu523	3	20	0	2	0	1	25	11	8	0	5	5	0	0	3	12	19	16	14	1	9	0	1	0	1	8	8	9	14	5	2	0	4	3	0	3	3	27	14	14	3	1	37	31	1	0	12	1	Bacteria;Firmicutes;Clostridia;Clostridiales;Lachnospiraceae;LachnospiraceaeNK4A136group;
Zotu526	0	8	2	0	0	0	3	4	0	0	0	0	3	0	0	0	11	9	0	1	2	9	9	21	16	0	9	2	38	29	6	0	47	39	16	11	2	24	4	1	3	50	58	2	0	0	4	1	Bacteria;Firmicutes;Clostridia;ClostridiaUCG-014;;;
Zotu527	50	7	0	0	4	0	3	3	4	0	4	13	1	0	0	4	6	20	7	9	23	2	0	2	75	13	6	9	1	6	5	5	13	5	4	0	17	9	17	22	2	0	7	0	7	3	3	1	Bacteria;Firmicutes;Clostridia;Oscillospirales;Oscillospiraceae;;
Zotu530	2	0	3	4	7	0	6	2	0	0	0	0	6	10	1	24	6	9	3	3	13	0	2	2	10	3	2	3	1	8	0	1	6	3	9	5	3	9	4	5	5	0	2	0	0	3	0	1	Bacteria;Firmicutes;Clostridia;Clostridiales;Lachnospiraceae;;
Zotu534	0	0	0	0	6	0	0	0	0	0	0	0	0	0	0	0	1	1	40	2	14	14	1	0	0	0	0	0	76	7	0	12	1	0	0	0	0	6	30	13	0	1	25	0	0	0	0	0	Bacteria;Firmicutes;Clostridia;Clostridiales;Lachnospiraceae;LachnospiraceaeNK4A136group;
Zotu536	0	0	0	0	0	0	0	0	0	0	0	0	104	2	0	0	0	0	0	0	0	0	0	0	0	0	52	42	0	0	0	0	0	0	0	0	0	0	0	0	4	8	0	0	0	0	0	0	Bacteria;Firmicutes;Clostridia;Clostridiales;Clostridiaceae;Clostridiumsensustricto1;
Zotu539	0	9	0	8	0	0	19	3	7	0	1	5	1	0	3	8	0	25	0	0	0	0	2	0	0	0	0	1	9	3	0	0	0	0	1	1	0	0	0	0	1	0	0	0	14	0	2	0	Bacteria;Firmicutes;Clostridia;Clostridiales;Lachnospiraceae;;
Zotu54	106	144	493	316	180	285	395	405	871	1126	160	186	172	439	289	135	62	128	236	290	339	647	443	326	124	87	84	39	232	626	502	422	154	108	115	202	63	325	889	764	8	57	77	35	314	258	40	34	Bacteria;Bacteroidetes;Bacteroidia;Bacteroidales;Muribaculaceae;;
Zotu541	0	0	0	0	0	0	5	56	0	0	13	2	4	4	9	20	0	0	0	0	4	5	0	0	0	0	3	1	0	0	9	1	0	0	0	0	12	86	11	12	1	5	0	1	0	0	0	0	Bacteria;Firmicutes;Clostridia;ClostridiaUCG-014;;;
Zotu547	3	8	1	7	0	2	2	7	0	0	0	5	4	0	7	0	5	6	0	0	0	0	0	0	6	0	3	1	0	0	0	0	2	0	3	0	2	0	1	0	2	2	0	0	4	7	2	3	Bacteria;Firmicutes;Clostridia;Clostridiales;Lachnospiraceae;;
Zotu548	1	13	0	1	1	0	3	10	0	0	0	3	0	13	0	13	3	19	0	0	1	3	0	1	7	3	0	0	4	0	0	14	1	0	6	0	5	2	2	9	2	0	0	0	0	0	1	0	Bacteria;Firmicutes;Clostridia;Clostridiales;Lachnospiraceae;;
Zotu551	9	2	1	0	10	13	8	2	4	0	0	1	7	0	0	7	2	23	13	3	59	0	8	9	0	5	0	1	0	2	12	19	12	5	3	6	0	6	6	3	32	24	1	4	39	4	5	5	Bacteria;Firmicutes;Clostridia;Clostridiales;Christensenellaceae;Borkfalki;
Zotu552	2	16	2	2	2	1	3	4	1	2	10	3	6	1	5	1	6	2	0	3	4	31	0	3	8	0	26	39	50	58	6	7	1	2	6	2	0	1	1	67	25	1	5	0	5	2	0	1	Bacteria;Firmicutes;Clostridia;Clostridiales;Christensenellaceae;Borkfalki;
Zotu553	0	0	0	47	0	0	0	0	10	0	12	0	1	0	5	22	1	36	0	6	8	0	2	1	0	2	4	0	0	5	11	4	0	5	1	0	1	11	2	0	19	1	0	6	12	4	0	0	Bacteria;Firmicutes;Clostridia;Clostridiales;Lachnospiraceae;;
Zotu557	0	0	20	9	6	5	7	6	0	2	1	0	0	0	4	1	1	4	0	2	3	8	2	5	4	1	0	3	0	0	6	6	1	1	5	3	0	3	7	5	0	1	1	3	0	1	0	0	Bacteria;Actinobacteriota;Coriobacteriia;Coriobacteriales;Eggerthellaceae;;
Zotu559	0	0	0	0	0	0	0	2	0	0	0	0	2	0	8	29	0	0	0	0	11	0	0	0	0	0	6	0	0	0	0	3	0	2	0	0	12	12	3	0	1	0	0	0	0	0	0	0	Bacteria;Firmicutes;Clostridia;Clostridiales;Lachnospiraceae;;
Zotu56	0	0	0	0	1	0	166	53	15	0	0	0	18	2	17	150	0	1269	0	53	88	460	2	30	0	2	213	51	175	461	208	228	117	151	399	0	111	352	8	18	382	41	0	71	0	0	0	0	Bacteria;Firmicutes;Clostridia;Clostridiales;Lachnospiraceae;;
Zotu560	0	0	0	0	0	0	0	0	0	0	2	0	0	0	0	0	0	0	2	76	4	0	0	0	0	1	26	19	1	1	0	0	0	1	1	0	0	0	0	0	10	0	32	0	0	0	0	0	Bacteria;Firmicutes;Clostridia;ClostridiaUCG-014;;;
Zotu561	3	15	0	0	7	5	3	15	4	0	11	0	1	2	4	5	4	16	1	6	3	15	9	3	23	11	1	12	15	15	49	10	4	6	16	2	1	9	14	8	5	1	35	3	0	1	5	3	Bacteria;Firmicutes;Clostridia;ClostridiaUCG-014;;;
Zotu563	1	0	13	0	0	0	4	1	16	0	0	0	2	2	3	10	40	18	9	2	8	0	1	5	15	0	16	2	0	0	0	0	1	1	0	0	0	2	5	5	0	2	25	4	0	9	0	0	Bacteria;Firmicutes;Clostridia;Clostridiales;Lachnospiraceae;;
Zotu565	0	0	0	0	0	0	0	0	0	0	0	0	0	0	0	0	9	19	0	4	3	2	1	5	6	0	11	5	16	3	1	9	8	6	0	1	24	9	2	1	0	7	25	1	0	0	0	0	Bacteria;Firmicutes;Clostridia;Clostridiales;Lachnospiraceae;;
Zotu569	0	3	11	4	5	0	3	1	0	2	0	6	0	0	0	18	3	12	8	10	19	1	2	0	41	0	5	0	73	3	3	0	1	3	2	6	28	1	1	0	15	1	0	2	2	5	1	2	Bacteria;Firmicutes;Clostridia;Clostridiales;Lachnospiraceae;;
Zotu57	0	0	3	0	45	2	0	5	0	0	23	146	63	49	673	261	12	26	226	280	58	242	187	93	252	919	78	43	27	80	1013	1250	185	154	269	52	4	31	433	206	59	431	53	55	3	2	0	0	Bacteria;Firmicutes;Bacilli;Erysipelotrichales;Erysipelotrichaceae;Faecalibaculum;
Zotu576	0	0	0	0	10	8	20	22	5	0	5	2	4	3	0	1	2	2	0	3	9	16	30	10	7	18	7	11	8	33	0	6	0	7	7	0	6	2	9	2	20	2	29	9	0	35	0	0	Bacteria;Firmicutes;Clostridia;ClostridiaUCG-014;;;
Zotu577	12	6	0	3	12	4	0	8	10	0	4	0	0	1	1	4	0	1	0	0	0	0	1	0	12	3	0	0	4	1	0	3	0	0	0	0	1	0	0	3	1	1	0	0	0	0	0	0	Bacteria;Firmicutes;Clostridia;Clostridiales;Lachnospiraceae;;
Zotu578	0	0	0	0	0	0	0	0	0	0	0	0	0	0	0	1	0	1	0	0	0	0	0	0	0	0	0	0	0	0	0	0	0	0	0	0	0	0	66	49	0	0	0	0	38	0	0	0	Bacteria;Firmicutes;Clostridia;Clostridiales;Lachnospiraceae;Roseburia;
Zotu58	1106	1708	119	300	418	225	63	149	10	77	111	13	84	70	93	311	114	592	155	17	118	46	21	4	495	119	8	7	23	3	88	57	12	8	188	565	74	59	28	28	47	3	8	14	19	1444	221	182	Bacteria;Firmicutes;Clostridia;Clostridiales;Lachnospiraceae;LachnospiraceaeUCG-001;
Zotu583	0	8	2	24	1	12	7	0	0	0	3	2	0	0	0	12	26	9	60	5	0	2	0	0	20	2	1	1	0	0	2	2	0	1	4	0	1	14	5	1	0	1	6	6	1	2	3	0	Bacteria;Firmicutes;Clostridia;Oscillospirales;Oscillospiraceae;;
Zotu585	1	0	0	1	7	6	0	0	0	0	1	2	2	1	0	0	0	8	0	0	3	2	1	0	0	0	10	0	1	0	0	0	0	0	7	28	1	1	13	0	12	3	0	0	0	0	0	0	Bacteria;Firmicutes;Clostridia;Clostridiales;Lachnospiraceae;;
Zotu587	2	33	2	4	13	1	1	2	7	0	1	69	2	6	0	12	13	9	5	0	1	1	0	1	12	8	2	5	29	0	2	0	3	2	5	9	6	12	3	5	9	3	6	5	16	12	7	0	Bacteria;Firmicutes;Clostridia;Oscillospirales;Oscillospiraceae;Oscillibacter;
Zotu597	0	0	0	0	0	0	0	15	0	0	0	0	0	8	1	1	9	0	0	0	0	0	6	2	36	0	12	0	0	0	0	4	0	20	34	0	0	3	8	0	0	0	12	1	0	0	0	7	Bacteria;Firmicutes;Clostridia;Clostridiales;Lachnospiraceae;;
Zotu598	0	0	0	0	0	0	21	7	18	0	0	5	0	0	1	0	0	0	0	0	3	2	1	4	0	0	5	0	0	3	41	7	0	0	0	0	0	0	0	42	2	0	0	0	0	0	0	0	Bacteria;Firmicutes;Clostridia;Clostridiales;Lachnospiraceae;;
Zotu599	12	32	3	13	44	20	1	1	5	0	2	5	0	2	0	8	3	7	0	4	1	1	0	0	12	3	0	0	8	1	2	2	6	0	3	3	5	4	1	4	0	2	14	1	66	1	11	1	Bacteria;Firmicutes;Clostridia;Clostridiales;Lachnospiraceae;;
Zotu6	0	0	0	1	0	2	1	0	0	1	1	0	4	0	2	0	0	0	3	0	0	1	0	0	0	1	1	0	0	1	0	0	1	1	2	1	0	0	0	1	0	3	1	1	1	0	0	0	Bacteria;Firmicutes;Bacilli;Lactobacillales;Lactobacillaceae;Lactobacillus;
Zotu60	22	6	49	8	110	129	77	126	70	99	419	604	290	492	140	56	73	260	181	267	70	191	176	100	225	284	264	245	103	213	761	307	327	146	358	363	7	55	376	295	45	207	477	243	42	22	94	117	Bacteria;Bacteroidetes;Bacteroidia;Bacteroidales;Muribaculaceae;;
Zotu603	0	0	0	0	0	0	0	0	0	0	0	0	0	0	0	0	0	1	0	0	0	0	0	0	0	0	158	148	2	0	0	0	0	0	0	0	0	0	0	0	0	0	0	0	0	0	0	0	Bacteria;Firmicutes;Clostridia;Clostridiales;Lachnospiraceae;;
Zotu604	0	10	1	3	4	1	0	4	2	0	0	11	0	0	1	8	7	11	0	0	8	0	1	4	12	6	13	3	11	5	0	0	6	3	5	0	4	2	4	2	7	0	0	0	17	8	0	0	Bacteria;Firmicutes;Clostridia;Clostridiales;Lachnospiraceae;Tuzzerella;
Zotu606	17	36	3	12	8	5	1	4	6	0	0	2	0	1	0	12	0	0	4	0	2	0	0	0	12	0	0	0	4	0	1	1	0	1	0	3	2	4	0	4	1	0	1	0	0	3	11	1	Bacteria;Firmicutes;Clostridia;Clostridiales;Lachnospiraceae;Acetatifactor;
Zotu61	124	34	16	12	13	9	409	84	397	56	6	30	29	29	99	16	41	31	151	113	71	77	380	80	222	86	228	92	13	43	83	64	89	53	28	641	30	36	5	45	39	53	53	146	44	880	335	97	Bacteria;Bacteroidetes;Bacteroidia;Bacteroidales;Bacteroidaceae;Bacteroides;
Zotu613	5	6	0	0	9	0	11	6	0	0	0	0	3	1	1	14	25	0	0	0	0	0	0	0	5	0	2	11	0	0	7	0	0	0	0	0	0	0	1	0	0	0	0	0	0	3	9	0	Bacteria;Firmicutes;Clostridia;Clostridiales;Lachnospiraceae;LachnospiraceaeNK4A136group;
Zotu618	0	0	2	0	4	14	11	9	0	0	1	2	0	1	0	0	0	0	0	0	0	0	0	0	0	0	6	1	0	0	2	3	0	1	1	0	1	0	0	0	0	1	0	0	0	0	0	0	Bacteria;Actinobacteriota;Coriobacteriia;Coriobacteriales;Eggerthellaceae;Enterorhabdus;
Zotu62	0	0	0	0	0	0	0	0	0	0	0	0	412	118	0	0	0	0	0	0	0	0	0	0	0	0	411	241	1	0	1	0	0	0	0	0	0	0	0	0	189	675	0	0	0	1	0	0	Bacteria;Firmicutes;Bacilli;Erysipelotrichales;Erysipelotrichaceae;Turicibacter;
Zotu623	0	1	1	51	0	1	0	0	0	0	1	0	0	0	0	0	0	17	0	0	0	0	14	0	126	2	0	0	2	0	1	0	1	0	0	5	4	7	1	0	0	0	4	1	0	3	0	0	Bacteria;Firmicutes;Clostridia;Clostridiales;Lachnospiraceae;;
Zotu626	0	1	0	0	0	0	2	3	4	0	0	4	4	1	3	25	3	4	0	0	8	3	3	4	1	0	45	54	4	3	0	0	0	0	0	0	1	5	0	0	5	4	2	0	0	0	0	0	Bacteria;Firmicutes;Clostridia;Oscillospirales;Ruminococcaceae;;
Zotu627	0	3	1	1	0	23	16	46	38	0	13	1	3	9	13	19	7	12	0	11	33	17	17	7	7	9	12	23	11	30	38	25	14	8	29	1	17	30	9	14	11	13	46	3	1	8	0	0	Bacteria;Firmicutes;Clostridia;ClostridiaUCG-014;;;
Zotu628	9	5	0	3	6	2	5	1	6	0	1	2	0	0	1	6	3	16	5	2	2	1	0	0	32	14	7	3	5	1	0	4	2	0	3	14	1	4	4	1	6	5	1	2	0	10	2	2	Bacteria;Firmicutes;Clostridia;Oscillospirales;Oscillospiraceae;;
Zotu629	5	4	7	11	10	2	2	3	3	8	3	16	0	1	1	2	0	9	0	1	2	0	8	3	0	2	0	0	0	0	3	8	0	2	0	0	1	1	4	0	6	0	0	0	8	1	0	0	Bacteria;Firmicutes;Clostridia;Clostridiales;Lachnospiraceae;A2;
Zotu636	0	0	0	0	0	0	1	17	0	0	0	0	0	2	0	4	4	0	0	0	0	0	6	0	16	0	6	0	0	0	0	0	0	18	44	0	0	11	4	0	0	0	12	0	0	0	0	8	Bacteria;Firmicutes;Clostridia;Clostridiales;Lachnospiraceae;;
Zotu641	23	2	4	0	9	4	0	0	1	0	0	1	0	5	0	0	0	0	1	0	0	0	0	0	0	2	0	0	0	0	0	0	4	1	0	85	0	42	42	9	14	1	0	0	1	7	5	14	Bacteria;Firmicutes;Clostridia;Clostridiales;Lachnospiraceae;Eubacteriumxylanophilumgroup;
Zotu642	2	4	2	0	73	12	1	2	9	0	1	12	0	0	0	3	0	10	2	2	0	0	3	2	4	12	0	2	15	1	0	2	0	3	3	3	10	22	5	1	10	2	5	1	3	5	5	2	Bacteria;Firmicutes;Clostridia;Clostridiales;Lachnospiraceae;;
Zotu647	6	5	2	7	7	0	0	0	0	1	1	17	0	2	0	3	15	6	0	0	0	0	0	0	4	2	1	0	1	0	0	0	1	1	5	3	13	7	0	2	10	1	8	2	10	0	5	3	Bacteria;Firmicutes;Clostridia;Clostridiales;Lachnospiraceae;;
Zotu648	0	1	0	0	0	0	0	0	0	0	0	0	0	0	0	0	16	37	0	2	1	0	0	0	66	5	4	7	1	1	0	0	6	3	0	5	2	0	0	0	0	0	24	3	0	0	0	0	Bacteria;Firmicutes;Clostridia;Oscillospirales;Oscillospiraceae;;
Zotu65	86	73	171	83	150	117	95	177	114	107	145	116	105	180	126	69	78	168	173	201	82	83	205	133	212	213	154	122	36	89	217	201	185	175	226	164	11	77	112	109	72	183	172	92	58	80	84	80	Bacteria;Bacteroidetes;Bacteroidia;Bacteroidales;Muribaculaceae;;
Zotu650	16	60	9	4	60	4	2	6	5	7	2	11	0	4	1	10	22	33	6	2	6	1	5	3	37	10	3	2	5	3	2	2	6	5	10	12	5	35	18	0	6	2	5	0	2	8	31	5	Bacteria;Firmicutes;Clostridia;Clostridiales;Lachnospiraceae;;
Zotu663	2	15	0	0	2	7	1	1	1	0	1	5	0	2	0	3	0	5	0	1	2	1	0	2	8	0	1	0	2	1	2	4	0	2	0	0	8	1	0	2	12	0	8	1	15	5	5	2	Bacteria;Firmicutes;Clostridia;Clostridiales;Lachnospiraceae;Roseburia;
Zotu667	3	3	3	6	1	4	1	0	1	6	4	0	0	0	5	5	1	0	25	4	3	1	4	0	3	2	3	1	12	0	2	1	4	2	4	6	3	1	1	0	4	0	5	0	18	11	32	22	Bacteria;Firmicutes;Clostridia;ClostridiavadinBB60group;;;
Zotu668	0	0	1	0	10	0	0	1	0	1	0	1	1	0	0	7	3	17	4	1	0	0	2	0	9	0	1	0	4	1	2	1	2	0	2	1	1	3	0	0	0	0	0	0	0	6	5	1	Bacteria;Firmicutes;Clostridia;Clostridiales;Lachnospiraceae;;
Zotu673	0	2	0	0	0	0	12	5	0	0	0	0	8	21	0	4	0	0	0	0	0	1	9	5	0	0	0	0	1	3	2	3	1	1	0	0	0	0	0	0	0	0	0	0	0	0	0	0	Bacteria;Actinobacteriota;Coriobacteriia;Coriobacteriales;Eggerthellaceae;Enterorhabdus;
Zotu675	2	43	0	4	1	0	1	3	3	0	0	0	1	8	0	2	1	1	0	2	2	2	6	0	6	13	2	1	10	14	1	5	6	2	1	0	0	0	0	0	10	3	2	0	0	2	4	4	Bacteria;Firmicutes;Clostridia;ClostridiaUCG-014;;;
Zotu676	12	10	0	1	4	3	7	0	0	8	0	35	0	0	0	0	0	0	2	0	1	0	0	0	0	0	0	0	8	0	0	0	0	0	0	6	2	2	7	9	0	0	0	0	0	22	1	0	Bacteria;Firmicutes;Clostridia;Clostridiales;Lachnospiraceae;;
Zotu678	0	0	0	1	0	0	0	7	0	0	0	0	0	0	5	13	0	4	0	0	0	0	1	2	0	0	11	3	1	6	0	0	1	0	0	0	4	2	0	0	9	1	11	0	0	0	1	0	Bacteria;Firmicutes;Clostridia;Clostridiales;Lachnospiraceae;LachnospiraceaeNK4A136group;
Zotu68	311	29	144	164	162	54	176	69	57	0	23	168	41	109	39	171	118	36	0	3	104	67	38	47	0	125	27	19	14	41	0	0	80	97	101	0	144	230	217	79	88	97	70	9	89	0	1	0	Bacteria;Firmicutes;Clostridia;Oscillospirales;Ruminococcaceae;Eubacteriumsiraeumgroup;
Zotu683	2	14	1	3	1	0	27	24	0	5	2	0	2	1	6	8	1	10	1	1	0	3	7	0	45	7	0	1	2	0	2	27	2	6	11	3	2	5	25	2	1	8	0	0	1	12	4	4	Bacteria;Firmicutes;Bacilli;Erysipelotrichales;Erysipelotrichaceae;;
Zotu69	88	134	10	51	175	25	10	20	25	19	5	98	16	10	9	95	84	254	35	11	12	11	12	25	126	74	18	12	517	64	14	28	17	19	36	13	209	56	31	32	62	12	20	8	24	64	46	34	Bacteria;Deferribacterota;Deferribacteres;Deferribacterales;Deferribacteraceae;Mucispirillum;
Zotu692	9	16	0	0	6	0	0	1	0	0	0	0	0	0	0	2	13	18	10	0	6	0	0	0	0	2	38	47	30	94	8	1	1	3	1	0	0	3	4	2	0	1	1	0	10	6	0	0	Bacteria;Firmicutes;Clostridia;Clostridiales;Christensenellaceae;;
Zotu695	5	0	5	1	3	2	10	8	16	7	0	7	0	3	21	3	4	1	9	9	0	0	2	0	18	0	4	20	0	1	6	2	3	4	3	2	5	2	1	0	0	3	1	1	1	2	0	4	Bacteria;Bacteroidetes;Bacteroidia;Bacteroidales;Tannerellaceae;Parabacteroides;
Zotu707	0	1	3	2	3	19	0	1	8	60	4	2	6	7	10	1	2	3	1	6	3	11	4	3	20	6	7	1	0	11	47	16	10	2	13	10	2	5	9	4	8	12	2	6	11	6	14	6	Bacteria;Bacteroidetes;Bacteroidia;Bacteroidales;Bacteroidaceae;Bacteroides;
Zotu71	87	45	115	34	57	16	97	181	128	294	102	93	106	82	8	10	11	29	41	45	82	151	137	87	114	126	13	22	38	127	101	52	105	66	446	488	11	58	112	81	11	126	119	133	115	111	13	14	Bacteria;Bacteroidetes;Bacteroidia;Bacteroidales;Muribaculaceae;;
Zotu717	1	0	0	0	0	0	5	0	0	0	0	0	8	0	2	8	14	56	0	3	2	2	1	0	0	3	3	14	2	1	2	5	0	1	3	2	2	10	1	2	1	2	4	5	0	0	0	0	Bacteria;Firmicutes;Clostridia;Clostridiales;Lachnospiraceae;Blautia;
Zotu720	0	1	0	0	0	0	0	0	0	0	0	7	0	1	0	19	0	0	0	0	0	0	1	0	0	6	20	1	0	0	4	1	1	1	4	0	0	2	1	2	10	0	0	0	28	10	0	0	Bacteria;Firmicutes;Clostridia;Clostridiales;Lachnospiraceae;LachnospiraceaeNK4A136group;
Zotu721	2	1	9	44	14	0	4	2	10	0	0	14	0	0	0	5	1	0	0	0	2	1	0	0	0	0	0	0	5	1	0	3	1	9	1	0	0	0	4	0	0	0	0	2	2	0	0	1	Bacteria;Firmicutes;Clostridia;Clostridiales;Lachnospiraceae;LachnospiraceaeUCG-001;
Zotu728	3	43	0	12	8	5	2	0	5	0	0	11	1	1	0	4	2	1	0	0	2	0	0	4	52	7	4	0	2	4	13	1	1	3	2	0	1	5	5	2	0	3	7	3	27	53	0	0	Bacteria;Firmicutes;Clostridia;Clostridiales;Lachnospiraceae;Roseburia;
Zotu729	3	9	4	8	6	1	19	4	4	2	5	1	0	2	3	11	3	9	4	4	5	1	5	0	16	4	3	3	4	4	0	5	2	0	4	8	4	4	3	6	4	1	16	2	4	10	3	2	Bacteria;Firmicutes;Clostridia;Clostridiales;Christensenellaceae;Borkfalki;
Zotu73	114	665	249	15	1	37	51	23	0	0	0	22	57	3	33	179	138	0	177	103	3	0	138	102	284	7	0	0	1	0	261	233	1	4	1	1	0	273	2	0	9	0	2	0	1	308	0	1	Bacteria;Firmicutes;Clostridia;Clostridiales;Lachnospiraceae;;
Zotu730	0	1	0	0	0	2	0	0	0	0	0	1	0	0	3	3	0	2	3	1	0	0	0	0	9	1	0	0	0	0	0	2	0	5	6	6	0	0	4	0	59	1	0	0	8	6	49	3	Bacteria;Firmicutes;Clostridia;Clostridiales;Lachnospiraceae;;
Zotu74	128	613	101	232	328	189	83	3	127	2	29	27	47	20	7	251	80	56	118	7	158	76	83	13	152	17	96	3	251	31	98	230	33	43	19	58	198	168	77	211	236	22	136	49	0	130	98	55	Bacteria;Firmicutes;Clostridia;Clostridiales;Lachnospiraceae;;
Zotu741	7	3	9	0	6	4	4	0	2	0	1	3	0	1	1	1	3	8	20	0	5	12	0	3	2	0	18	0	6	0	1	16	1	14	0	16	1	6	5	16	49	1	6	5	0	14	5	4	Bacteria;Firmicutes;Clostridia;Clostridiales;Lachnospiraceae;;
Zotu742	0	0	23	0	0	0	0	0	0	0	0	0	0	0	0	0	1	0	0	2	0	0	0	0	14	19	0	0	4	0	0	0	0	0	20	18	0	0	0	0	0	0	20	15	1	8	0	0	Bacteria;Firmicutes;Clostridia;ClostridiaUCG-014;;;
Zotu75	93	54	134	37	30	5	106	209	109	264	74	84	98	75	6	17	14	38	45	51	84	172	162	96	111	105	19	14	19	167	112	52	94	69	441	546	17	34	91	66	16	162	123	123	98	120	7	23	Bacteria;Bacteroidetes;Bacteroidia;Bacteroidales;Muribaculaceae;;
Zotu757	0	0	0	1	11	0	7	3	0	0	0	0	7	1	0	10	0	15	0	0	24	0	1	0	3	3	1	0	0	0	0	2	2	0	1	2	8	1	0	0	3	0	1	1	0	0	1	0	Bacteria;Firmicutes;Clostridia;Clostridiales;Lachnospiraceae;Roseburia;
Zotu758	0	33	72	70	0	0	0	0	0	0	0	0	0	0	0	0	36	27	0	0	0	0	0	0	4	2	0	0	0	0	0	0	0	0	1	0	1	0	0	0	0	0	1	1	0	1	0	0	Bacteria;Firmicutes;Clostridia;Clostridiales;Lachnospiraceae;;
Zotu759	5	10	1	0	1	7	6	4	0	0	0	5	0	2	0	7	7	6	5	5	1	0	1	0	8	4	2	4	1	2	7	5	1	2	1	1	2	1	0	6	5	2	4	1	5	2	6	2	Bacteria;Firmicutes;Clostridia;Clostridiales;Christensenellaceae;Borkfalki;
Zotu76	33	124	1	9	40	48	63	125	323	30	7	28	1	46	7	25	5	8	72	5	249	0	7	4	328	5	10	1	4	18	12	36	3	2	4	49	82	122	31	21	11	5	9	2	30	137	577	21	Bacteria;Firmicutes;Clostridia;Clostridiales;Lachnospiraceae;LachnospiraceaeNK4A136group;
Zotu760	7	2	0	0	0	0	11	4	4	51	0	1	0	0	0	0	0	0	0	0	2	5	2	0	0	0	0	1	0	0	1	3	0	1	0	0	1	2	3	2	0	0	1	0	0	4	0	0	Bacteria;Firmicutes;Bacilli;Erysipelotrichales;Erysipelatoclostridiaceae;;
Zotu765	0	0	0	0	0	0	0	9	22	0	0	0	0	0	1	0	4	0	0	4	36	0	0	5	0	0	17	0	0	0	0	0	0	0	29	0	1	0	1	0	0	0	0	0	0	11	0	0	Bacteria;Firmicutes;Clostridia;Clostridiales;Lachnospiraceae;;
Zotu771	2	0	0	0	4	3	33	9	1	0	1	2	3	0	0	3	1	1	0	0	3	6	2	1	0	1	2	1	6	6	1	0	0	4	0	2	0	1	0	0	6	5	0	4	5	0	1	1	Bacteria;Firmicutes;Bacilli;Erysipelotrichales;Erysipelatoclostridiaceae;;
Zotu78	0	1	335	1061	2	0	0	1	1	0	0	0	0	0	0	3	727	861	1	0	2	1	5	11	13	1	860	192	22	1	104	28	19	49	94	1	1	1	0	3	0	0	199	79	0	39	0	0	Bacteria;Firmicutes;Clostridia;Clostridiales;Lachnospiraceae;LachnospiraceaeNK4A136group;
Zotu780	6	17	2	0	0	0	0	0	0	0	0	0	0	0	0	2	1	0	1	0	0	0	0	0	1	0	0	0	0	0	0	2	1	5	6	0	17	3	2	4	8	2	0	0	9	4	67	17	Bacteria;Firmicutes;Clostridia;Clostridiales;Christensenellaceae;Borkfalki;
Zotu79	0	2	0	0	0	4	0	56	0	0	0	0	19	204	3	225	0	1	0	0	0	0	4	76	1	0	0	0	2	0	6	6	50	83	0	0	0	3	735	28	3	145	1	1	0	0	4	0	Bacteria;Firmicutes;Clostridia;Clostridiales;Lachnospiraceae;;
Zotu792	0	0	1	16	0	0	1	33	0	0	0	0	2	1	7	1	0	0	0	0	0	0	1	0	0	2	0	2	3	0	3	8	1	1	0	0	2	0	0	0	0	1	0	0	0	0	19	0	Bacteria;Firmicutes;Clostridia;ClostridiaUCG-014;;;
Zotu793	70	30	0	0	0	0	0	0	0	0	0	0	0	0	1	0	0	0	0	0	0	0	0	0	0	0	0	0	0	0	0	0	0	0	0	0	0	2	3	23	2	0	0	0	171	0	0	0	Bacteria;Firmicutes;Clostridia;Clostridiales;Lachnospiraceae;;
Zotu8	726	525	842	346	619	1288	731	1342	296	408	1176	972	806	868	499	275	287	519	1390	2444	466	648	1262	762	628	737	685	273	292	694	939	969	730	476	1333	617	188	581	1153	1284	203	1292	560	818	760	488	739	1292	Bacteria;Bacteroidetes;Bacteroidia;Bacteroidales;Muribaculaceae;;
Zotu80	69	58	150	53	143	126	240	371	29	31	382	481	138	298	183	52	246	652	261	251	222	402	375	295	405	513	438	240	82	248	1083	716	554	231	286	443	40	186	417	340	171	559	1122	956	150	156	222	336	Bacteria;Bacteroidetes;Bacteroidia;Bacteroidales;Muribaculaceae;;
Zotu802	0	0	0	0	0	0	0	0	0	0	0	1	11	0	0	0	0	0	0	0	0	0	0	0	0	0	0	26	0	0	0	0	0	0	0	0	0	0	0	0	0	0	16	0	0	0	0	0	Bacteria;Firmicutes;Clostridia;Oscillospirales;Oscillospiraceae;;
Zotu803	2	2	3	0	3	1	7	10	5	2	2	3	5	18	24	3	10	4	13	8	0	6	3	2	30	20	4	16	0	7	8	6	9	4	6	9	1	0	1	0	2	9	18	0	0	1	0	2	Bacteria;Bacteroidetes;Bacteroidia;Bacteroidales;Tannerellaceae;Parabacteroides;
Zotu81	24	31	70	28	38	67	25	78	63	77	29	152	225	228	240	62	15	18	32	38	47	148	150	148	86	110	66	43	22	76	420	295	54	38	59	36	3	24	187	179	9	32	94	87	16	19	38	36	Bacteria;;;;;;
Zotu824	0	0	0	0	0	0	1	0	0	0	0	0	0	0	0	30	0	0	0	0	0	0	0	0	0	0	6	8	0	0	0	0	0	0	0	0	0	0	0	0	0	0	0	0	0	0	0	0	Bacteria;Firmicutes;Clostridia;Clostridiales;Lachnospiraceae;;
Zotu827	0	0	0	0	0	0	0	0	0	0	0	0	2	0	0	0	7	0	2	0	0	0	0	0	1	0	54	18	22	9	0	0	0	1	18	4	0	0	0	0	0	0	65	0	0	0	0	0	Bacteria;Firmicutes;Clostridia;Clostridiales;Lachnospiraceae;;
Zotu83	0	0	0	81	0	0	5	0	92	0	2	1	24	56	76	36	0	37	0	5	287	144	52	31	13	2	127	141	416	1	2	0	145	135	92	110	70	355	109	0	2	61	1	0	2	303	0	15	Bacteria;Firmicutes;Clostridia;Clostridiales;Lachnospiraceae;;
Zotu831	0	0	0	0	0	0	0	1	0	0	0	1	0	0	0	6	0	0	0	2	6	0	7	0	0	0	1	0	0	0	8	1	5	1	0	0	2	0	0	6	0	0	0	3	0	72	0	0	Bacteria;Firmicutes;Clostridia;Clostridiales;Lachnospiraceae;;
Zotu838	0	0	0	0	0	0	0	0	0	0	0	0	0	0	3	0	0	17	2	0	25	0	0	0	0	0	0	0	0	1	0	3	0	0	0	0	19	2	0	0	1	0	1	2	0	1	2	4	Bacteria;Firmicutes;Clostridia;Clostridiales;Lachnospiraceae;LachnospiraceaeUCG-001;
Zotu850	0	0	0	0	1	7	0	2	0	0	0	0	3	1	3	7	2	0	0	0	0	0	1	0	0	0	1	46	0	0	0	0	0	0	0	0	0	1	0	1	1	0	0	0	0	2	0	0	Bacteria;Firmicutes;Clostridia;ClostridiaUCG-014;;;
Zotu852	5	3	1	0	5	0	6	1	6	0	0	3	0	0	2	3	0	0	2	0	7	1	0	0	1	4	1	1	0	1	0	2	1	2	1	2	2	6	0	0	8	0	3	0	0	8	2	3	Bacteria;Firmicutes;Clostridia;Peptococcales;Peptococcaceae;;
Zotu854	9	0	0	8	5	11	3	2	5	0	0	16	0	0	0	0	2	8	18	1	1	0	1	0	31	0	0	0	0	0	0	0	1	1	1	0	1	4	1	10	5	0	0	5	64	9	0	1	Bacteria;Firmicutes;Clostridia;Clostridiales;Lachnospiraceae;;
Zotu86	45	7	2	23	32	133	88	120	17	2	71	0	4	26	19	13	0	1	9	5	30	10	69	13	0	0	7	8	5	72	54	79	0	6	7	13	23	29	27	72	4	8	3	76	8	17	18	74	Bacteria;Firmicutes;Clostridia;Clostridiales;Clostridiaceae;CandidatusArthromitus;
Zotu866	4	8	8	1	4	5	0	7	6	2	0	0	3	1	0	9	4	6	10	4	3	4	20	7	8	11	5	8	2	15	3	4	5	7	9	3	6	5	3	1	13	20	5	2	7	1	0	0	Bacteria;Firmicutes;Clostridia;ClostridiaUCG-014;;;
Zotu87	133	6	3	1445	356	90	15	0	159	0	1	0	1	71	115	977	352	40	45	127	1	0	7	0	0	0	410	41	2	17	0	11	114	514	71	453	877	255	0	0	88	0	0	5	0	274	0	1	Bacteria;Firmicutes;Clostridia;Clostridiales;Lachnospiraceae;;
Zotu877	0	0	0	0	0	1	89	1	0	0	0	0	1	5	0	0	0	2	0	0	0	0	0	0	0	0	0	0	3	0	0	0	0	0	0	0	1	2	0	0	0	0	0	0	0	0	0	0	Bacteria;Firmicutes;Clostridia;ClostridiaUCG-014;;;
Zotu879	0	0	0	0	0	0	9	6	0	0	0	2	2	2	0	12	0	13	0	0	0	0	0	0	0	0	11	1	0	0	0	2	2	2	0	0	14	9	9	8	0	3	0	0	0	0	0	0	Bacteria;Firmicutes;Clostridia;Clostridiales;Lachnospiraceae;Tyzzerella;
Zotu883	1	1	1	1	6	0	3	2	0	0	0	0	1	3	1	4	3	6	1	1	1	1	0	1	15	2	4	0	4	0	0	0	4	1	0	3	1	1	1	2	6	0	5	1	0	1	2	1	Bacteria;Firmicutes;Clostridia;Clostridiales;Lachnospiraceae;LachnospiraceaeFCS020group;
Zotu885	17	19	0	3	25	11	2	0	0	0	0	0	6	3	9	20	0	0	0	0	0	0	5	0	1	24	2	0	2	19	0	0	0	11	0	0	2	0	0	0	0	9	0	0	0	0	3	0	Bacteria;Firmicutes;Clostridia;ClostridiaUCG-014;;;
Zotu89	0	0	0	0	0	0	0	0	0	1	0	8	2419	1243	1309	486	13	23	0	0	0	0	0	0	0	0	48	41	0	0	0	0	0	0	0	0	0	0	1	0	0	0	2	0	0	0	0	2	Bacteria;Firmicutes;Bacilli;Erysipelotrichales;Erysipelotrichaceae;Dubosiella;
Zotu895	0	0	0	2	2	1	0	1	1	6	0	0	1	0	0	3	2	0	1	0	1	1	0	0	2	0	1	0	1	0	4	0	0	0	3	0	1	3	6	8	0	0	0	4	0	1	2	3	Bacteria;Firmicutes;Clostridia;Clostridiales;Lachnospiraceae;;
Zotu897	0	0	0	0	0	0	0	0	0	0	5	0	0	0	0	0	0	6	0	0	0	0	0	0	0	10	0	0	0	0	0	0	0	0	3	0	0	0	0	5	5	0	0	0	0	8	0	0	Bacteria;Firmicutes;Clostridia;Clostridiales;Lachnospiraceae;;
Zotu9	206	178	982	357	812	1292	249	914	553	794	916	1104	806	1287	712	499	277	633	637	886	376	573	590	309	403	942	468	496	291	504	1122	975	1091	668	905	814	111	500	987	842	264	887	1224	1415	231	112	462	727	Bacteria;Bacteroidetes;Bacteroidia;Bacteroidales;Muribaculaceae;;
Zotu91	66	278	14	9	48	3	0	21	4	0	4	2	0	25	2	12	213	184	48	81	238	0	8	3	138	14	2	23	78	3	9	50	72	141	34	76	94	225	34	57	154	8	702	43	1	31	1	0	Bacteria;Firmicutes;Clostridia;Clostridiales;Lachnospiraceae;LachnospiraceaeNK4A136group;
Zotu910	0	0	0	0	0	0	0	0	0	0	0	0	1	2	7	0	0	1	0	0	4	6	40	3	0	0	0	0	4	19	0	0	1	0	7	0	0	0	2	0	0	0	0	0	0	0	0	0	Bacteria;Firmicutes;Clostridia;Clostridiales;Lachnospiraceae;;
Zotu912	13	0	1	21	3	0	1	0	12	0	0	0	0	1	0	2	0	4	0	3	1	0	0	0	1	2	0	0	1	0	2	0	2	0	0	2	5	0	1	0	0	0	0	0	0	0	0	0	Bacteria;Firmicutes;Clostridia;Oscillospirales;Oscillospiraceae;;
Zotu92	172	99	86	109	64	6	15	7	117	36	2	11	7	1	5	43	27	71	13	30	34	47	12	6	165	47	28	10	428	83	9	12	43	85	132	100	14	29	15	9	245	147	82	43	59	200	87	66	Bacteria;Firmicutes;Clostridia;Clostridiales;Lachnospiraceae;;
Zotu922	0	0	1	0	0	25	10	14	20	0	0	0	0	4	0	0	1	5	0	2	3	0	0	0	2	0	0	0	4	1	0	0	3	0	1	1	0	0	2	0	0	0	0	0	0	2	4	0	Bacteria;Firmicutes;Clostridia;Clostridiales;Christensenellaceae;;
Zotu923	0	21	0	25	0	9	2	0	3	0	0	0	1	1	0	1	2	19	0	0	1	0	0	0	63	3	3	1	15	0	6	1	0	0	0	0	0	2	3	0	0	2	1	2	0	54	0	0	Bacteria;Firmicutes;Clostridia;Clostridiales;Lachnospiraceae;Roseburia;
Zotu93	109	100	148	110	15	118	2	2	6	0	4	10	10	5	0	1	274	27	306	63	2	0	5	0	785	152	2	0	53	9	3	0	5	2	63	69	1	4	0	6	5	6	2	4	205	1	236	58	Bacteria;Firmicutes;Clostridia;Clostridiales;Lachnospiraceae;LachnospiraceaeNK4A136group;
Zotu935	27	12	2	0	0	0	0	0	0	0	0	0	0	0	1	0	0	0	0	0	0	0	0	0	0	0	0	0	0	0	0	0	0	0	0	0	0	0	2	32	0	0	0	0	83	0	0	0	Bacteria;Firmicutes;Clostridia;Clostridiales;Lachnospiraceae;;
Zotu936	0	0	0	0	0	0	0	0	0	0	0	0	0	0	0	0	0	0	0	0	0	5	15	24	0	0	1	2	0	0	0	0	8	7	0	0	17	27	0	0	0	9	0	0	0	0	0	0	Bacteria;Firmicutes;Clostridia;Clostridiales;Lachnospiraceae;LachnospiraceaeNK4A136group;
Zotu937	0	0	1	3	2	0	0	0	0	0	0	0	0	0	0	0	2	6	0	0	0	0	0	0	0	0	0	0	0	0	0	0	1	16	12	0	0	0	0	0	0	0	0	0	0	0	0	0	Bacteria;Firmicutes;Clostridia;Oscillospirales;Ruminococcaceae;;
Zotu938	0	1	0	1	1	4	5	0	0	0	8	73	0	0	0	0	1	0	0	0	1	0	0	0	0	0	0	0	5	0	0	1	0	0	0	0	0	2	0	0	0	0	2	0	0	0	2	1	Bacteria;Firmicutes;Bacilli;Erysipelotrichales;Erysipelotrichaceae;;
Zotu94	169	53	171	60	262	415	226	284	90	15	97	155	159	157	122	63	78	156	177	215	91	137	219	101	249	113	120	92	19	130	302	250	134	62	317	253	35	95	198	205	53	271	166	218	141	66	182	316	Bacteria;Bacteroidetes;Bacteroidia;Bacteroidales;Muribaculaceae;;
Zotu949	6	4	3	4	5	1	4	7	4	1	6	3	0	5	2	1	6	0	2	0	0	4	1	0	4	8	2	8	1	0	2	12	2	2	1	1	1	4	5	2	2	1	1	0	0	2	0	0	Bacteria;Firmicutes;Clostridia;Oscillospirales;Oscillospiraceae;UCG-005;
Zotu95	0	0	2	1	115	0	77	19	0	0	0	0	7	1	26	276	63	75	0	4	0	0	40	24	0	0	0	27	239	15	18	21	83	0	1	0	0	0	0	0	0	33	46	30	0	0	0	0	Bacteria;Firmicutes;Clostridia;Clostridiales;Lachnospiraceae;LachnospiraceaeNK4A136group;
Zotu950	0	0	0	2	1	0	0	1	0	0	0	0	0	0	1	3	18	0	0	0	3	0	1	0	0	3	0	2	7	0	0	2	0	0	1	0	0	1	0	0	0	0	28	0	0	2	0	0	Bacteria;Firmicutes;Clostridia;Clostridiales;Lachnospiraceae;;
Zotu97	11	3	16	13	0	1	15	1	3	0	0	0	0	2	3	0	0	5	5	0	2	0	2	0	7	3	1	1	28	10	3	0	0	2	1	3	18	6	0	8	8	0	0	1	0	6	5	4	Bacteria;Firmicutes;Clostridia;Clostridiales;Lachnospiraceae;LachnospiraceaeNK4A136group;
Zotu972	0	0	10	28	0	0	0	0	41	0	0	0	0	0	2	6	38	3	0	0	17	9	4	1	0	0	20	6	33	11	0	0	2	3	0	0	0	0	17	11	0	2	100	0	0	0	0	0	Bacteria;Firmicutes;Clostridia;Clostridiales;Lachnospiraceae;LachnospiraceaeNK4A136group;
Zotu98	101	92	89	114	71	190	88	132	128	152	93	39	22	50	25	31	75	145	164	110	44	47	30	37	131	127	160	57	27	45	70	86	178	104	121	124	34	124	58	110	144	239	96	84	78	137	168	51	Bacteria;Bacteroidetes;Bacteroidia;Bacteroidales;Rikenellaceae;Alistipes;
Zotu99	0	0	4	10	57	31	2	1	99	4	0	0	17	17	9	76	1	6	0	65	2	7	26	29	0	15	170	30	402	85	13	7	50	32	14	3	8	123	45	8	55	12	0	65	0	11	0	0	Bacteria;Firmicutes;Clostridia;Clostridiales;Lachnospiraceae;;
Zotu990	0	1	6	1	0	0	0	0	0	0	1	3	2	0	1	0	0	0	3	2	0	0	6	5	2	0	4	0	1	4	0	0	5	6	0	1	2	39	4	0	1	0	0	0	3	6	0	0	Bacteria;Firmicutes;Clostridia;Clostridiales;Lachnospiraceae;LachnospiraceaeUCG-001;
Zotu995	0	0	0	0	0	0	0	4	0	0	0	0	0	0	0	0	0	75	0	0	0	0	0	0	0	0	2	2	0	0	0	0	0	0	0	0	0	0	0	0	0	0	0	1	0	1	0	0	Bacteria;Firmicutes;Clostridia;Clostridiales;Lachnospiraceae;;
Zotu997	0	0	0	0	0	0	0	0	0	0	0	0	0	0	0	0	0	0	0	0	0	1	22	22	0	0	0	0	0	0	0	0	9	17	0	0	6	17	0	0	0	6	0	0	0	0	0	0	Bacteria;Firmicutes;Clostridia;Clostridiales;Lachnospiraceae;LachnospiraceaeNK4A136group;
