# Supplementary material for: Processing Matters in Nutrient-Matched Laboratory Diets for Mice—Microbiome
Source: Animals (Basel). 2021 Mar 18;11(3):862. doi: 10.3390/ani11030862 (PMC8002992; doi:10.3390/ani11030862)
Supplement: Supplementary file 1 [file animals-11-00862-s001.zip › Table S5_OTUs-Table_faeces.tab]

#OTUId	P1_V1_Kot_MB1	P2_V1_Kot_MB1	P3_V1_Kot_MB1	P4_V1_Kot_MB1	E1_V1_Kot_MB1	E2_V1_Kot_MB1	E3_V1_Kot_MB1	E4_V1_Kot_MB1	P1Kot_V2__	P2Kot_V2__	E1Kot_V2__	E2Kot_V2__	P3Kot_V2__	P4Kot_V2__	E3Kot_V2__	E4Kot_V2__	P5Kot_V2__	P6Kot_V2__	E5Kot_V2__	E6Kot_V2__	P7Kot_V2__	P8Kot_V2__	E7Kot_V2__	E8Kot_V2__	taxonomy
Zotu1	0	0	0	0	3	0	0	0	0	0	0	0	0	0	0	2	0	0	1	9	0	6	0	0	Bacteria;Proteobacteria;Gammaproteobacteria;Pasteurellales;Pasteurellaceae;Actinobacillus;
Zotu10	1187	1283	810	1076	547	580	398	771	506	412	179	609	321	20	223	859	235	389	586	106	764	397	298	700	Bacteria;Bacteroidetes;Bacteroidia;Bacteroidales;Porphyromonadaceae;;
Zotu100	11	0	936	0	143	64	0	274	0	0	0	94	0	0	0	122	0	0	25	7	4	1	0	52	Bacteria;Firmicutes;Clostridia;Clostridiales;Lachnospiraceae;;
Zotu1004	0	0	0	0	0	0	0	0	3	2	0	2	0	0	0	0	4	0	0	2	0	0	0	0	Bacteria;Firmicutes;Clostridia;Clostridiales;Lachnospiraceae;Roseburia;
Zotu1008	0	81	0	0	0	0	0	0	0	3	0	0	0	0	0	0	0	3	2	0	0	3	0	0	Bacteria;Firmicutes;Clostridia;Clostridiales;Christensenellaceae;;
Zotu102	60	133	436	39	57	125	42	75	7	11	88	146	18	46	97	101	17	42	163	448	32	41	217	48	Bacteria;Bacteroidetes;Bacteroidia;Bacteroidales;Rikenellaceae;Alistipes;
Zotu1020	1	95	0	0	0	0	0	0	0	0	0	28	0	0	0	0	0	0	0	0	0	0	0	0	Bacteria;Firmicutes;Clostridia;Clostridiales;Lachnospiraceae;;
Zotu1021	0	0	5	20	0	0	1	0	0	0	1	4	0	0	1	0	0	0	2	0	0	0	0	0	Bacteria;Firmicutes;Erysipelotrichia;Erysipelotrichales;Erysipelotrichaceae;Erysipelotrichaceae_incertae_sedis;
Zotu1022	8	0	0	0	0	0	0	2	2	1	0	4	0	13	5	7	0	3	0	4	0	1	1	9	Bacteria;Firmicutes;Clostridia;Clostridiales;Christensenellaceae;;
Zotu103	1	2	225	0	223	44	21	49	13	67	0	204	88	15	0	0	3	71	54	9	98	23	21	142	Bacteria;Firmicutes;Clostridia;Clostridiales;Lachnospiraceae;;
Zotu1030	0	0	2	3	2	0	0	5	0	0	0	0	0	0	0	0	0	0	0	1	0	5	5	0	Bacteria;Firmicutes;Clostridia;Clostridiales;Lachnospiraceae;;
Zotu1031	2	1	1	11	0	1	0	1	4	0	4	1	2	0	0	2	2	4	0	1	9	4	13	1	Bacteria;Firmicutes;Clostridia;Clostridiales;Lachnospiraceae;;
Zotu1036	0	2	4	5	2	0	2	0	4	0	3	2	0	0	0	4	4	0	1	1	2	3	0	1	Bacteria;Firmicutes;Clostridia;Clostridiales;Ruminococcaceae;;
Zotu1044	0	0	0	8	0	0	1	1	0	0	0	0	0	1	0	6	4	2	0	5	3	0	14	0	Bacteria;Firmicutes;Clostridia;Clostridiales;Lachnospiraceae;Clostridium XlVb;
Zotu105	72	17	42	30	39	53	41	80	64	87	29	50	71	66	91	106	40	57	61	26	203	94	59	74	Bacteria;Bacteroidetes;Bacteroidia;Bacteroidales;Porphyromonadaceae;;
Zotu106	0	0	0	0	0	168	299	118	0	8	128	49	0	462	237	330	314	1	90	0	0	887	0	0	Bacteria;Firmicutes;Clostridia;Clostridiales;Ruminococcaceae;Ruminococcus;
Zotu1061	0	0	6	6	0	0	2	2	0	0	0	0	0	0	0	0	0	0	0	0	0	0	2	0	Bacteria;Firmicutes;Clostridia;Clostridiales;Lachnospiraceae;;
Zotu1063	0	118	11	0	5	0	0	0	0	0	0	5	0	0	3	0	0	1	0	2	0	5	1	0	Bacteria;Firmicutes;Clostridia;Clostridiales;Lachnospiraceae;;
Zotu107	13	38	0	0	36	35	20	1	40	3	133	71	1	3	50	13	14	1	2	22	0	179	49	22	Bacteria;Firmicutes;Clostridia;Clostridiales;Lachnospiraceae;;
Zotu1072	153	0	79	0	0	0	8	0	0	0	0	0	0	0	0	0	0	0	0	0	0	0	0	0	Bacteria;Firmicutes;Clostridia;Clostridiales;Oscillospiraceae;;
Zotu108	43	263	100	75	180	52	44	85	95	89	7	107	47	66	31	73	32	182	145	24	168	144	87	87	Bacteria;Bacteroidetes;Bacteroidia;Bacteroidales;Porphyromonadaceae;;
Zotu1094	3	0	2	2	3	1	2	6	4	0	0	9	0	4	13	0	2	1	2	1	0	11	0	0	Bacteria;Firmicutes;Clostridia;Clostridiales;Oscillospiraceae;;
Zotu11	3	204	2	51	570	2	804	967	1522	889	275	153	782	439	584	449	1177	1186	184	143	2052	760	11	43	Bacteria;Bacteroidetes;Bacteroidia;Bacteroidales;Porphyromonadaceae;;
Zotu110	8	0	199	3	88	20	33	28	42	46	100	28	128	15	68	249	35	55	46	88	86	182	41	65	Bacteria;Bacteroidetes;Bacteroidia;Bacteroidales;Porphyromonadaceae;Odoribacter;
Zotu1101	0	0	8	0	0	0	2	4	9	0	0	1	0	1	183	1	4	9	9	1	4	14	7	0	Bacteria;Tenericutes;Mollicutes;;;;
Zotu1114	3	3	0	0	0	0	0	0	0	0	0	0	4	0	1	3	0	6	0	12	7	1	0	0	Bacteria;Firmicutes;Clostridia;Clostridiales;Christensenellaceae;Borkfalki;
Zotu1118	0	0	0	0	0	0	0	0	0	0	0	2	0	1	0	9	0	0	9	3	0	0	0	0	Bacteria;Firmicutes;Clostridia;Clostridiales;Lachnospiraceae;;
Zotu112	75	83	52	42	78	35	30	56	74	126	36	45	96	104	34	36	60	126	75	39	80	90	54	44	Bacteria;Bacteroidetes;Bacteroidia;Bacteroidales;Porphyromonadaceae;;
Zotu113	95	75	48	37	48	66	73	65	86	64	45	45	93	125	53	80	57	63	61	28	94	114	63	46	Bacteria;Bacteroidetes;Bacteroidia;Bacteroidales;Porphyromonadaceae;;
Zotu1135	0	0	0	0	0	0	0	0	0	0	0	0	2	3	6	0	0	0	2	0	0	0	0	2	Bacteria;Firmicutes;Clostridia;Clostridiales;Lachnospiraceae;;
Zotu1138	0	0	3	2	4	2	8	1	1	1	1	1	0	5	3	3	1	0	2	4	6	3	1	0	Bacteria;Firmicutes;Clostridia;Clostridiales;Oscillospiraceae;;
Zotu1145	0	0	5	0	4	0	2	2	4	1	0	1	3	0	0	4	2	4	1	0	1	0	1	0	Bacteria;Firmicutes;Clostridia;Clostridiales;Ruminococcaceae;;
Zotu1148	0	0	0	1	0	0	0	0	1	1	0	1	1	0	0	0	0	0	1	0	2	3	2	0	Bacteria;Firmicutes;Clostridia;Clostridiales;Ruminococcaceae;Flavonifractor;
Zotu115	53	153	102	134	151	92	0	1	106	60	59	95	102	7	100	72	75	88	50	38	79	35	91	101	Bacteria;Firmicutes;Clostridia;Clostridiales;Lachnospiraceae;;
Zotu1152	0	0	0	6	0	0	0	3	0	0	0	0	0	2	0	6	0	0	2	5	5	1	6	0	Bacteria;Firmicutes;Clostridia;Clostridiales;Lachnospiraceae;;
Zotu116	47	55	72	30	19	6	9	9	39	13	64	52	17	8	60	28	3	15	23	23	40	58	68	32	Bacteria;Firmicutes;Clostridia;Clostridiales;Lachnospiraceae;;
Zotu118	8	166	15	0	276	5	13	9	7	10	28	32	38	7	17	16	0	26	74	72	36	21	32	27	Bacteria;Firmicutes;Clostridia;Clostridiales;Lachnospiraceae;;
Zotu1182	0	0	0	0	0	0	0	0	0	0	0	0	0	0	0	0	0	0	0	0	0	0	0	5	Bacteria;Firmicutes;Bacilli;Bacillales;Listeriaceae;Listeria;
Zotu119	83	40	25	26	40	62	24	35	45	53	27	32	107	58	24	55	25	66	42	28	35	61	24	55	Bacteria;Bacteroidetes;Bacteroidia;Bacteroidales;Porphyromonadaceae;;
Zotu1198	0	0	0	4	5	0	2	1	0	0	2	3	1	0	1	4	1	4	1	0	2	2	9	0	Bacteria;Firmicutes;Clostridia;Clostridiales;Lachnospiraceae;Acetatifactor;
Zotu12	1329	1761	342	1176	921	926	581	1216	657	870	623	1168	916	1124	566	1123	546	947	987	518	1252	587	528	828	Bacteria;Bacteroidetes;Bacteroidia;Bacteroidales;Porphyromonadaceae;;
Zotu120	0	0	355	726	0	0	0	0	842	0	0	326	0	0	0	0	0	0	595	0	592	0	58	0	Bacteria;Bacteroidetes;Bacteroidia;Bacteroidales;Prevotellaceae;Prevotella;
Zotu1209	0	0	0	0	0	0	0	0	7	0	1	1	0	0	0	1	3	3	0	0	0	0	0	0	Bacteria;Firmicutes;Clostridia;Clostridiales;Ruminococcaceae;;
Zotu121	0	3	0	1	0	0	171	5	350	7	0	0	1	13	1	0	1	0	3	0	0	441	0	0	Bacteria;Bacteroidetes;Bacteroidia;Bacteroidales;Porphyromonadaceae;Barnesiella;
Zotu122	30	59	15	9	13	110	35	67	65	48	109	65	65	67	149	115	39	90	157	108	74	87	106	67	Bacteria;Bacteroidetes;Bacteroidia;Bacteroidales;Porphyromonadaceae;;
Zotu124	0	62	185	0	16	1	1	4	48	24	0	175	0	3	7	58	0	28	1	1	321	120	23	262	Bacteria;Firmicutes;Clostridia;Clostridiales;Lachnospiraceae;;
Zotu126	15	54	31	2	57	7	2	6	16	45	0	13	106	2	0	23	27	55	12	25	5	47	13	64	Bacteria;Firmicutes;Clostridia;Clostridiales;Lachnospiraceae;;
Zotu127	13	20	187	5	102	18	31	43	69	8	3	62	9	1	3	371	3	5	50	13	17	23	19	104	Bacteria;Firmicutes;Clostridia;Clostridiales;Lachnospiraceae;;
Zotu128	38	1	60	0	65	0	0	8	28	2	3	149	13	0	4	5	9	35	72	59	4	12	120	11	Bacteria;Firmicutes;Clostridia;Clostridiales;Lachnospiraceae;;
Zotu1286	0	0	0	0	0	4	4	4	2	0	0	0	1	4	4	0	2	0	2	2	0	0	0	0	Bacteria;Firmicutes;Clostridia;Clostridiales;Oscillospiraceae;;
Zotu129	2	0	541	0	109	43	1	191	0	0	4	63	0	0	7	67	0	0	23	2	0	0	0	27	Bacteria;Firmicutes;Clostridia;Clostridiales;Lachnospiraceae;;
Zotu1310	0	0	1	0	2	1	0	2	5	0	0	1	0	46	0	0	0	0	0	0	2	1	0	0	Bacteria;Firmicutes;Clostridia;Clostridiales;Oscillospiraceae;;
Zotu132	72	1	24	14	0	71	23	59	99	387	121	46	317	255	153	45	221	162	110	129	94	221	82	18	Bacteria;Bacteroidetes;Bacteroidia;Bacteroidales;Porphyromonadaceae;;
Zotu1326	0	0	8	0	0	0	0	3	1	0	0	0	0	0	0	0	0	0	1	0	0	7	0	0	Bacteria;Firmicutes;Clostridia;Clostridiales;Christensenellaceae;;
Zotu133	20	90	98	29	26	8	11	25	9	11	52	76	50	9	33	86	4	39	26	10	26	58	34	7	Bacteria;Firmicutes;Clostridia;Clostridiales;Ruminococcaceae;Oscillibacter;
Zotu134	2	12	28	85	35	2	10	14	0	8	76	37	0	4	24	70	0	0	10	0	0	0	78	0	Bacteria;Firmicutes;Clostridia;Clostridiales;Lachnospiraceae;;
Zotu135	23	10	2	44	11	164	78	90	61	5	4	367	0	0	1	14	1	5	42	7	25	82	0	1	Bacteria;Firmicutes;Clostridia;Clostridiales;Lachnospiraceae;;
Zotu137	1	0	62	8	8	6	10	21	12	1	11	0	0	0	3	129	0	5	0	28	0	20	19	1	Bacteria;Firmicutes;Clostridia;Clostridiales;Lachnospiraceae;;
Zotu138	1	0	1	0	7	2	6	7	2	0	1	60	0	19	2	384	114	64	46	114	1	4	0	7	Bacteria;Firmicutes;Clostridia;Clostridiales;Lachnospiraceae;;
Zotu139	47	91	42	32	41	15	9	17	31	174	5	56	62	1	5	164	18	138	14	24	118	11	113	32	Bacteria;Firmicutes;Clostridia;Clostridiales;Lachnospiraceae;;
Zotu14	1172	712	1	0	991	994	865	773	1	1626	2174	446	1926	1572	2778	905	1853	1867	0	1623	0	949	1653	512	Bacteria;Bacteroidetes;Bacteroidia;Bacteroidales;Prevotellaceae;Prevotella;
Zotu140	0	0	7	0	2	0	0	0	3	0	0	1	3	2	0	3	0	0	24	0	1	0	6	3	Bacteria;Firmicutes;Clostridia;Clostridiales;Lachnospiraceae;;
Zotu141	11	65	45	22	58	21	26	65	18	8	30	41	45	8	24	40	10	42	14	12	42	34	26	29	Bacteria;Firmicutes;Clostridia;Clostridiales;Ruminococcaceae;;
Zotu142	92	0	5	22	4	12	14	12	38	0	53	126	0	23	6	341	8	4	36	206	134	64	34	4	Bacteria;Firmicutes;Clostridia;Clostridiales;Lachnospiraceae;;
Zotu145	23	32	45	32	30	15	4	9	11	9	91	63	36	6	56	9	24	37	50	13	39	18	35	10	Bacteria;Firmicutes;Clostridia;Clostridiales;Lachnospiraceae;;
Zotu146	16	4	0	3	4	1	20	14	0	0	7	76	1	4	8	30	0	0	2	91	0	14	48	0	Bacteria;Firmicutes;Clostridia;Clostridiales;Lachnospiraceae;Roseburia;
Zotu147	24	80	33	44	42	32	20	56	48	62	83	62	38	28	46	86	49	134	52	30	65	209	50	35	Bacteria;Firmicutes;Clostridia;Clostridiales;Ruminococcaceae;;
Zotu1472	0	0	0	2	0	0	0	0	0	0	2	0	0	0	1	0	0	0	0	0	1	0	0	0	Bacteria;Firmicutes;Clostridia;Clostridiales;Lachnospiraceae;;
Zotu149	0	0	0	36	0	0	51	83	81	7	53	133	20	20	97	83	12	12	1	0	3	181	0	2	Bacteria;Firmicutes;Clostridia;Clostridiales;Lachnospiraceae;;
Zotu15	557	482	340	363	382	474	475	467	332	375	259	258	395	799	491	232	488	678	365	373	589	546	304	134	Bacteria;Bacteroidetes;Bacteroidia;Bacteroidales;Porphyromonadaceae;;
Zotu150	31	0	98	1	0	23	0	0	2	0	0	3	0	0	8	0	0	0	43	99	0	3	3	0	Bacteria;Firmicutes;Clostridia;Clostridiales;Lachnospiraceae;;
Zotu151	16	36	164	55	48	13	23	35	33	3	60	19	4	11	65	74	10	27	19	20	141	69	50	27	Bacteria;Firmicutes;Clostridia;Clostridiales;Lachnospiraceae;Clostridium XlVb;
Zotu152	17	1	10	4	7	19	18	48	2	3	23	33	8	15	34	28	11	11	23	5	12	70	0	3	Bacteria;Firmicutes;Clostridia;Clostridiales;Lachnospiraceae;;
Zotu153	24	4	119	179	98	26	40	40	8	7	14	39	15	0	34	17	2	18	8	7	96	11	22	8	Bacteria;Firmicutes;Clostridia;Clostridiales;Lachnospiraceae;Clostridium XlVa;
Zotu154	61	65	19	13	34	41	58	35	23	90	101	10	101	124	89	53	86	133	102	164	13	129	189	26	Bacteria;Bacteroidetes;Bacteroidia;Bacteroidales;Rikenellaceae;Alistipes;
Zotu155	5	129	9	11	35	8	15	5	3	53	2	1	103	1	5	32	2	16	9	22	194	6	1	45	Bacteria;Firmicutes;Clostridia;Clostridiales;Lachnospiraceae;;
Zotu156	4	70	33	18	40	6	15	26	4	2	48	20	2	8	11	83	18	101	61	23	47	9	74	1	Bacteria;Firmicutes;Clostridia;Clostridiales;Ruminococcaceae;Butyricicoccus;
Zotu158	17	52	58	72	62	8	48	28	28	14	12	83	31	5	13	131	20	66	42	23	61	51	122	26	Bacteria;Firmicutes;Clostridia;Clostridiales;Lachnospiraceae;;
Zotu159	21	54	8	11	34	7	1	3	4	13	16	57	12	4	6	13	3	40	14	9	23	23	11	50	Bacteria;Firmicutes;Clostridia;Clostridiales;Lachnospiraceae;Clostridium XlVa;
Zotu1597	0	0	0	0	0	0	0	0	0	1	0	0	0	0	0	1	0	0	2	0	0	0	9	0	Bacteria;Firmicutes;Clostridia;Clostridiales;Lachnospiraceae;;
Zotu16	0	596	7	0	2	1	617	2	58	0	2	1	114	125	538	2	383	408	0	1	0	3572	515	1	Bacteria;Firmicutes;Clostridia;Clostridiales;Lachnospiraceae;;
Zotu160	0	0	23	0	0	0	8	109	0	1	4	107	0	0	2	6	3	3	88	22	2	5	16	2	Bacteria;Firmicutes;Clostridia;Clostridiales;Lachnospiraceae;;
Zotu161	3	1	49	114	168	12	9	24	4	5	2	17	15	0	10	10	0	17	17	6	7	20	129	23	Bacteria;Firmicutes;Clostridia;Clostridiales;Lachnospiraceae;;
Zotu164	23	25	23	24	34	33	41	32	30	26	34	39	21	45	14	61	29	65	46	40	61	53	27	22	Bacteria;Bacteroidetes;Bacteroidia;Bacteroidales;Rikenellaceae;;
Zotu165	70	56	27	22	47	7	10	1	84	101	4	30	77	3	41	108	38	85	49	79	221	109	52	41	Bacteria;Firmicutes;Clostridia;Clostridiales;Oscillospiraceae;Eubacterium_g23;
Zotu166	0	0	0	0	0	0	0	0	0	0	833	0	0	160	604	0	0	0	0	0	0	15	0	0	Bacteria;Firmicutes;Clostridia;Clostridiales;Lachnospiraceae;;
Zotu168	9	3	1	0	73	6	27	11	5	0	0	41	13	0	4	80	0	4	10	22	38	18	22	114	Bacteria;Firmicutes;Clostridia;Clostridiales;Lachnospiraceae;;
Zotu169	16	23	21	15	27	22	22	24	26	15	5	31	10	51	19	20	21	25	22	5	58	35	6	33	Bacteria;Bacteroidetes;Bacteroidia;Bacteroidales;Muribaculaceae;;
Zotu17	2	3	0	0	1	3	0	2	0	0	0	0	1	1	2	0	0	1	1	1	0	0	0	2	Bacteria;Bacteroidetes;Bacteroidia;Bacteroidales;Porphyromonadaceae;;
Zotu170	29	1	18	5	22	36	74	15	0	0	15	17	4	51	0	24	77	0	29	42	29	12	0	0	Bacteria;Actinobacteria;Actinobacteria;Coriobacteriales;Coriobacteriaceae;Olsenella;
Zotu171	0	0	0	0	0	0	0	15	7	2	0	75	0	1	1	5	16	72	0	70	16	150	0	0	Bacteria;Firmicutes;Clostridia;Clostridiales;Lachnospiraceae;;
Zotu1722	0	0	0	0	0	0	0	0	0	0	0	1	0	0	1	0	0	0	1	0	0	0	0	0	Bacteria;Firmicutes;Clostridia;Clostridiales;Ruminococcaceae;;
Zotu173	107	64	25	63	84	47	60	124	144	99	54	55	81	92	73	89	63	67	79	53	118	168	36	63	Bacteria;Bacteroidetes;Bacteroidia;Bacteroidales;Porphyromonadaceae;;
Zotu174	0	0	0	5	0	0	9	6	0	0	0	1	0	9	11	0	3	4	0	3	1	100	0	0	Bacteria;Firmicutes;Clostridia;Clostridiales;Lachnospiraceae;;
Zotu175	8	17	4	0	32	30	15	43	92	8	28	235	6	4	80	10	32	65	86	29	124	60	22	38	Bacteria;Firmicutes;Clostridia;Clostridiales;Lachnospiraceae;;
Zotu176	12	31	3	3	42	5	12	10	40	2	39	60	46	1	24	31	17	64	27	21	82	62	66	7	Bacteria;Firmicutes;Clostridia;Clostridiales;Lachnospiraceae;;
Zotu1764	0	0	0	0	3	1	1	1	1	0	0	0	0	5	0	0	0	0	0	0	0	0	2	0	Bacteria;Firmicutes;Clostridia;Clostridiales;Oscillospiraceae;;
Zotu177	0	0	0	1	0	0	0	0	0	0	0	2	2	0	0	0	0	0	0	0	1	0	0	0	Bacteria;Cyanobacteria/Chloroplast;Chloroplast;Chloroplast;Chloroplast;Streptophyta;
Zotu179	0	0	0	2	0	0	0	0	0	1	0	0	0	2	0	0	0	0	412	86	0	55	0	0	Bacteria;Firmicutes;Clostridia;Clostridiales;Lachnospiraceae;;
Zotu180	33	44	2	1	44	4	12	0	6	16	18	12	4	3	7	5	3	33	16	36	180	32	17	24	Bacteria;Firmicutes;Clostridia;Clostridiales;Lachnospiraceae;;
Zotu181	65	48	16	13	2	16	12	4	14	67	45	10	44	102	29	19	15	25	26	34	16	16	38	15	Bacteria;Bacteroidetes;Bacteroidia;Bacteroidales;Porphyromonadaceae;;
Zotu182	0	0	20	0	0	1	2	4	16	0	0	49	0	4	0	77	1	1	9	0	2	36	0	0	Bacteria;Firmicutes;Clostridia;Clostridiales;Lachnospiraceae;;
Zotu186	87	0	72	13	87	35	44	21	85	180	15	34	14	0	45	93	49	68	32	41	96	6	32	0	Bacteria;Firmicutes;Clostridia;Clostridiales;Ruminococcaceae;Ruminococcus;
Zotu187	16	75	27	48	6	9	5	6	7	33	15	16	3	1	21	10	1	13	14	10	12	38	19	12	Bacteria;Firmicutes;Clostridia;Clostridiales;Lachnospiraceae;;
Zotu189	5	30	81	6	20	4	6	10	4	6	41	40	22	43	4	211	15	14	63	83	2	20	31	23	Bacteria;Firmicutes;Clostridia;Clostridiales;Christensenellaceae;Borkfalki;
Zotu19	449	347	220	174	550	294	423	682	404	256	317	225	296	444	326	407	252	586	385	261	370	578	195	358	Bacteria;Bacteroidetes;Bacteroidia;Bacteroidales;Porphyromonadaceae;;
Zotu190	57	59	17	30	61	98	58	59	53	163	95	22	108	137	29	159	70	28	87	210	17	74	29	27	Bacteria;Bacteroidetes;Bacteroidia;Bacteroidales;Bacteroidaceae;Bacteroides;
Zotu1901	0	0	0	0	5	1	1	0	0	0	0	2	0	0	0	0	1	0	1	0	0	0	0	2	Bacteria;Firmicutes;Clostridia;Clostridiales;Lachnospiraceae;;
Zotu191	85	18	10	4	30	58	163	20	76	94	208	46	93	181	311	36	50	144	44	183	60	306	163	9	Bacteria;Cyanobacteria;Vampirovibrio_c;;;;
Zotu193	4	91	32	45	17	54	21	0	0	0	0	0	0	11	0	0	0	0	86	0	0	0	6	0	Bacteria;Tenericutes;Mollicutes;Anaeroplasmatales;Anaeroplasmataceae;Anaeroplasma;
Zotu196	2	0	3	7	76	4	16	20	0	0	36	6	2	4	64	31	0	14	3	0	29	2	31	2	Bacteria;Firmicutes;Clostridia;Clostridiales;Lachnospiraceae;Clostridium XlVa;
Zotu198	0	13	3	0	5	5	0	20	3	13	36	2	38	17	22	1	10	22	7	3	0	24	4	0	Bacteria;Firmicutes;Clostridia;Clostridiales;Lachnospiraceae;;
Zotu199	0	3	4	0	22	13	37	15	6	2	3	32	1	1	51	1	1	15	11	11	0	21	6	27	Bacteria;Firmicutes;Clostridia;Clostridiales;Lachnospiraceae;;
Zotu2	351	221	255	102	69	74	57	355	885	84	649	195	108	201	336	22	186	561	534	922	420	333	394	48	Bacteria;Firmicutes;Bacilli;Lactobacillales;Lactobacillaceae;Lactobacillus;
Zotu20	1289	4	771	484	407	597	366	220	609	287	275	421	94	543	312	340	513	557	246	380	562	429	311	439	Bacteria;Bacteroidetes;Bacteroidia;Bacteroidales;Prevotellaceae;Alloprevotella;
Zotu200	4	1	10	2	22	0	18	18	0	2	0	28	4	0	79	0	12	20	21	2	10	17	64	21	Bacteria;Firmicutes;Clostridia;Clostridiales;Lachnospiraceae;;
Zotu201	0	21	5	0	2	14	5	11	4	1	16	26	2	11	31	8	8	6	15	14	0	24	8	1	Bacteria;Firmicutes;Clostridia;Clostridiales;Ruminococcaceae;Butyricicoccus;
Zotu204	22	54	105	34	41	22	36	33	76	68	46	70	43	31	59	34	22	94	55	35	148	86	85	53	Bacteria;Firmicutes;Clostridia;Clostridiales;Ruminococcaceae;Flavonifractor;
Zotu205	3	27	17	5	25	2	8	8	35	30	53	21	20	1	70	76	14	23	7	41	32	35	17	19	Bacteria;Firmicutes;Clostridia;Clostridiales;Lachnospiraceae;;
Zotu206	0	0	22	0	2	14	0	3	20	0	1	61	0	10	0	72	15	6	14	1	1	53	0	1	Bacteria;Firmicutes;Clostridia;Clostridiales;Lachnospiraceae;;
Zotu207	1	2	237	3	0	14	10	1	99	1	1	50	4	1	0	1	1	19	0	2	47	11	6	3	Bacteria;Firmicutes;Clostridia;Clostridiales;Lachnospiraceae;;
Zotu208	28	65	11	0	27	30	7	14	32	30	43	25	6	20	19	23	21	11	32	41	1	43	9	6	Bacteria;Firmicutes;Clostridia;Clostridiales;Ruminococcaceae;Clostridium IV;
Zotu209	42	56	83	63	43	39	30	27	124	50	9	48	109	194	22	52	76	82	67	22	160	71	26	30	Bacteria;Bacteroidetes;Bacteroidia;Bacteroidales;Porphyromonadaceae;Barnesiella;
Zotu21	480	244	44	183	293	289	558	152	321	373	213	325	91	413	212	464	290	140	544	224	245	636	130	150	Bacteria;Bacteroidetes;Bacteroidia;Bacteroidales;Porphyromonadaceae;;
Zotu210	171	95	19	8	34	33	15	17	50	137	58	41	137	104	38	72	28	93	61	42	61	49	77	50	Bacteria;Bacteroidetes;Bacteroidia;Bacteroidales;Porphyromonadaceae;;
Zotu211	5	57	14	15	18	0	0	3	0	86	5	0	87	0	20	25	7	22	22	2	11	20	13	9	Bacteria;Firmicutes;Clostridia;Clostridiales;Lachnospiraceae;;
Zotu213	1	2	0	0	147	0	76	61	21	9	3	20	103	1	13	0	3	70	5	2	118	36	2	6	Bacteria;Firmicutes;Clostridia;Clostridiales;Lachnospiraceae;;
Zotu214	11	51	145	45	60	10	16	19	13	23	44	43	21	20	29	67	27	50	25	17	71	62	34	37	Bacteria;Firmicutes;Clostridia;Clostridiales;Ruminococcaceae;Pseudoflavonifractor;
Zotu215	4	6	46	3	12	10	5	14	4	2	5	46	3	4	16	23	6	15	17	13	19	16	17	13	Bacteria;Firmicutes;Clostridia;Clostridiales;Lachnospiraceae;;
Zotu216	1	1	0	5	1	2	6	19	7	1	2	9	1	6	0	8	4	0	16	5	0	0	11	0	Bacteria;Firmicutes;Clostridia;Clostridiales;Lachnospiraceae;Clostridium XlVb;
Zotu218	20	60	22	1	17	13	7	0	5	121	0	52	143	7	5	0	3	27	4	4	127	12	21	21	Bacteria;Firmicutes;Clostridia;Clostridiales;Lachnospiraceae;;
Zotu219	3	2	1	14	12	7	0	6	20	5	6	4	4	2	4	19	6	2	4	6	15	10	11	27	Bacteria;Actinobacteria;Actinobacteria;Coriobacteriales;Coriobacteriaceae;;
Zotu22	30	68	45	57	71	19	36	63	62	33	47	40	88	52	23	322	39	44	82	15	58	263	47	105	Bacteria;Proteobacteria;Deltaproteobacteria;Desulfovibrionales;Desulfovibrionaceae;;
Zotu220	2	3	1	0	3	0	6	1	0	2	8	17	18	0	7	7	3	4	0	1	14	18	1	3	Bacteria;Firmicutes;Clostridia;Clostridiales;Lachnospiraceae;;
Zotu221	40	88	22	26	29	25	34	20	73	158	65	53	248	98	65	76	76	71	60	81	46	135	71	24	Bacteria;Bacteroidetes;Bacteroidia;Bacteroidales;;;
Zotu222	9	35	0	5	14	14	13	25	7	11	36	25	5	3	25	24	13	28	33	29	100	11	35	18	Bacteria;Firmicutes;Clostridia;Clostridiales;Lachnospiraceae;;
Zotu223	0	0	31	4	0	20	69	42	28	0	7	98	0	1	14	72	85	49	32	6	44	15	5	0	Bacteria;Firmicutes;Clostridia;Clostridiales;Lachnospiraceae;;
Zotu224	1	63	25	40	98	9	30	36	20	9	54	4	3	3	11	12	2	5	9	15	1	2	10	11	Bacteria;Firmicutes;Clostridia;Clostridiales;Lachnospiraceae;;
Zotu225	9	22	16	88	47	14	14	19	7	18	2	37	17	5	5	27	8	46	25	10	70	47	41	14	Bacteria;Firmicutes;Clostridia;Clostridiales;Ruminococcaceae;Flavonifractor;
Zotu228	17	37	29	17	32	5	12	16	13	13	11	25	23	12	43	37	0	20	9	1	34	21	30	8	Bacteria;Firmicutes;Clostridia;Clostridiales;Ruminococcaceae;;
Zotu229	3	26	2	10	10	2	1	7	5	20	20	16	15	5	16	1	5	49	2	0	28	35	8	15	Bacteria;Firmicutes;Clostridia;Clostridiales;Lachnospiraceae;;
Zotu23	35	253	48	2801	12	64	24	58	22	29	90	24	61	5	108	81	66	10	152	443	30	57	1627	115	Bacteria;Firmicutes;Clostridia;Clostridiales;Lachnospiraceae;Clostridium XlVa;
Zotu230	0	0	0	0	0	0	11	10	6	0	3	51	0	4	5	117	23	40	21	9	9	102	0	0	Bacteria;Firmicutes;Clostridia;Clostridiales;Lachnospiraceae;;
Zotu231	0	9	0	26	22	8	4	12	11	4	48	18	18	10	31	17	10	5	21	8	3	68	28	19	Bacteria;Firmicutes;Clostridia;Clostridiales;Ruminococcaceae;Flavonifractor;
Zotu232	3	14	19	23	3	0	11	19	0	0	12	24	1	5	5	15	1	0	18	14	0	0	23	0	Bacteria;Firmicutes;Clostridia;Clostridiales;Lachnospiraceae;;
Zotu233	14	9	13	8	5	0	0	7	4	11	12	3	2	1	7	18	0	6	1	2	2	4	3	2	Bacteria;Actinobacteria;Actinobacteria;Coriobacteriales;Coriobacteriaceae;;
Zotu234	0	0	0	0	0	0	240	34	0	0	0	0	0	10	0	0	0	0	0	0	0	0	0	0	Bacteria;Firmicutes;Clostridia;Clostridiales;Lachnospiraceae;Lachnospiracea_incertae_sedis;
Zotu235	25	15	20	6	27	14	15	27	31	5	31	26	19	34	12	65	22	21	46	18	14	26	9	26	Bacteria;Actinobacteria;Actinobacteria;Coriobacteriales;Coriobacteriaceae;Enterorhabdus;
Zotu236	1	74	14	0	66	3	28	1	1	1	0	35	1	1	4	0	0	22	6	2	26	52	5	2	Bacteria;Firmicutes;Clostridia;Clostridiales;Lachnospiraceae;;
Zotu237	41	47	28	16	16	7	4	11	11	80	12	32	46	3	10	40	34	70	9	13	94	53	28	33	Bacteria;Firmicutes;Clostridia;Clostridiales;Ruminococcaceae;;
Zotu238	1	0	0	0	1	149	106	39	0	0	201	0	0	69	657	0	4	39	86	129	15	0	0	0	Bacteria;Firmicutes;Clostridia;Clostridiales;Oscillospiraceae;;
Zotu239	5	13	20	22	15	1	5	8	7	12	10	5	7	4	5	61	9	11	4	4	34	25	12	12	Bacteria;Firmicutes;Clostridia;Clostridiales;Ruminococcaceae;Butyricicoccus;
Zotu24	222	796	474	197	444	162	67	319	231	382	198	660	122	181	183	248	207	629	739	421	934	464	411	349	Bacteria;Bacteroidetes;Bacteroidia;Bacteroidales;Rikenellaceae;Alistipes;
Zotu240	0	42	2	0	2	2	1	22	0	0	0	0	2	1	0	46	0	8	16	1	15	1	0	0	Bacteria;Firmicutes;Clostridia;Clostridiales;Lachnospiraceae;Acetatifactor;
Zotu241	2	15	10	8	4	7	3	7	8	4	5	17	0	3	1	16	18	12	10	8	40	30	34	15	Bacteria;Firmicutes;Clostridia;Clostridiales;Ruminococcaceae;;
Zotu242	0	0	1	0	1	0	76	0	0	0	0	0	0	0	0	1	0	0	0	0	0	0	0	0	Bacteria;Firmicutes;Clostridia;Clostridiales;Lachnospiraceae;;
Zotu243	8	51	20	26	31	27	9	28	18	4	25	29	17	10	20	84	12	42	38	10	31	60	50	15	Bacteria;Firmicutes;Clostridia;Clostridiales;Ruminococcaceae;Oscillibacter;
Zotu244	6	16	17	15	21	9	6	6	9	7	27	30	4	7	20	46	11	26	9	5	11	41	18	4	Bacteria;Firmicutes;Clostridia;Clostridiales;Ruminococcaceae;;
Zotu245	2	55	21	2	19	1	3	2	4	10	8	9	20	10	7	23	13	17	9	7	8	23	9	25	Bacteria;Firmicutes;Clostridia;Clostridiales;Ruminococcaceae;;
Zotu247	0	0	0	0	0	0	0	0	16	0	0	0	0	0	0	1	0	81	59	0	0	8	0	0	Bacteria;Firmicutes;Clostridia;Clostridiales;Lachnospiraceae;Lachnospiracea_incertae_sedis;
Zotu248	21	28	149	3	99	7	23	25	31	3	3	9	1	6	4	257	4	3	37	22	12	14	33	79	Bacteria;Firmicutes;Clostridia;Clostridiales;Lachnospiraceae;;
Zotu249	0	13	21	2	19	6	4	4	6	12	1	2	20	2	8	36	7	10	2	1	7	11	15	6	Bacteria;Proteobacteria;Deltaproteobacteria;Desulfovibrionales;Desulfovibrionaceae;;
Zotu25	157	158	161	179	101	45	34	82	142	65	250	68	213	719	25	91	60	274	152	78	427	130	98	83	Bacteria;Firmicutes;Bacilli;Lactobacillales;Lactobacillaceae;Lactobacillus;
Zotu250	1	53	0	11	60	1	29	1	55	5	1	0	7	0	11	7	1	59	0	0	7	22	12	51	Bacteria;Firmicutes;Clostridia;Clostridiales;Lachnospiraceae;;
Zotu251	0	0	0	6	0	0	0	1	3	0	16	36	0	10	91	14	12	1	2	0	0	81	61	13	Bacteria;Firmicutes;Clostridia;Clostridiales;Lachnospiraceae;;
Zotu253	9	6	10	1	10	5	1	7	1	0	14	14	2	2	6	11	3	5	24	12	18	6	14	3	Bacteria;Firmicutes;Clostridia;Clostridiales;Ruminococcaceae;;
Zotu254	25	25	35	33	30	21	57	61	45	22	17	49	66	99	32	64	45	51	40	17	33	23	20	22	Bacteria;Bacteroidetes;Bacteroidia;Bacteroidales;Rikenellaceae;Alistipes;
Zotu257	1	0	138	0	74	3	1	6	1	0	0	42	0	5	11	104	16	1	9	9	8	3	3	0	Bacteria;Firmicutes;Clostridia;Clostridiales;Lachnospiraceae;Acetatifactor;
Zotu259	19	18	11	36	38	26	3	60	19	43	5	8	25	2	5	27	6	67	6	1	69	78	20	15	Bacteria;Firmicutes;Clostridia;Clostridiales;Ruminococcaceae;Oscillibacter;
Zotu26	811	538	327	211	697	413	442	545	401	618	316	343	494	409	118	520	403	702	496	271	798	572	236	310	Bacteria;Bacteroidetes;Bacteroidia;Bacteroidales;Porphyromonadaceae;;
Zotu260	21	14	34	13	23	5	14	25	23	14	18	49	10	11	34	57	9	77	39	8	26	60	23	20	Bacteria;Bacteroidetes;Bacteroidia;Bacteroidales;Porphyromonadaceae;Odoribacter;
Zotu262	5	32	24	2	11	2	7	4	8	16	2	4	16	0	0	42	2	11	27	3	9	11	17	10	Bacteria;Firmicutes;Clostridia;Clostridiales;Ruminococcaceae;Anaerotruncus;
Zotu263	0	2	0	0	4	0	1	0	4	1	151	1	4	0	36	4	3	3	2	44	0	77	0	0	Bacteria;Firmicutes;Clostridia;Clostridiales;Lachnospiraceae;;
Zotu265	9	12	1	4	7	11	22	10	16	7	8	13	13	41	23	4	17	5	5	29	15	26	15	9	Bacteria;Candidatus Saccharibacteria;Saccharibacteria_genera_incertae_sedis;Saccharibacteria_genera_incertae_sedis;Saccharibacteria_genera_incertae_sedis;Saccharibacteria_genera_incertae_sedis;
Zotu267	0	0	0	0	0	0	0	0	20	0	11	54	6	40	29	33	2	191	0	4	134	74	35	1	Bacteria;Tenericutes;Mollicutes;Anaeroplasmatales;Anaeroplasmataceae;Anaeroplasma;
Zotu27	154	133	0	32	88	311	509	580	132	107	277	90	215	536	518	437	80	220	226	168	232	211	144	103	Bacteria;Bacteroidetes;Bacteroidia;Bacteroidales;Porphyromonadaceae;;
Zotu270	6	32	25	8	13	4	6	13	2	1	5	5	0	0	11	4	0	12	6	3	5	9	13	6	Bacteria;Firmicutes;Clostridia;Clostridiales;Ruminococcaceae;;
Zotu271	0	0	0	0	0	1	26	73	0	0	0	41	2	0	0	10	0	0	11	0	0	1	1	0	Bacteria;Firmicutes;Clostridia;Clostridiales;Lachnospiraceae;Clostridium XlVa;
Zotu274	0	1	20	110	2	3	0	16	0	0	0	0	0	0	1	1	3	0	28	0	0	0	2	0	Bacteria;Firmicutes;Clostridia;Clostridiales;Lachnospiraceae;Clostridium XlVa;
Zotu275	0	0	0	0	0	1	22	18	0	3	22	4	0	7	0	44	32	1	34	41	22	9	6	7	Bacteria;Firmicutes;Clostridia;Clostridiales;Lachnospiraceae;;
Zotu276	4	37	8	5	9	5	0	1	0	31	1	5	41	2	9	50	6	2	3	17	8	3	6	89	Bacteria;Firmicutes;Clostridia;Clostridiales;Ruminococcaceae;Oscillibacter;
Zotu277	11	46	29	5	46	4	1	3	15	35	6	21	36	6	10	21	7	38	11	10	24	43	6	26	Bacteria;Firmicutes;Clostridia;Clostridiales;Ruminococcaceae;Oscillibacter;
Zotu278	4	11	2	5	7	11	3	9	3	2	2	4	22	0	12	0	2	8	9	3	42	6	0	1	Bacteria;Firmicutes;Bacilli;Lactobacillales;Enterococcaceae;Enterococcus;
Zotu279	0	0	0	0	0	0	0	0	6	0	0	23	0	1	0	0	0	112	136	2	0	468	0	0	Bacteria;Firmicutes;Clostridia;Clostridiales;Lachnospiraceae;;
Zotu28	524	550	286	325	440	344	367	717	969	791	394	485	628	1187	359	518	419	850	802	536	962	834	430	400	Bacteria;Bacteroidetes;Bacteroidia;Bacteroidales;Porphyromonadaceae;;
Zotu280	20	60	154	29	27	5	7	16	0	2	3	13	13	11	8	29	2	10	19	10	88	18	31	7	Bacteria;Firmicutes;Clostridia;Clostridiales;Christensenellaceae;Borkfalki;
Zotu282	0	70	71	1	14	0	2	0	6	0	0	7	6	2	0	15	3	0	10	14	1	13	8	21	Bacteria;Firmicutes;Clostridia;Clostridiales;Lachnospiraceae;;
Zotu284	5	31	10	8	17	5	5	6	3	11	11	5	7	3	8	1	3	20	15	5	9	9	8	4	Bacteria;Firmicutes;Clostridia;Clostridiales;Lachnospiraceae;;
Zotu285	0	3	1	0	1	31	1	2	2	0	0	11	1	0	0	3	28	7	41	6	9	1	0	1	Bacteria;Firmicutes;Clostridia;Clostridiales;Lachnospiraceae;Clostridium XlVa;
Zotu287	64	40	14	4	0	16	0	1	0	0	0	0	1	299	6	0	5	3	7	2	0	1	101	0	Bacteria;Bacteroidetes;Bacteroidia;Bacteroidales;Bacteroidaceae;Bacteroides;
Zotu29	606	369	243	788	178	141	187	226	349	260	109	545	148	169	183	284	159	570	362	93	787	350	332	316	Bacteria;Bacteroidetes;Bacteroidia;Bacteroidales;Porphyromonadaceae;Barnesiella;
Zotu290	0	0	0	0	0	0	106	147	0	5	2	261	0	2	0	0	28	0	1	0	0	90	0	0	Bacteria;Firmicutes;Clostridia;Clostridiales;Lachnospiraceae;;
Zotu291	18	21	0	1	18	25	35	12	2	15	20	3	16	6	23	10	12	28	42	18	3	11	14	7	Bacteria;Bacteroidetes;Bacteroidia;Bacteroidales;Porphyromonadaceae;;
Zotu292	7	8	5	1	2	26	16	5	57	194	4	3	310	27	2	23	16	5	4	51	6	65	40	78	Bacteria;Bacteroidetes;Bacteroidia;Bacteroidales;Rikenellaceae;Alistipes;
Zotu293	31	12	3	8	1	4	19	16	29	157	19	22	278	43	74	54	10	12	18	47	1	52	111	12	Bacteria;Bacteroidetes;Bacteroidia;Bacteroidales;Rikenellaceae;Alistipes;
Zotu294	0	0	0	1	0	0	0	0	2	1	21	2	2	7	31	26	0	0	34	15	7	5	33	47	Bacteria;Firmicutes;Clostridia;Clostridiales;Lachnospiraceae;;
Zotu295	1	0	0	0	0	0	5	3	0	0	0	0	0	69	0	0	0	0	0	0	55	0	0	0	Bacteria;Actinobacteria;Actinobacteria;Bifidobacteriales;Bifidobacteriaceae;Bifidobacterium;
Zotu297	1	0	0	0	0	1	2	25	16	3	230	0	3	73	0	0	0	2	57	33	4	83	0	0	Bacteria;Firmicutes;Clostridia;Clostridiales;Ruminococcaceae;;
Zotu299	2	0	0	0	0	0	0	3	5	0	0	24	0	0	0	2	9	16	0	16	4	60	0	0	Bacteria;Firmicutes;Clostridia;Clostridiales;Lachnospiraceae;;
Zotu3	0	0	0	0	0	1	0	2	0	1	2	0	1	0	0	0	0	0	0	18	1	0	0	0	Bacteria;Firmicutes;Bacilli;Lactobacillales;Streptococcaceae;Streptococcus;
Zotu30	602	166	264	124	223	327	352	387	217	257	124	207	436	762	297	566	270	328	283	587	399	513	216	161	Bacteria;Bacteroidetes;Bacteroidia;Bacteroidales;Porphyromonadaceae;;
Zotu300	1	8	11	13	13	1	8	1	9	13	31	17	1	1	11	47	1	45	13	4	7	11	1	2	Bacteria;Firmicutes;Clostridia;Clostridiales;Lachnospiraceae;;
Zotu303	0	0	0	8	2	4	4	2	5	0	4	9	0	0	2	3	11	20	14	4	27	8	15	8	Bacteria;Firmicutes;Clostridia;Clostridiales;Lachnospiraceae;;
Zotu306	8	15	31	51	13	5	7	16	1	0	7	7	1	4	17	16	0	14	20	2	37	16	66	11	Bacteria;Firmicutes;Clostridia;Clostridiales;Lachnospiraceae;;
Zotu309	7	9	5	17	13	2	2	4	8	3	15	4	1	3	5	4	6	9	11	7	8	2	14	6	Bacteria;Firmicutes;Clostridia;Clostridiales;Lachnospiraceae;;
Zotu31	2	25	0	0	0	40	1005	897	0	0	0	0	0	1583	559	1	0	0	0	0	0	1541	0	0	Bacteria;Verrucomicrobia;Verrucomicrobiae;Verrucomicrobiales;Verrucomicrobiaceae;Akkermansia;
Zotu310	87	35	90	120	15	32	14	26	112	23	2	20	5	24	20	56	10	10	72	6	91	20	19	39	Bacteria;Bacteroidetes;Bacteroidia;Bacteroidales;Porphyromonadaceae;;
Zotu311	7	0	0	3	6	0	3	19	3	5	23	11	0	0	2	32	6	12	1	10	7	18	18	0	Bacteria;Firmicutes;Clostridia;Clostridiales;Ruminococcaceae;;
Zotu312	0	1	2	2	0	0	0	2	0	0	251	0	1	43	150	2	0	0	0	0	0	3	2	0	Bacteria;Firmicutes;Clostridia;Clostridiales;Lachnospiraceae;;
Zotu313	0	2	1	0	0	0	5	1	4	52	0	4	4	2	0	7	0	2	0	2	0	1	0	0	Bacteria;Firmicutes;Clostridia;Clostridiales;Lachnospiraceae;;
Zotu317	4	84	20	9	22	24	19	7	14	29	21	22	8	3	36	40	1	21	17	17	27	35	6	10	Bacteria;Firmicutes;Clostridia;Clostridiales;Lachnospiraceae;;
Zotu318	12	22	4	51	9	0	7	4	3	10	9	14	1	3	39	6	2	16	5	18	36	7	25	7	Bacteria;Firmicutes;Clostridia;Clostridiales;Christensenellaceae;Borkfalki;
Zotu322	3	6	18	8	18	6	2	11	3	6	5	15	8	2	8	72	6	6	9	3	17	8	17	24	Bacteria;Firmicutes;Clostridia;Clostridiales;Ruminococcaceae;;
Zotu323	10	2	0	29	3	0	0	0	6	11	1	0	1	1	0	20	2	23	8	0	55	4	0	0	Bacteria;Firmicutes;Clostridia;Clostridiales;Lachnospiraceae;;
Zotu324	19	25	23	27	22	38	50	55	55	25	44	24	21	18	36	36	35	48	37	40	23	83	39	21	Bacteria;Firmicutes;Clostridia;Clostridiales;Ruminococcaceae;;
Zotu326	5	10	9	17	11	7	3	5	2	2	6	6	0	0	0	4	4	6	1	1	12	7	4	2	Bacteria;Firmicutes;Clostridia;Clostridiales;Ruminococcaceae;Clostridium IV;
Zotu327	46	38	19	77	29	39	22	2	38	80	18	59	345	82	43	123	64	142	42	25	200	83	82	31	Bacteria;Bacteroidetes;Bacteroidia;Bacteroidales;;;
Zotu329	0	0	2	3	0	18	2	8	1	0	0	7	1	2	8	9	7	2	14	1	0	22	8	0	Bacteria;Firmicutes;Clostridia;Clostridiales;Lachnospiraceae;;
Zotu33	3	21	40	22	50	35	18	33	69	22	76	35	17	70	11	23	24	13	78	42	178	31	37	32	Bacteria;Firmicutes;Bacilli;Lactobacillales;Lactobacillaceae;Lactobacillus;
Zotu330	3	29	16	8	25	9	0	6	11	15	22	10	22	4	5	8	4	10	1	4	5	11	14	24	Bacteria;Firmicutes;Clostridia;Clostridiales;Lachnospiraceae;Dorea;
Zotu331	4	17	13	7	11	10	9	23	16	16	6	13	14	17	8	20	9	15	10	9	19	15	10	12	Bacteria;Bacteroidetes;Bacteroidia;Bacteroidales;Porphyromonadaceae;;
Zotu332	1	4	12	1	5	1	3	4	5	11	9	15	11	4	4	5	3	13	4	10	13	5	15	7	Bacteria;Firmicutes;Clostridia;Clostridiales;Lachnospiraceae;;
Zotu336	22	70	5	44	9	1	3	10	3	5	0	14	0	2	1	17	6	6	4	8	1	0	3	6	Bacteria;Firmicutes;Clostridia;Clostridiales;Lachnospiraceae;;
Zotu337	1	0	2	35	15	7	6	38	5	12	8	14	25	0	2	32	3	8	0	4	13	8	33	1	Bacteria;Firmicutes;Clostridia;Clostridiales;Lachnospiraceae;;
Zotu34	73	3	50	0	177	0	131	163	43	0	9	199	39	3	0	711	150	683	0	52	450	232	14	7	Bacteria;Firmicutes;Clostridia;Clostridiales;Lachnospiraceae;;
Zotu340	1	3	2	0	2	2	1	1	0	0	6	0	0	1	5	5	4	1	6	5	12	5	8	3	Bacteria;Firmicutes;Clostridia;Clostridiales;Lachnospiraceae;;
Zotu341	13	35	26	20	23	20	19	24	28	23	26	52	32	20	36	64	16	34	20	5	15	47	24	10	Bacteria;Firmicutes;Clostridia;Clostridiales;Dehalobacterium_f;;
Zotu346	0	0	4	4	4	9	30	2	35	17	5	2	335	185	10	3	40	56	1	22	10	89	32	1	Bacteria;Bacteroidetes;Bacteroidia;Bacteroidales;Bacteroidaceae;Bacteroides;
Zotu347	9	5	3	36	38	25	0	4	1	6	8	33	31	2	3	55	2	45	26	14	4	3	13	15	Bacteria;Firmicutes;Clostridia;Clostridiales;Lachnospiraceae;;
Zotu351	1	1	8	19	2	1	2	4	3	0	0	33	1	7	8	17	5	2	5	1	1	15	9	13	Bacteria;Firmicutes;Clostridia;Clostridiales;Lachnospiraceae;;
Zotu354	2	7	5	2	8	3	2	0	3	2	1	8	1	0	7	2	3	10	13	0	6	0	14	1	Bacteria;Firmicutes;Clostridia;Clostridiales;Lachnospiraceae;;
Zotu356	6	11	0	7	1	1	3	0	6	5	3	4	8	0	5	0	2	16	2	1	5	4	6	1	Bacteria;Firmicutes;Clostridia;Clostridiales;Lachnospiraceae;;
Zotu357	51	288	13	17	16	14	24	11	22	2	7	22	9	11	44	25	1	21	8	33	80	20	10	3	Bacteria;Firmicutes;Clostridia;Clostridiales;Lachnospiraceae;;
Zotu358	0	0	0	0	0	0	0	0	0	0	0	0	0	82	3	0	0	0	0	0	0	0	0	0	Bacteria;Firmicutes;Clostridia;Clostridiales;Lachnospiraceae;;
Zotu359	6	25	7	5	17	9	5	3	5	14	18	10	4	0	12	17	2	6	2	15	4	37	23	4	Bacteria;Firmicutes;Clostridia;Clostridiales;Lachnospiraceae;;
Zotu36	21	0	0	0	77	90	30	62	8	0	324	374	0	101	50	5	26	1	90	15	2	14	64	0	Bacteria;Firmicutes;Clostridia;Clostridiales;Lachnospiraceae;;
Zotu360	1	0	1	2	0	0	0	1	3	0	0	0	7	0	0	0	3	0	3	1	1	5	1	1	Bacteria;Proteobacteria;Gammaproteobacteria;Enterobacteriales;Enterobacteriaceae;Escherichia/Shigella;
Zotu362	0	0	0	0	6	0	1	4	0	2	14	0	3	6	1	0	0	28	0	0	4	0	0	0	Bacteria;Firmicutes;Clostridia;Clostridiales;Lachnospiraceae;;
Zotu365	4	12	0	0	20	0	35	20	0	0	8	6	1	34	0	0	14	0	0	0	0	19	0	0	Bacteria;Firmicutes;Clostridia;Clostridiales;Oscillospiraceae;Eubacterium_g23;
Zotu366	1	6	8	0	4	0	0	9	9	1	2	11	6	6	3	2	2	41	5	13	1	22	8	3	Bacteria;Firmicutes;Clostridia;Clostridiales;Lachnospiraceae;Acetatifactor;
Zotu367	8	8	14	9	17	1	0	0	0	0	4	1	2	1	0	2	3	5	0	0	22	5	4	0	Bacteria;Firmicutes;Clostridia;Clostridiales;Lachnospiraceae;;
Zotu368	9	46	4	17	32	14	24	24	2	1	15	17	16	7	51	138	26	21	24	22	17	17	44	2	Bacteria;Firmicutes;Clostridia;Clostridiales;Ruminococcaceae;Oscillibacter;
Zotu37	196	470	417	546	111	62	87	226	210	272	463	361	799	149	40	523	201	336	175	118	231	403	204	166	Bacteria;Bacteroidetes;Bacteroidia;Bacteroidales;Porphyromonadaceae;Odoribacter;
Zotu370	0	0	1	0	1	0	1	18	7	14	0	0	3	0	0	8	0	16	1	1	0	2	1	6	Bacteria;Firmicutes;Clostridia;Clostridiales;Lachnospiraceae;;
Zotu373	1	13	1	0	17	1	37	27	25	74	19	8	35	63	55	85	46	56	24	25	5	121	15	13	Bacteria;Proteobacteria;Alphaproteobacteria;Rhodospirillales;Rhodospirillaceae;;
Zotu375	0	10	0	0	2	0	0	0	15	29	1	0	15	5	5	9	6	24	1	0	2	24	3	3	Bacteria;Firmicutes;Clostridia;Clostridiales;Ruminococcaceae;Clostridium IV;
Zotu377	0	0	3	0	2	6	1	10	0	0	0	5	0	13	6	2	0	1	5	2	0	3	0	0	Bacteria;Firmicutes;Clostridia;Clostridiales;Lachnospiraceae;;
Zotu378	24	0	41	0	15	0	18	0	0	6	1	0	0	7	2	123	1	7	0	9	90	13	35	4	Bacteria;Firmicutes;Clostridia;Clostridiales;Ruminococcaceae;Clostridium IV;
Zotu379	1	0	4	4	7	4	1	4	2	1	2	0	0	4	3	0	1	1	2	0	0	2	1	0	Bacteria;Actinobacteria;Actinobacteria;Coriobacteriales;Coriobacteriaceae;;
Zotu38	177	98	182	203	274	199	165	297	294	197	77	271	237	192	82	394	119	359	268	56	786	149	92	387	Bacteria;Bacteroidetes;Bacteroidia;Bacteroidales;Porphyromonadaceae;;
Zotu382	0	0	0	0	0	0	5	0	0	0	0	0	0	12	0	0	0	34	0	0	0	0	0	0	Bacteria;Firmicutes;Clostridia;Clostridiales;Lachnospiraceae;;
Zotu383	0	0	0	0	0	0	0	0	0	0	0	0	0	22	2	0	0	0	0	0	0	698	0	0	Bacteria;Firmicutes;Clostridia;Clostridiales;Lachnospiraceae;;
Zotu384	12	32	28	2	24	2	5	6	4	4	2	22	12	2	4	23	2	6	17	36	46	3	8	7	Bacteria;Bacteroidetes;Bacteroidia;Bacteroidales;Rikenellaceae;Alistipes;
Zotu39	348	207	88	97	104	84	118	183	208	363	62	71	396	24	128	167	87	218	115	164	354	260	69	140	Bacteria;Bacteroidetes;Bacteroidia;Bacteroidales;Porphyromonadaceae;;
Zotu395	2	37	0	3	11	0	8	6	5	59	25	4	25	0	4	1	1	17	7	14	18	5	3	0	Bacteria;Firmicutes;Clostridia;Clostridiales;Lachnospiraceae;Clostridium XlVa;
Zotu397	2	28	28	13	13	7	19	10	12	1	0	2	5	1	2	13	9	8	32	15	23	7	14	5	Bacteria;Firmicutes;Clostridia;Clostridiales;Christensenellaceae;Borkfalki;
Zotu398	0	0	12	0	0	0	33	0	0	0	0	1	0	0	0	0	1	0	41	1	8	0	0	0	Bacteria;Firmicutes;Clostridia;Clostridiales;Lachnospiraceae;;
Zotu4	352	146	197	185	283	158	190	503	196	275	482	263	334	1103	104	193	134	148	416	367	917	230	148	286	Bacteria;Firmicutes;Bacilli;Lactobacillales;Lactobacillaceae;Lactobacillus;
Zotu40	91	21	100	64	173	206	11	160	81	5	124	176	6	7	227	391	117	157	382	57	237	39	128	326	Bacteria;Bacteroidetes;Bacteroidia;Bacteroidales;Porphyromonadaceae;;
Zotu402	2	9	5	3	4	1	3	6	1	0	5	4	3	1	2	11	0	6	3	5	10	14	8	2	Bacteria;Firmicutes;Clostridia;Clostridiales;Lachnospiraceae;;
Zotu403	0	11	0	0	9	0	2	1	1	0	2	2	1	4	4	4	0	57	2	7	0	4	1	0	Bacteria;Firmicutes;Clostridia;Clostridiales;Lachnospiraceae;;
Zotu407	3	13	7	0	20	0	1	4	7	169	60	6	4	0	6	14	4	10	1	13	2	1	6	7	Bacteria;Firmicutes;Clostridia;Clostridiales;Lachnospiraceae;;
Zotu408	50	0	1	18	0	5	0	0	0	1	3	27	0	3	9	72	1	5	5	45	2	10	42	2	Bacteria;Firmicutes;Clostridia;Clostridiales;Lachnospiraceae;;
Zotu411	11	0	1	7	2	1	4	0	6	10	8	54	0	7	12	30	2	7	44	10	7	1	1	0	Bacteria;Firmicutes;Clostridia;Clostridiales;Lachnospiraceae;;
Zotu413	3	34	12	4	6	0	1	3	8	8	11	11	14	0	7	5	3	8	4	5	12	4	4	4	Bacteria;Firmicutes;Clostridia;Clostridiales;Lachnospiraceae;;
Zotu421	7	1	2	0	6	4	106	10	4	1	2	1	0	3	3	2	233	4	1	1	2	308	0	2	Bacteria;Firmicutes;Clostridia;Clostridiales;Oscillospiraceae;;
Zotu422	0	1	18	31	12	3	4	0	8	0	0	15	0	0	1	0	0	2	1	9	3	3	17	11	Bacteria;Firmicutes;Clostridia;Clostridiales;Lachnospiraceae;;
Zotu423	4	25	49	22	37	2	16	4	9	6	9	10	7	0	16	33	2	4	5	20	19	33	6	7	Bacteria;Firmicutes;Clostridia;Clostridiales;Lachnospiraceae;;
Zotu427	2	30	19	6	16	3	4	10	4	0	5	2	2	0	3	27	1	4	9	1	14	15	12	2	Bacteria;Firmicutes;Clostridia;Clostridiales;Ruminococcaceae;Oscillibacter;
Zotu428	10	16	49	2	15	14	42	14	10	19	5	4	10	35	16	44	43	35	2	25	21	45	4	3	Bacteria;Proteobacteria;Alphaproteobacteria;Rhodospirillales;Rhodospirillaceae;;
Zotu430	10	15	5	20	17	17	4	2	2	0	16	4	6	2	7	11	2	4	5	11	10	19	7	13	Bacteria;Firmicutes;Clostridia;Clostridiales;Ruminococcaceae;Anaerotruncus;
Zotu432	2	6	4	1	41	0	4	1	0	4	0	1	2	1	1	0	0	2	3	0	3	2	3	0	Bacteria;Firmicutes;Clostridia;Clostridiales;Lachnospiraceae;;
Zotu433	0	0	0	0	0	0	0	0	10	0	0	29	0	9	0	0	2	16	2	0	0	3	0	0	Bacteria;Firmicutes;Clostridia;Clostridiales;Lachnospiraceae;;
Zotu436	9	31	6	5	28	1	30	20	2	2	6	2	39	2	9	2	1	8	5	1	1	4	38	2	Bacteria;Firmicutes;Clostridia;Clostridiales;Lachnospiraceae;;
Zotu438	1	0	29	0	0	0	1	1	0	1	0	4	0	0	0	0	0	0	8	1	0	4	4	0	Bacteria;Firmicutes;Clostridia;Clostridiales;Lachnospiraceae;;
Zotu440	13	16	0	14	34	0	2	0	7	2	0	2	1	0	1	1	3	14	4	1	0	4	4	0	Bacteria;Firmicutes;Clostridia;Clostridiales;Lachnospiraceae;;
Zotu441	3	21	5	6	5	1	5	9	6	5	3	8	3	0	4	9	2	6	1	4	5	11	11	4	Bacteria;Firmicutes;Clostridia;Clostridiales;Lachnospiraceae;;
Zotu442	0	10	1	0	0	1	1	13	0	1	0	9	2	3	0	2	4	2	4	0	0	7	2	4	Bacteria;Firmicutes;Clostridia;Clostridiales;Lachnospiraceae;Acetatifactor;
Zotu444	1	1	0	0	9	0	0	0	7	3	0	3	0	0	3	4	0	0	0	0	0	1	13	0	Bacteria;Firmicutes;Clostridia;Clostridiales;Lachnospiraceae;;
Zotu445	0	0	0	0	0	0	87	0	0	0	0	0	0	0	0	0	0	0	0	0	0	13	0	0	Bacteria;Firmicutes;Clostridia;Clostridiales;Lachnospiraceae;Lachnospiracea_incertae_sedis;
Zotu449	4	5	79	17	15	2	4	0	14	11	9	8	80	0	1	44	4	12	11	0	18	0	9	3	Bacteria;Firmicutes;Clostridia;Clostridiales;Lachnospiraceae;;
Zotu45	5	12	641	0	507	72	50	144	17	167	1	556	234	43	0	0	5	183	120	25	290	53	25	392	Bacteria;Firmicutes;Clostridia;Clostridiales;Lachnospiraceae;;
Zotu450	4	22	21	8	13	16	17	33	14	12	25	58	5	23	29	35	13	47	34	24	7	51	12	19	Bacteria;Firmicutes;Clostridia;Clostridiales;Ruminococcaceae;;
Zotu451	9	0	12	0	0	0	0	19	0	0	1	10	0	0	0	35	5	1	10	1	130	0	0	0	Bacteria;Firmicutes;Clostridia;Clostridiales;Lachnospiraceae;;
Zotu452	3	0	2	0	0	0	0	16	1	1	0	6	0	0	0	15	2	0	1	2	56	1	0	0	Bacteria;Firmicutes;Clostridia;Clostridiales;Lachnospiraceae;;
Zotu454	4	27	113	0	24	2	59	24	0	4	3	7	1	0	0	1	5	6	7	4	12	22	11	19	Bacteria;Firmicutes;Clostridia;Clostridiales;Lachnospiraceae;;
Zotu456	0	0	0	0	0	3	3	15	0	0	0	2	0	0	0	21	0	0	11	0	0	8	0	0	Bacteria;Firmicutes;Clostridia;Clostridiales;Lachnospiraceae;Lachnospiracea_incertae_sedis;
Zotu457	0	0	17	6	0	0	0	8	0	0	3	0	1	1	0	2	0	0	5	4	82	0	68	1	Bacteria;Firmicutes;Clostridia;Clostridiales;Lachnospiraceae;;
Zotu459	7	29	32	0	5	1	1	0	2	2	0	4	0	1	0	1	0	13	5	4	1	0	5	0	Bacteria;Firmicutes;Clostridia;Clostridiales;Ruminococcaceae;;
Zotu46	108	0	0	0	111	118	5	52	293	36	0	617	329	2	5	0	64	1	132	295	0	137	1	0	Bacteria;Firmicutes;Clostridia;Clostridiales;Lachnospiraceae;;
Zotu463	0	2	22	12	17	22	0	27	16	4	0	14	4	7	8	0	1	11	16	1	13	4	9	5	Bacteria;Firmicutes;Clostridia;Clostridiales;Oscillospiraceae;;
Zotu465	2	20	2	0	16	1	1	3	18	19	3	44	4	1	4	0	6	19	11	10	16	27	14	0	Bacteria;Firmicutes;Clostridia;Clostridiales;Ruminococcaceae;Butyricicoccus;
Zotu466	0	4	0	3	0	0	0	3	1	8	3	2	1	1	1	5	1	2	4	0	5	7	4	1	Bacteria;Firmicutes;Clostridia;Clostridiales;Lachnospiraceae;;
Zotu467	27	85	16	7	21	7	1	5	4	10	0	11	3	1	6	5	3	3	11	5	4	12	7	7	Bacteria;Firmicutes;Clostridia;Clostridiales;Christensenellaceae;;
Zotu468	1	3	1	1	1	2	0	3	5	0	9	2	2	0	4	3	0	0	2	4	7	6	3	0	Bacteria;Firmicutes;Clostridia;Clostridiales;Lachnospiraceae;;
Zotu469	3	14	3	1	6	0	6	6	5	1	11	4	5	0	0	3	5	22	0	6	5	54	15	1	Bacteria;Firmicutes;Clostridia;Clostridiales;Lachnospiraceae;;
Zotu47	0	3	0	2	0	3	0	0	0	1	0	0	14	0	0	0	0	0	0	1	1	0	0	0	Bacteria;;;;;;
Zotu471	15	35	13	11	4	5	2	14	14	13	17	22	16	8	36	0	3	17	15	8	29	21	11	5	Bacteria;Candidatus Saccharibacteria;Saccharibacteria_genera_incertae_sedis;Saccharibacteria_genera_incertae_sedis;Saccharibacteria_genera_incertae_sedis;Saccharibacteria_genera_incertae_sedis;
Zotu472	0	2	2	0	9	1	0	2	9	8	4	8	3	0	2	3	2	5	1	5	3	2	6	0	Bacteria;Firmicutes;Clostridia;Clostridiales;Lachnospiraceae;;
Zotu479	11	0	9	1	15	2	8	10	4	7	3	11	0	0	12	20	4	14	12	5	4	15	7	7	Bacteria;Firmicutes;Clostridia;Clostridiales;Ruminococcaceae;;
Zotu48	0	0	0	0	0	0	0	0	61	2	399	150	498	39	161	6	184	56	133	294	91	122	178	70	Bacteria;Firmicutes;Clostridia;Clostridiales;Lachnospiraceae;Clostridium XlVa;
Zotu480	3	11	3	0	1	1	6	10	2	9	3	10	1	2	2	7	4	8	5	0	8	14	3	1	Bacteria;Firmicutes;Clostridia;Clostridiales;Lachnospiraceae;;
Zotu481	80	0	30	32	47	1	0	0	0	0	0	0	1	3	0	0	0	1	0	0	0	0	0	0	Bacteria;Bacteroidetes;Bacteroidia;Bacteroidales;Porphyromonadaceae;;
Zotu487	26	11	4	125	13	1	0	1	0	1	1	6	0	0	1	0	0	2	15	8	3	0	4	1	Bacteria;Firmicutes;Clostridia;Clostridiales;Lachnospiraceae;;
Zotu488	0	0	0	0	0	0	0	0	2	0	3	3	0	0	0	23	1	1	0	1	3	0	0	10	Bacteria;Firmicutes;Clostridia;Clostridiales;Lachnospiraceae;;
Zotu49	210	119	42	34	148	158	119	198	87	178	164	67	151	265	294	237	54	126	287	128	55	236	154	95	Bacteria;Bacteroidetes;Bacteroidia;Bacteroidales;Porphyromonadaceae;;
Zotu491	3	8	2	13	23	13	2	4	6	5	4	6	4	4	2	16	0	6	4	11	16	16	13	5	Bacteria;Firmicutes;Clostridia;Clostridiales;Ruminococcaceae;;
Zotu495	0	3	0	0	0	0	0	0	0	0	1	6	0	7	3	0	0	0	0	0	0	2	0	0	Bacteria;Firmicutes;Clostridia;Clostridiales;Lachnospiraceae;;
Zotu497	14	2	8	15	33	5	6	0	0	0	8	7	4	1	3	0	1	0	2	6	9	3	2	0	Bacteria;Firmicutes;Clostridia;Clostridiales;Lachnospiraceae;Clostridium XlVa;
Zotu498	27	0	3	0	0	172	29	46	0	0	34	8	0	0	78	11	40	9	64	25	0	0	0	0	Bacteria;Firmicutes;Clostridia;Clostridiales;Oscillospiraceae;;
Zotu499	1	6	0	5	0	1	0	0	9	2	0	3	0	2	18	0	4	11	2	2	0	24	0	0	Bacteria;Firmicutes;Clostridia;Clostridiales;Lachnospiraceae;Clostridium XlVa;
Zotu5	2005	2421	703	1278	2281	1202	1522	2502	832	846	1012	1817	1111	1604	1845	2584	774	1787	2626	402	223	273	1016	1081	Bacteria;Bacteroidetes;Bacteroidia;Bacteroidales;Porphyromonadaceae;;
Zotu501	6	15	12	22	19	4	3	10	1	0	1	6	6	0	1	19	11	10	3	2	15	18	15	4	Bacteria;Firmicutes;Clostridia;Clostridiales;Ruminococcaceae;;
Zotu502	44	24	6	18	11	14	3	16	8	7	5	9	47	3	5	11	3	6	5	5	21	2	8	2	Bacteria;Proteobacteria;Deltaproteobacteria;Bdellovibrionales;Bdellovibrionaceae;Vampirovibrio;
Zotu503	0	0	0	0	0	0	0	0	0	0	0	0	0	1	0	0	0	34	0	0	1	0	0	1	Bacteria;Firmicutes;Clostridia;Clostridiales;Lachnospiraceae;;
Zotu504	13	9	62	0	43	0	0	11	2	0	0	1	0	0	0	0	0	0	28	1	0	2	0	0	Bacteria;Firmicutes;Clostridia;Clostridiales;Lachnospiraceae;;
Zotu505	1	8	3	1	1	3	2	6	0	6	7	13	0	3	2	14	0	17	4	3	4	0	2	12	Bacteria;Firmicutes;Clostridia;Clostridiales;Lachnospiraceae;;
Zotu506	11	0	1	7	0	0	0	0	6	5	0	14	14	10	0	6	6	16	1	0	2	12	1	0	Bacteria;Firmicutes;Clostridia;Clostridiales;Christensenellaceae;Borkfalki;
Zotu509	4	0	2	0	0	0	0	21	0	1	0	16	0	0	0	2	0	1	12	5	0	0	0	0	Bacteria;Firmicutes;Clostridia;Clostridiales;Lachnospiraceae;;
Zotu512	2	7	5	0	8	1	7	5	0	0	0	1	0	1	5	3	0	6	0	3	1	4	0	1	Bacteria;Firmicutes;Clostridia;Clostridiales;Lachnospiraceae;;
Zotu513	13	23	11	8	16	1	5	15	5	22	25	22	19	5	11	43	1	16	10	4	44	10	26	4	Bacteria;Firmicutes;Clostridia;Clostridiales;Lachnospiraceae;;
Zotu514	14	0	102	0	14	43	20	4	28	33	15	2	29	18	69	0	7	7	6	16	0	17	13	0	Bacteria;Firmicutes;Clostridia;Clostridiales;Oscillospiraceae;;
Zotu515	4	16	10	0	1	4	4	4	2	2	0	5	2	0	0	10	0	4	4	3	5	10	1	5	Bacteria;Firmicutes;Clostridia;Clostridiales;Ruminococcaceae;Gemmiger;
Zotu516	1	0	0	0	1	0	0	0	0	0	0	55	0	7	4	0	0	0	0	0	0	0	0	0	Bacteria;Firmicutes;Clostridia;Clostridiales;Lachnospiraceae;;
Zotu517	8	1	0	1	7	5	94	48	6	4	21	0	8	34	20	25	22	3	9	23	19	23	0	0	Bacteria;Proteobacteria;Betaproteobacteria;Burkholderiales;Sutterellaceae;Parasutterella;
Zotu52	0	0	0	0	1	0	0	0	0	0	0	0	0	0	1	0	0	0	0	4	0	2	1	0	Bacteria;Firmicutes;Bacilli;Lactobacillales;Streptococcaceae;Streptococcus;
Zotu521	2	0	0	1	0	0	3	0	5	2	0	5	2	2	2	7	0	0	6	3	0	0	3	0	Bacteria;Firmicutes;Clostridia;Clostridiales;Lachnospiraceae;;
Zotu523	0	0	10	0	51	6	0	16	8	0	5	18	1	0	59	2	8	7	0	5	35	31	22	0	Bacteria;Firmicutes;Clostridia;Clostridiales;Lachnospiraceae;;
Zotu526	2	3	0	0	0	1	11	0	14	2	0	27	10	46	19	1	3	15	14	3	2	79	10	1	Bacteria;Firmicutes;Clostridia;Clostridiales;Oscillospiraceae;;
Zotu527	4	3	0	5	2	2	4	6	4	3	2	12	5	3	3	4	5	12	11	3	4	13	5	3	Bacteria;Firmicutes;Clostridia;Clostridiales;Ruminococcaceae;;
Zotu530	1	4	4	0	2	3	8	3	1	0	3	7	1	2	4	5	1	7	3	3	5	8	1	1	Bacteria;Firmicutes;Clostridia;Clostridiales;Lachnospiraceae;Acetatifactor;
Zotu534	0	0	0	0	2	0	0	0	4	0	61	0	0	0	19	0	3	1	1	12	0	19	0	0	Bacteria;Firmicutes;Clostridia;Clostridiales;Lachnospiraceae;;
Zotu536	0	0	0	0	0	0	28	0	0	0	0	0	0	7	0	0	0	0	0	0	0	0	0	0	Bacteria;Firmicutes;Clostridia;Clostridiales;Clostridiaceae 1;Clostridium sensu stricto;
Zotu539	1	9	20	13	1	6	1	5	0	0	0	4	0	0	1	0	0	0	1	0	9	3	2	2	Bacteria;Firmicutes;Clostridia;Clostridiales;Lachnospiraceae;;
Zotu54	393	414	132	37	166	590	203	224	75	207	511	148	32	4	388	201	110	93	558	638	43	111	337	31	Bacteria;Bacteroidetes;Bacteroidia;Bacteroidales;Porphyromonadaceae;;
Zotu541	0	0	8	0	49	14	12	11	0	0	0	1	0	3	0	0	0	0	38	3	4	0	5	0	Bacteria;Firmicutes;Clostridia;Clostridiales;Oscillospiraceae;;
Zotu547	4	9	0	7	3	3	2	4	1	0	1	3	0	0	0	0	0	0	2	3	0	3	7	0	Bacteria;Firmicutes;Clostridia;Clostridiales;Lachnospiraceae;;
Zotu548	3	2	6	7	8	6	15	1	3	0	37	13	0	0	5	3	2	3	0	1	1	0	1	1	Bacteria;Firmicutes;Clostridia;Clostridiales;Lachnospiraceae;;
Zotu551	4	0	0	18	5	0	3	0	2	3	1	7	0	0	1	1	0	3	0	4	13	1	3	3	Bacteria;Firmicutes;Clostridia;Clostridiales;Christensenellaceae;Borkfalki;
Zotu552	3	38	2	4	4	0	2	2	2	2	23	4	0	17	8	9	1	4	0	5	6	2	2	0	Bacteria;Firmicutes;Clostridia;Clostridiales;Christensenellaceae;Borkfalki;
Zotu553	0	0	13	18	0	0	0	6	0	0	0	7	0	6	0	23	1	8	8	2	44	2	25	0	Bacteria;Firmicutes;Clostridia;Clostridiales;Lachnospiraceae;;
Zotu557	0	0	1	2	0	4	1	3	7	0	0	4	0	0	0	7	0	4	8	0	0	0	0	0	Bacteria;Actinobacteria;Actinobacteria;Coriobacteriales;Coriobacteriaceae;;
Zotu559	0	0	0	0	0	4	2	4	0	0	0	2	0	0	0	1	0	0	8	5	1	0	0	0	Bacteria;Firmicutes;Clostridia;Clostridiales;Lachnospiraceae;;
Zotu56	39	1	18	0	0	127	30	137	5	6	272	18	0	118	68	145	33	76	252	5	265	3	0	0	Bacteria;Firmicutes;Clostridia;Clostridiales;Lachnospiraceae;;
Zotu560	0	0	1	0	0	0	0	0	0	0	0	1	0	21	0	0	0	0	0	0	0	241	0	0	Bacteria;Firmicutes;Clostridia;Clostridiales;Oscillospiraceae;;
Zotu561	6	27	29	4	4	13	6	33	15	37	7	31	3	3	9	6	41	36	12	7	15	21	7	5	Bacteria;Firmicutes;Clostridia;Clostridiales;Oscillospiraceae;;
Zotu563	0	0	1	0	2	1	0	1	7	3	0	1	3	0	0	1	0	3	2	3	0	5	0	2	Bacteria;Firmicutes;Clostridia;Clostridiales;Lachnospiraceae;;
Zotu565	0	0	0	0	0	0	0	0	1	1	0	0	0	1	5	4	4	4	6	2	0	14	1	0	Bacteria;Firmicutes;Clostridia;Clostridiales;Lachnospiraceae;;
Zotu569	1	11	4	9	3	2	0	11	5	19	0	10	24	1	3	9	1	15	1	3	6	21	6	2	Bacteria;Firmicutes;Clostridia;Clostridiales;Lachnospiraceae;;
Zotu57	0	1	0	0	10	11	6	303	72	457	218	33	252	881	135	159	196	78	70	505	656	782	0	0	Bacteria;Firmicutes;Erysipelotrichia;Erysipelotrichales;Erysipelotrichaceae;;
Zotu576	1	0	1	4	5	3	3	6	14	0	45	40	0	48	63	3	9	4	3	2	9	18	83	0	Bacteria;Firmicutes;Clostridia;Clostridiales;Oscillospiraceae;;
Zotu577	2	4	0	0	9	1	12	2	0	0	0	0	0	0	0	4	0	0	3	1	2	1	0	0	Bacteria;Firmicutes;Clostridia;Clostridiales;Lachnospiraceae;Clostridium XlVa;
Zotu578	4	0	0	0	0	0	0	0	1	0	0	0	0	0	0	0	0	0	0	52	0	0	0	0	Bacteria;Firmicutes;Clostridia;Clostridiales;Lachnospiraceae;;
Zotu58	14	160	2	28	88	11	90	141	20	78	57	32	137	4	42	81	3	109	46	28	115	20	146	77	Bacteria;Firmicutes;Clostridia;Clostridiales;Lachnospiraceae;;
Zotu583	0	4	0	0	6	3	8	11	5	0	0	3	0	1	21	3	3	1	0	0	0	2	0	9	Bacteria;Firmicutes;Clostridia;Clostridiales;Ruminococcaceae;;
Zotu585	2	0	0	1	27	0	2	0	1	0	2	0	0	0	0	0	1	2	0	0	11	6	1	0	Bacteria;Firmicutes;Clostridia;Clostridiales;Lachnospiraceae;Lachnospiracea_incertae_sedis;
Zotu587	3	3	7	7	11	1	1	7	0	1	9	2	6	1	4	13	0	8	2	2	4	8	9	2	Bacteria;Firmicutes;Clostridia;Clostridiales;Ruminococcaceae;Oscillibacter;
Zotu597	0	0	0	0	0	0	0	0	0	0	0	7	14	10	0	1	0	12	0	5	0	35	0	0	Bacteria;Firmicutes;Clostridia;Clostridiales;Lachnospiraceae;;
Zotu598	4	0	1	3	0	25	1	1	0	0	9	25	0	0	23	18	1	0	0	23	3	0	0	0	Bacteria;Firmicutes;Clostridia;Clostridiales;Lachnospiraceae;;
Zotu599	8	12	4	12	55	0	1	2	0	9	0	2	2	0	7	2	1	7	1	1	2	11	11	2	Bacteria;Firmicutes;Clostridia;Clostridiales;Lachnospiraceae;Clostridium XlVa;
Zotu6	0	0	0	0	0	0	0	0	1	0	1	0	1	0	0	0	0	0	1	0	2	1	0	0	Bacteria;Firmicutes;Bacilli;Lactobacillales;Lactobacillaceae;Lactobacillus;
Zotu60	312	143	132	37	86	84	140	267	183	175	138	90	426	530	224	318	85	187	66	168	517	218	47	95	Bacteria;Bacteroidetes;Bacteroidia;Bacteroidales;Porphyromonadaceae;;
Zotu603	0	0	0	0	0	0	0	0	0	0	0	0	0	19	2	0	0	0	0	0	0	0	0	0	Bacteria;Firmicutes;Clostridia;Clostridiales;Lachnospiraceae;;
Zotu604	2	0	5	7	3	2	2	9	0	0	5	2	0	0	2	9	2	2	4	1	2	1	0	0	Bacteria;Firmicutes;Clostridia;Clostridiales;Lachnospiraceae;Clostridium XlVb;
Zotu606	3	26	1	0	9	1	1	1	0	2	0	7	1	0	2	0	0	3	2	0	1	2	8	4	Bacteria;Firmicutes;Clostridia;Clostridiales;Lachnospiraceae;Acetatifactor;
Zotu61	82	145	140	252	117	309	91	21	389	263	122	112	810	131	234	199	113	323	94	266	379	369	458	192	Bacteria;Bacteroidetes;Bacteroidia;Bacteroidales;Bacteroidaceae;Bacteroides;
Zotu613	1	0	0	0	1	7	2	7	1	0	0	0	1	8	0	0	0	0	0	2	0	0	2	1	Bacteria;Firmicutes;Clostridia;Clostridiales;Lachnospiraceae;;
Zotu618	0	0	1	0	3	8	0	0	0	0	2	2	0	2	0	0	0	0	1	0	1	0	0	0	Bacteria;Actinobacteria;Actinobacteria;Coriobacteriales;Coriobacteriaceae;;
Zotu62	0	0	0	0	0	0	113	0	0	0	0	0	0	248	3	0	0	0	0	0	19	0	12	0	Bacteria;Firmicutes;Erysipelotrichia;Erysipelotrichales;Erysipelotrichaceae;Turicibacter;
Zotu623	0	7	0	0	46	0	1	0	0	0	0	12	0	0	3	0	0	0	0	3	0	3	0	2	Bacteria;Firmicutes;Clostridia;Clostridiales;Lachnospiraceae;;
Zotu626	0	0	11	0	0	3	11	20	1	1	4	6	0	26	5	4	1	1	4	1	0	5	0	0	Bacteria;Firmicutes;Clostridia;Clostridiales;Ruminococcaceae;Clostridium IV;
Zotu627	36	1	17	12	2	20	8	69	9	1	21	34	0	16	32	4	15	5	44	20	11	23	11	3	Bacteria;Firmicutes;Clostridia;Clostridiales;Oscillospiraceae;;
Zotu628	1	1	6	3	6	0	0	4	3	3	5	2	2	2	1	3	3	2	2	2	1	4	3	0	Bacteria;Firmicutes;Clostridia;Clostridiales;Ruminococcaceae;;
Zotu629	0	3	0	11	9	0	1	1	2	3	0	7	0	0	2	2	4	4	5	0	1	8	6	0	Bacteria;Firmicutes;Clostridia;Clostridiales;Lachnospiraceae;;
Zotu636	0	0	0	0	0	0	2	0	0	0	0	7	23	9	0	0	0	17	2	0	0	29	0	2	Bacteria;Firmicutes;Clostridia;Clostridiales;Lachnospiraceae;;
Zotu641	4	0	0	0	3	0	11	0	0	3	0	0	22	0	0	0	5	12	1	2	7	1	0	6	Bacteria;Firmicutes;Clostridia;Clostridiales;Lachnospiraceae;;
Zotu642	0	3	1	2	10	0	0	1	5	0	1	1	1	2	4	6	3	10	5	4	6	0	3	0	Bacteria;Firmicutes;Clostridia;Clostridiales;Lachnospiraceae;;
Zotu647	0	6	0	8	0	1	1	0	11	0	6	2	0	1	1	0	0	7	2	1	19	8	7	2	Bacteria;Firmicutes;Clostridia;Clostridiales;Lachnospiraceae;;
Zotu648	0	0	0	0	0	0	0	0	3	0	0	0	1	3	0	0	2	23	0	0	0	44	0	0	Bacteria;Firmicutes;Clostridia;Clostridiales;Ruminococcaceae;;
Zotu65	161	156	71	56	124	123	101	138	180	212	92	77	144	197	99	121	129	214	135	81	132	188	87	79	Bacteria;Bacteroidetes;Bacteroidia;Bacteroidales;Muribaculaceae;;
Zotu650	13	11	4	1	23	4	1	2	7	11	6	11	25	1	2	7	2	22	2	4	23	19	20	9	Bacteria;Firmicutes;Clostridia;Clostridiales;Lachnospiraceae;Acetatifactor;
Zotu66	0	1	3	3	1	0	0	0	0	0	0	0	3	0	0	0	0	2	0	0	0	0	0	0	Bacteria;Cyanobacteria/Chloroplast;Chloroplast;Chloroplast;Chloroplast;Streptophyta;
Zotu663	0	0	1	5	5	0	1	1	1	0	4	4	0	0	0	10	1	2	0	1	5	7	8	1	Bacteria;Firmicutes;Clostridia;Clostridiales;Lachnospiraceae;;
Zotu667	4	3	3	3	1	0	0	2	6	1	0	7	0	0	4	0	0	10	0	0	2	0	7	0	Bacteria;Firmicutes;Clostridia;Clostridiales;Christensenellaceae;Borkfalki;
Zotu668	0	0	1	0	6	1	0	2	0	1	0	0	0	1	1	0	0	7	0	0	3	2	3	0	Bacteria;Firmicutes;Clostridia;Clostridiales;Lachnospiraceae;;
Zotu673	0	0	0	0	0	0	0	10	0	0	1	1	0	0	0	1	0	0	23	0	0	0	0	0	Bacteria;Actinobacteria;Actinobacteria;Coriobacteriales;Coriobacteriaceae;;
Zotu675	0	27	7	0	20	2	8	1	0	0	5	7	105	1	5	0	0	4	2	0	0	4	0	4	Bacteria;Firmicutes;Clostridia;Clostridiales;Oscillospiraceae;;
Zotu676	16	9	3	62	6	0	2	4	0	0	2	0	0	1	0	0	0	0	4	2	2	1	2	1	Bacteria;Firmicutes;Clostridia;Clostridiales;Lachnospiraceae;;
Zotu678	0	0	0	0	0	4	1	3	0	0	1	14	0	3	3	4	0	0	4	0	1	7	0	0	Bacteria;Firmicutes;Clostridia;Clostridiales;Lachnospiraceae;;
Zotu68	34	338	31	3	140	99	75	161	87	1	0	142	1	6	105	0	122	52	103	55	0	124	21	0	Bacteria;Firmicutes;Clostridia;Clostridiales;Ruminococcaceae;;
Zotu683	16	6	0	3	7	3	1	19	0	10	23	4	109	14	35	21	4	12	5	11	4	8	7	9	Bacteria;Firmicutes;Erysipelotrichia;Erysipelotrichales;Erysipelotrichaceae;Erysipelotrichaceae_incertae_sedis;
Zotu69	21	113	79	31	32	21	8	36	17	24	78	60	17	7	22	302	10	48	88	23	22	47	109	18	Bacteria;Deferribacteres;Deferribacteres;Deferribacterales;Deferribacteraceae;Mucispirillum;
Zotu692	1	0	0	0	2	0	0	0	10	0	0	5	6	3	12	2	0	0	0	6	0	0	9	0	Bacteria;Firmicutes;Clostridia;Clostridiales;Christensenellaceae;;
Zotu695	4	2	12	4	3	0	0	1	7	10	0	1	7	24	1	26	5	14	1	5	2	13	7	4	Bacteria;Bacteroidetes;Bacteroidia;Bacteroidales;Porphyromonadaceae;Parabacteroides;
Zotu707	10	18	8	18	4	0	8	1	9	7	5	1	312	12	8	20	2	23	0	6	8	2	17	13	Bacteria;Bacteroidetes;Bacteroidia;Bacteroidales;Bacteroidaceae;Bacteroides;
Zotu71	400	153	9	32	54	77	63	62	58	101	84	42	224	40	161	163	45	301	125	47	109	65	63	33	Bacteria;Bacteroidetes;Bacteroidia;Bacteroidales;Porphyromonadaceae;;
Zotu713	0	0	0	0	0	0	0	0	2	0	0	0	0	1	0	0	0	1	0	0	0	0	0	0	Bacteria;Firmicutes;Clostridia;Clostridiales;Lachnospiraceae;;
Zotu717	0	0	2	0	1	0	4	3	2	0	0	8	0	1	0	3	0	1	8	3	3	9	2	2	Bacteria;Firmicutes;Clostridia;Clostridiales;Lachnospiraceae;;
Zotu720	0	0	5	7	0	0	3	0	0	0	0	3	0	7	1	3	2	2	2	2	3	0	13	0	Bacteria;Firmicutes;Clostridia;Clostridiales;Lachnospiraceae;;
Zotu721	4	0	3	1	0	1	0	0	0	0	0	1	0	1	5	12	1	0	0	0	0	1	0	7	Bacteria;Firmicutes;Clostridia;Clostridiales;Lachnospiraceae;;
Zotu728	2	0	3	8	2	1	0	0	1	0	1	3	0	0	1	14	0	2	8	0	2	0	6	0	Bacteria;Firmicutes;Clostridia;Clostridiales;Lachnospiraceae;;
Zotu729	0	4	1	0	5	5	2	1	7	8	3	7	3	0	3	3	0	11	3	1	7	4	8	3	Bacteria;Firmicutes;Clostridia;Clostridiales;Christensenellaceae;Borkfalki;
Zotu73	80	24	0	0	2	1	40	77	69	167	0	732	111	0	0	747	0	59	3	1	0	18	197	4	Bacteria;Firmicutes;Clostridia;Clostridiales;Lachnospiraceae;;
Zotu730	6	0	0	0	13	0	2	0	3	1	0	9	7	0	0	0	1	1	0	0	0	0	4	0	Bacteria;Firmicutes;Clostridia;Clostridiales;Lachnospiraceae;;
Zotu734	0	0	0	0	0	0	0	0	0	0	1	0	0	0	0	0	0	0	0	0	0	0	0	4	Bacteria;Firmicutes;Bacilli;Bacillales;Bacillaceae 1;Bacillus;
Zotu74	54	707	48	3	220	4	35	41	34	44	170	126	40	6	5	43	6	76	103	90	139	50	69	48	Bacteria;Firmicutes;Clostridia;Clostridiales;Lachnospiraceae;;
Zotu741	2	48	0	0	1	2	1	1	7	2	0	14	0	4	5	0	3	4	1	3	18	8	4	1	Bacteria;Firmicutes;Clostridia;Clostridiales;Lachnospiraceae;;
Zotu742	0	0	0	0	0	0	0	0	14	0	1	3	3	0	8	0	2	21	0	0	0	35	38	0	Bacteria;Firmicutes;Clostridia;Clostridiales;Oscillospiraceae;;
Zotu75	369	176	15	25	60	65	49	57	63	101	77	39	211	28	156	169	47	324	80	53	114	64	81	43	Bacteria;Bacteroidetes;Bacteroidia;Bacteroidales;Porphyromonadaceae;;
Zotu757	0	1	18	0	0	0	0	0	0	0	0	2	1	0	0	3	0	2	0	0	0	2	1	0	Bacteria;Firmicutes;Clostridia;Clostridiales;Lachnospiraceae;;
Zotu758	0	4	0	0	0	0	1	0	0	0	0	3	3	0	0	0	0	0	1	0	0	12	4	0	Bacteria;Firmicutes;Clostridia;Clostridiales;Lachnospiraceae;;
Zotu759	4	6	5	5	6	0	1	0	0	2	4	2	0	0	2	11	0	1	0	0	3	4	3	3	Bacteria;Firmicutes;Clostridia;Clostridiales;Christensenellaceae;Borkfalki;
Zotu76	16	1	431	15	91	5	19	192	8	3	10	19	7	1	29	64	2	28	27	12	22	4	46	38	Bacteria;Firmicutes;Clostridia;Clostridiales;Lachnospiraceae;;
Zotu760	0	0	0	0	0	1	0	0	0	0	46	0	0	1	0	0	0	0	35	15	0	0	1	0	Bacteria;Firmicutes;Erysipelotrichia;Erysipelotrichales;Erysipelotrichaceae;;
Zotu765	7	0	6	0	0	1	0	0	0	0	0	8	0	0	0	0	0	0	9	1	0	0	4	0	Bacteria;Firmicutes;Clostridia;Clostridiales;Lachnospiraceae;;
Zotu771	13	1	17	2	0	48	17	1	0	1	18	4	0	6	28	1	2	0	2	0	0	1	0	0	Bacteria;Firmicutes;Erysipelotrichia;Erysipelotrichales;Erysipelotrichaceae;;
Zotu78	1	120	0	3	2	0	0	1	398	4	5	15	0	239	44	58	149	30	0	1	1	44	0	0	Bacteria;Firmicutes;Clostridia;Clostridiales;Lachnospiraceae;;
Zotu780	0	8	6	0	0	0	0	0	2	0	0	5	0	0	1	0	2	9	12	2	24	0	0	2	Bacteria;Firmicutes;Clostridia;Clostridiales;Christensenellaceae;Borkfalki;
Zotu79	0	1	23	0	12	0	1	393	0	0	2	12	0	0	1	2858	2	0	2	162	27	0	0	0	Bacteria;Firmicutes;Clostridia;Clostridiales;Lachnospiraceae;;
Zotu792	8	24	0	0	0	15	0	0	0	0	0	3	0	0	11	0	1	0	0	0	2	1	0	1	Bacteria;Firmicutes;Clostridia;Clostridiales;Oscillospiraceae;;
Zotu793	4	4	0	33	0	0	0	0	0	0	0	4	0	0	0	0	0	0	0	6	1	0	17	0	Bacteria;Firmicutes;Clostridia;Clostridiales;Lachnospiraceae;;
Zotu8	1202	535	381	278	1008	903	469	715	1125	1936	377	601	1511	914	770	1201	961	1069	430	412	776	701	629	1064	Bacteria;Bacteroidetes;Bacteroidia;Bacteroidales;Porphyromonadaceae;;
Zotu80	257	103	105	104	352	95	183	431	609	353	167	262	315	855	198	453	214	642	280	218	578	877	160	228	Bacteria;Bacteroidetes;Bacteroidia;Bacteroidales;Porphyromonadaceae;;
Zotu802	0	13	0	0	0	0	22	0	0	0	0	0	0	34	0	0	0	0	0	0	0	61	0	0	Bacteria;Firmicutes;Clostridia;Clostridiales;Ruminococcaceae;;
Zotu803	4	6	1	0	3	7	7	5	10	27	14	2	46	28	6	4	12	10	5	28	1	46	3	2	Bacteria;Bacteroidetes;Bacteroidia;Bacteroidales;Porphyromonadaceae;Parabacteroides;
Zotu81	124	81	31	48	60	33	170	208	31	50	137	57	43	191	164	182	36	34	104	124	71	100	22	17	Bacteria;Proteobacteria;Betaproteobacteria;Burkholderiales;Sutterellaceae;Parasutterella;
Zotu824	0	0	0	0	0	0	1	7	0	0	0	0	0	0	0	0	0	0	0	0	0	0	0	0	Bacteria;Firmicutes;Clostridia;Clostridiales;Lachnospiraceae;;
Zotu827	0	2	0	0	0	0	2	0	0	2	0	1	0	20	34	0	0	8	0	0	0	56	0	0	Bacteria;Firmicutes;Clostridia;Clostridiales;Lachnospiraceae;;
Zotu83	0	26	4	22	0	2	21	26	11	1	388	138	0	116	48	0	56	13	108	4	0	0	42	3	Bacteria;Firmicutes;Clostridia;Clostridiales;Lachnospiraceae;;
Zotu831	0	0	0	0	0	0	0	1	0	0	1	2	1	0	0	0	1	0	0	0	0	0	2	0	Bacteria;Firmicutes;Clostridia;Clostridiales;Lachnospiraceae;;
Zotu838	0	0	0	0	0	0	0	0	0	0	0	1	2	0	15	0	0	0	18	1	0	0	0	1	Bacteria;Firmicutes;Clostridia;Clostridiales;Lachnospiraceae;;
Zotu850	0	0	0	0	0	3	0	13	1	0	0	1	0	5	0	0	3	0	3	0	6	0	1	0	Bacteria;Firmicutes;Clostridia;Clostridiales;Oscillospiraceae;;
Zotu852	0	0	0	0	2	2	2	3	1	0	1	0	2	4	2	4	1	2	0	0	3	8	0	2	Bacteria;Firmicutes;Clostridia;Clostridiales;Dehalobacterium_f;;
Zotu854	2	1	0	1	1	0	0	1	0	75	0	7	31	0	0	11	1	14	0	11	5	7	18	16	Bacteria;Firmicutes;Clostridia;Clostridiales;Lachnospiraceae;;
Zotu86	143	42	59	78	76	30	19	12	12	0	3	20	5	12	23	6	9	4	47	7	3	0	16	11	Bacteria;Firmicutes;Clostridia;Clostridiales;Clostridiaceae;Arthromitus;
Zotu866	4	0	2	14	7	17	0	4	16	0	14	29	10	11	30	5	26	1	24	5	12	10	11	0	Bacteria;Firmicutes;Clostridia;Clostridiales;Oscillospiraceae;;
Zotu87	40	39	1004	0	62	314	12	0	40	0	0	0	0	112	20	0	300	193	107	0	20	0	74	1	Bacteria;Firmicutes;Clostridia;Clostridiales;Lachnospiraceae;;
Zotu871	0	0	0	0	0	0	0	0	0	0	0	0	0	0	10	0	1	0	0	0	0	0	0	0	Bacteria;Firmicutes;Clostridia;Clostridiales;Lachnospiraceae;;
Zotu877	0	0	0	0	0	0	0	0	5	0	0	0	0	1	0	0	0	5	2	0	0	0	0	0	Bacteria;Firmicutes;Clostridia;Clostridiales;Oscillospiraceae;;
Zotu879	0	0	0	0	0	5	6	6	0	0	0	0	0	4	0	0	4	0	5	0	0	3	0	0	Bacteria;Firmicutes;Clostridia;Clostridiales;Lachnospiraceae;Clostridium XlVb;
Zotu883	1	4	0	0	5	1	1	4	0	1	1	0	4	0	4	0	2	4	1	0	1	1	4	1	Bacteria;Firmicutes;Clostridia;Clostridiales;Lachnospiraceae;;
Zotu885	35	0	0	0	13	17	14	21	0	0	19	5	35	0	19	0	15	0	30	0	0	0	0	6	Bacteria;Firmicutes;Clostridia;Clostridiales;Oscillospiraceae;;
Zotu89	1	0	0	0	0	0	192	581	0	0	0	0	0	421	0	0	0	0	0	0	0	0	0	0	Bacteria;Firmicutes;Erysipelotrichia;Erysipelotrichales;Erysipelotrichaceae;;
Zotu897	0	0	0	1	0	0	0	0	0	0	0	0	0	0	1	0	0	0	6	0	9	0	1	0	Bacteria;Firmicutes;Clostridia;Clostridiales;Lachnospiraceae;Eisenbergiella;
Zotu9	1123	909	461	510	695	305	650	1193	677	558	297	422	471	648	397	490	195	441	603	150	1016	616	190	469	Bacteria;Bacteroidetes;Bacteroidia;Bacteroidales;Porphyromonadaceae;;
Zotu91	0	11	47	0	27	76	58	20	65	219	10	306	45	3	195	193	41	16	28	61	82	24	100	0	Bacteria;Firmicutes;Clostridia;Clostridiales;Lachnospiraceae;Clostridium XlVa;
Zotu910	0	0	0	0	0	0	0	5	0	0	0	5	0	0	1	0	0	2	13	1	0	0	0	0	Bacteria;Firmicutes;Clostridia;Clostridiales;Lachnospiraceae;;
Zotu912	0	1	2	0	0	3	0	0	2	0	0	4	21	0	0	2	2	4	1	0	1	0	0	9	Bacteria;Firmicutes;Clostridia;Clostridiales;Ruminococcaceae;;
Zotu92	8	35	27	11	53	6	11	15	44	22	32	33	31	17	306	47	9	107	14	10	196	43	134	9	Bacteria;Firmicutes;Clostridia;Clostridiales;Lachnospiraceae;Clostridium XlVa;
Zotu922	0	6	16	0	6	4	4	0	3	2	0	3	2	0	0	0	1	9	0	0	0	2	2	0	Bacteria;Firmicutes;Clostridia;Clostridiales;Christensenellaceae;;
Zotu923	0	1	1	0	1	0	0	0	0	0	1	1	2	0	1	0	0	0	8	2	0	0	6	0	Bacteria;Firmicutes;Clostridia;Clostridiales;Lachnospiraceae;;
Zotu93	13	142	2	38	210	10	121	1	273	33	8	1	23	7	20	12	3	138	10	1	19	74	52	176	Bacteria;Firmicutes;Clostridia;Clostridiales;Lachnospiraceae;;
Zotu935	0	3	0	8	0	0	0	0	0	0	0	0	0	0	0	0	0	0	0	5	1	0	10	0	Bacteria;Firmicutes;Clostridia;Clostridiales;Lachnospiraceae;;
Zotu936	0	0	0	0	0	0	0	0	0	0	2	42	0	0	1	0	1	0	10	0	0	0	0	0	Bacteria;Firmicutes;Clostridia;Clostridiales;Lachnospiraceae;;
Zotu937	0	45	0	0	0	0	0	0	0	0	0	0	0	0	0	0	0	1	0	0	0	0	0	0	Bacteria;Firmicutes;Clostridia;Clostridiales;Ruminococcaceae;;
Zotu938	0	0	0	54	0	0	1	0	0	0	0	0	0	0	0	1	0	0	2	0	0	0	0	4	Bacteria;Firmicutes;Erysipelotrichia;Erysipelotrichales;Erysipelotrichaceae;Erysipelotrichaceae_incertae_sedis;
Zotu94	166	270	150	105	223	217	105	87	179	332	93	105	172	177	118	258	232	264	174	121	140	225	132	287	Bacteria;Bacteroidetes;Bacteroidia;Bacteroidales;Porphyromonadaceae;;
Zotu941	0	0	0	0	0	0	0	0	0	0	0	0	1	0	0	0	0	2	0	0	1	0	10	0	Bacteria;Firmicutes;Clostridia;Clostridiales;Lachnospiraceae;;
Zotu949	1	2	1	0	6	3	0	3	4	0	21	2	0	3	9	7	9	1	1	2	0	3	1	0	Bacteria;Firmicutes;Clostridia;Clostridiales;Ruminococcaceae;;
Zotu95	0	1	2	0	0	0	29	24	17	0	0	197	1	12	295	2	85	0	1	0	0	98	0	0	Bacteria;Firmicutes;Clostridia;Clostridiales;Lachnospiraceae;;
Zotu950	0	0	0	0	1	1	0	0	1	0	0	2	0	0	8	0	2	2	0	0	0	3	0	0	Bacteria;Firmicutes;Clostridia;Clostridiales;Lachnospiraceae;;
Zotu97	3	1	31	0	1	2	2	2	3	0	2	1	0	0	6	6	2	1	5	22	3	1	7	5	Bacteria;Firmicutes;Clostridia;Clostridiales;Lachnospiraceae;;
Zotu972	0	0	9	0	0	0	0	2	0	0	8	11	0	4	19	0	3	0	0	12	0	18	0	0	Bacteria;Firmicutes;Clostridia;Clostridiales;Lachnospiraceae;;
Zotu98	118	212	159	213	123	44	54	62	195	136	39	78	173	78	65	68	128	283	110	61	241	234	82	71	Bacteria;Bacteroidetes;Bacteroidia;Bacteroidales;Rikenellaceae;Alistipes;
Zotu980	0	0	0	0	0	0	0	0	0	0	0	0	0	0	0	0	0	0	0	0	0	0	0	0	Bacteria;Actinobacteria;Actinobacteria;Actinomycetales;Propionibacteriaceae;Propionibacterium;
Zotu99	1	1	0	0	25	31	9	17	5	1	120	96	0	40	14	0	16	0	34	6	0	10	33	0	Bacteria;Firmicutes;Clostridia;Clostridiales;Lachnospiraceae;;
Zotu990	3	0	0	3	0	0	0	0	1	1	4	16	1	0	7	8	1	0	12	6	0	0	3	0	Bacteria;Firmicutes;Clostridia;Clostridiales;Lachnospiraceae;;
Zotu995	0	0	0	0	0	0	0	0	0	0	0	0	0	0	0	0	0	0	0	0	0	10	0	0	Bacteria;Firmicutes;Clostridia;Clostridiales;Lachnospiraceae;Lachnospiracea_incertae_sedis;
Zotu997	0	0	0	0	0	0	0	0	0	0	1	54	0	0	0	0	0	0	13	0	0	0	0	0	Bacteria;Firmicutes;Clostridia;Clostridiales;Lachnospiraceae;;
