# Supplementary material for: Processing Matters in Nutrient-Matched Laboratory Diets for Mice—Microbiome
Source: Animals (Basel). 2021 Mar 18;11(3):862. doi: 10.3390/ani11030862 (PMC8002992; doi:10.3390/ani11030862)
Supplement: Supplementary file 1 [file animals-11-00862-s001.zip › Table S2_OTUs-Table_smallintestine.tab]

#OTUId	P1_V1_1_3	P1_V1_2_3	P2_V1_1_3	P2_V1_2_3	E1_V1_1_3	E1_V1_2_3	E2_V1_1_3	E2_V1_2_3	P3_V1_1_3	P3_V1_2_3	P4_V1_1_3	P4_V1_2_3	E3_V1_1_3	E3_V1_2_3	E4_V1_1_3	E4_V1_2_3	P1_V2_1_3	P1_V2_2_3	P2_V2_1_3	P2_V2_2_3	E1_V2_1_3	E1_V2_2_3	E2_V2_1_3	E2_V2_2_3	P3_V2_1_3	P3_V2_2_3	P4_V2_1_3	P4_V2_2_3	E3_V2_1_3	E3_V2_2_3	E4_V2_1_3	E4_V2_2_3	P5_V2_1_3	P5_V2_2_3	P6_V2_1_3	P6_V2_2_3	E5_V2_1_3	E5_V2_2_3	E6_V2_1_3	E6_V2_2_3	P7_V2_1_3	P7_V2_2_3	P8_V2_1_3	P8_V2_2_3	E7_V2_1_3	E7_V2_2_3	E8_V2_1_3	E8_V2_2_3	taxonomy
Zotu1	0	1	0	0	0	0	0	0	0	0	0	0	0	0	0	1	0	0	0	0	0	0	0	0	1	0	0	0	0	0	0	0	2	0	0	0	1	1	0	1	0	1	0	31	15	0	2	42	Bacteria;Proteobacteria;Gammaproteobacteria;Enterobacterales;Pasteurellaceae;Muribacter;
Zotu10	585	615	523	429	1365	1008	378	643	1005	1137	676	1277	593	424	515	670	162	442	548	330	348	1094	1084	432	664	549	163	272	308	168	652	861	395	147	283	181	682	1602	481	1107	287	88	771	543	632	257	1492	970	Bacteria;Bacteroidetes;Bacteroidia;Bacteroidales;Muribaculaceae;;
Zotu100	2	14	1	0	0	0	1	4	0	3	6	1	0	0	2	0	0	0	0	0	0	0	0	0	0	0	0	0	0	0	0	1	0	0	0	0	19	18	2	9	5	2	0	0	0	0	0	1	Bacteria;Firmicutes;Clostridia;Clostridiales;Lachnospiraceae;LachnospiraceaeNK4A136group;
Zotu102	0	5	0	0	0	3	3	1	6	2	0	0	0	2	2	1	0	0	0	0	18	4	0	0	3	2	2	0	13	8	7	8	0	1	0	0	12	11	9	5	5	0	1	1	8	35	6	1	Bacteria;Bacteroidetes;Bacteroidia;Bacteroidales;Rikenellaceae;Alistipes;
Zotu1021	0	1	1	0	0	5	3	0	0	0	2	21	0	0	0	0	0	0	0	0	0	1	2	0	0	0	0	0	1	3	0	0	0	0	0	0	1	3	0	0	0	0	0	0	0	0	0	1	Bacteria;Firmicutes;Bacilli;Erysipelotrichales;Erysipelotrichaceae;;
Zotu103	0	0	0	0	0	0	1	0	3	0	0	0	0	0	0	0	0	0	3	0	0	0	0	0	2	2	0	0	0	0	0	0	0	0	0	0	1	0	2	1	8	0	0	0	0	0	0	4	Bacteria;Firmicutes;Clostridia;Clostridiales;Lachnospiraceae;;
Zotu1031	1	1	0	0	0	0	0	0	1	0	0	0	0	0	0	0	0	0	0	0	1	1	0	0	0	2	0	0	0	2	0	0	0	0	0	0	0	1	0	0	0	0	0	0	0	0	0	0	Bacteria;Firmicutes;Clostridia;Clostridiales;Lachnospiraceae;;
Zotu105	26	33	44	26	51	42	43	45	43	21	25	11	22	20	16	83	27	36	131	78	26	73	53	20	31	37	33	72	40	23	102	150	102	23	55	13	14	62	29	78	28	4	96	44	33	77	71	67	Bacteria;Bacteroidetes;Bacteroidia;Bacteroidales;Muribaculaceae;;
Zotu107	0	4	0	0	0	0	1	1	0	0	0	0	0	0	0	0	3	2	1	0	4	4	2	0	1	2	0	0	7	1	0	0	1	0	0	0	0	0	2	1	0	0	2	1	0	8	0	1	Bacteria;Firmicutes;Clostridia;Clostridiales;Lachnospiraceae;;
Zotu108	80	18	129	87	121	274	51	62	96	206	83	46	27	32	38	68	59	63	33	32	25	68	122	93	44	117	11	39	88	48	58	63	123	74	102	120	32	141	21	92	87	43	233	116	206	120	308	304	Bacteria;Bacteroidetes;Bacteroidia;Bacteroidales;Muribaculaceae;;
Zotu1089	0	0	0	0	0	0	0	0	0	0	0	0	0	0	0	0	1	5	0	0	0	0	0	0	0	0	0	0	0	0	0	0	0	0	0	0	0	0	0	0	0	0	2	0	0	0	0	0	Bacteria;Firmicutes;Clostridia;Clostridiales;Lachnospiraceae;Roseburia;
Zotu1094	0	1	2	0	0	1	1	0	3	0	0	0	0	0	0	1	0	1	0	3	1	4	1	0	0	0	2	0	0	0	0	0	9	0	1	1	0	0	0	0	0	0	5	1	0	0	0	0	Bacteria;Firmicutes;Clostridia;Clostridiales;Oscillospiraceae;;
Zotu11	48	82	115	66	2559	654	13	21	2	0	445	943	1579	1152	1552	1245	395	768	1178	1283	212	600	450	199	1185	1522	588	1577	987	608	2506	3110	2118	1117	504	1445	107	276	220	308	578	499	2552	1972	93	71	26	30	Bacteria;Bacteroidetes;Bacteroidia;Bacteroidales;Muribaculaceae;;
Zotu112	4	56	52	18	21	40	26	54	33	65	34	8	14	42	22	51	19	84	38	22	37	28	21	18	109	157	6	63	63	39	51	82	62	26	13	39	71	122	20	51	23	8	34	11	17	151	73	45	Bacteria;Bacteroidetes;Bacteroidia;Bacteroidales;Muribaculaceae;;
Zotu113	36	35	70	33	54	21	54	73	53	81	50	79	59	42	62	74	52	129	98	95	61	110	62	60	101	144	31	144	71	34	141	195	145	72	26	90	31	112	41	87	38	38	113	35	39	95	43	52	Bacteria;Bacteroidetes;Bacteroidia;Bacteroidales;Muribaculaceae;;
Zotu115	19	0	5	0	32	79	49	35	25	0	14	45	0	2	3	5	7	19	15	10	7	55	13	12	21	18	2	2	30	19	47	5	10	3	15	13	138	104	26	92	6	3	5	2	97	36	44	30	Bacteria;Firmicutes;Clostridia;Clostridiales;Lachnospiraceae;Marvinbryantia;
Zotu116	20	10	103	37	16	19	26	5	72	37	6	18	7	3	7	9	5	17	34	31	63	40	15	8	37	31	7	5	36	55	29	78	38	20	15	7	99	113	27	79	13	1	21	21	264	176	134	42	Bacteria;Firmicutes;Clostridia;Clostridiales;Lachnospiraceae;;
Zotu118	0	10	2	0	0	1	0	0	0	0	0	0	0	0	0	0	1	0	0	0	0	1	0	0	1	2	0	0	0	1	4	0	0	0	1	0	3	1	4	0	0	0	1	1	0	0	3	0	Bacteria;Firmicutes;Clostridia;Clostridiales;Lachnospiraceae;LachnospiraceaeNK4A136group;
Zotu119	19	49	32	26	54	55	46	100	48	46	77	49	27	51	24	68	24	15	74	84	16	42	45	19	82	49	21	68	17	22	70	86	46	16	19	34	15	35	18	87	15	11	34	29	36	57	105	72	Bacteria;Bacteroidetes;Bacteroidia;Bacteroidales;Muribaculaceae;;
Zotu12	2679	1469	1501	987	2215	3323	1216	2340	1051	1319	1433	1204	606	387	655	1131	322	453	1598	1936	635	1742	1998	1269	964	1657	551	1535	1520	1040	1491	2214	1075	667	494	928	1486	2309	928	2544	443	272	754	713	2441	1366	2333	1885	Bacteria;Bacteroidetes;Bacteroidia;Bacteroidales;Muribaculaceae;;
Zotu121	0	0	15	2	0	0	0	1	0	0	100	400	351	0	74	32	424	741	10	1	0	0	0	0	3	3	18	329	9	2	9	10	183	94	0	0	17	38	0	0	0	0	629	198	0	1	0	1	Bacteria;Bacteroidetes;Bacteroidia;Bacteroidales;Muribaculaceae;;
Zotu122	8	7	64	10	13	51	101	92	8	22	11	3	39	31	20	52	7	6	32	17	59	103	31	18	47	48	22	74	97	59	106	150	54	18	45	16	84	148	59	302	32	7	35	29	47	194	90	74	Bacteria;Bacteroidetes;Bacteroidia;Bacteroidales;Muribaculaceae;;
Zotu124	2	49	0	0	1	1	6	4	3	0	0	0	0	0	0	1	0	0	0	0	3	0	0	0	0	0	0	0	0	0	1	0	0	0	0	0	3	27	7	5	6	1	3	4	0	9	1	2	Bacteria;Firmicutes;Clostridia;Clostridiales;Lachnospiraceae;LachnospiraceaeNK4A136group;
Zotu126	1	0	1	0	2	2	1	0	0	0	0	0	0	0	12	1	0	0	1	0	0	0	0	0	2	0	0	0	0	0	0	1	0	0	2	4	43	0	3	1	0	0	4	0	0	2	0	2	Bacteria;Firmicutes;Clostridia;Clostridiales;Lachnospiraceae;Roseburia;
Zotu127	0	13	2	0	0	2	3	3	1	0	1	0	12	1	2	3	1	0	0	0	1	0	0	0	0	3	0	0	0	0	6	3	8	0	0	0	0	0	5	3	2	0	0	0	0	0	4	4	Bacteria;Firmicutes;Clostridia;Clostridiales;Lachnospiraceae;LachnospiraceaeNK4A136group;
Zotu128	2	1	1	0	1	0	1	1	0	1	0	0	0	0	5	0	0	1	0	0	6	19	0	0	1	3	0	0	0	0	0	10	0	0	0	1	4	4	2	0	0	1	0	0	0	1	0	2	Bacteria;Firmicutes;Clostridia;Clostridiales;Lachnospiraceae;;
Zotu129	1	15	0	0	0	0	3	1	0	0	1	0	0	0	1	1	0	0	0	0	0	0	0	0	0	0	0	0	0	0	0	0	2	0	0	0	16	7	3	1	5	1	0	0	0	0	0	0	Bacteria;Firmicutes;Clostridia;Clostridiales;Lachnospiraceae;LachnospiraceaeNK4A136group;
Zotu132	8	17	7	1	0	0	65	70	128	143	40	49	0	0	11	18	55	107	515	528	95	171	75	75	38	20	155	114	104	93	54	93	122	50	111	179	27	109	29	101	7	11	96	53	99	224	10	15	Bacteria;Bacteroidetes;Bacteroidia;Bacteroidales;Muribaculaceae;;
Zotu133	0	3	6	0	0	0	0	0	0	0	0	0	1	0	2	1	0	0	0	0	0	1	0	0	1	0	1	0	0	0	1	0	6	0	0	0	0	1	3	9	5	2	1	1	1	1	0	0	Bacteria;Firmicutes;Clostridia;Oscillospirales;Oscillospiraceae;;
Zotu134	0	3	0	3	0	0	0	1	0	0	1	3	0	0	0	0	0	0	0	0	3	2	0	0	2	0	0	0	1	1	10	3	2	0	0	0	0	0	0	0	1	0	0	0	17	39	0	0	Bacteria;Firmicutes;Clostridia;Clostridiales;Lachnospiraceae;;
Zotu137	0	1	0	5	4	24	0	2	0	16	2	0	2	0	0	0	0	0	0	0	0	4	0	1	0	1	0	0	3	50	1	3	0	0	5	1	1	0	7	15	0	0	2	0	84	3	0	0	Bacteria;Firmicutes;Clostridia;Clostridiales;Lachnospiraceae;LachnospiraceaeUCG-001;
Zotu138	0	0	0	0	0	0	0	0	0	0	0	0	0	0	5	0	0	0	0	0	0	0	0	0	0	0	2	0	0	0	3	4	35	5	11	0	3	33	5	4	3	1	2	0	0	0	0	0	Bacteria;Firmicutes;Clostridia;Clostridiales;Lachnospiraceae;;
Zotu139	5	14	7	1	0	1	1	2	1	0	0	0	0	0	0	0	0	0	1	0	0	0	0	0	1	0	0	0	1	0	3	0	5	0	0	4	0	2	0	1	3	0	0	3	19	1	2	0	Bacteria;Firmicutes;Clostridia;Clostridiales;Lachnospiraceae;;
Zotu14	3	15	25	1	4	0	2	6	1	0	0	2	2	1	30	2	0	2	1	0	28	3	1	0	16	7	4	5	7	5	18	1	26	31	3	5	0	2	61	6	0	1	4	2	1	7	8	3	Bacteria;Bacteroidetes;Bacteroidia;Bacteroidales;Prevotellaceae;PrevotellaceaeUCG-001;
Zotu140	0	0	0	0	0	0	0	0	0	0	0	0	0	0	0	0	0	0	0	0	0	0	0	0	8	3	0	1	3	0	0	0	0	1	0	0	2	0	0	0	0	0	0	0	0	6	0	1	Bacteria;Firmicutes;Clostridia;Clostridiales;Lachnospiraceae;;
Zotu141	0	2	0	0	0	0	0	0	0	0	1	0	0	0	0	2	0	0	0	0	0	0	0	3	0	1	0	0	0	0	0	0	0	0	0	0	0	0	5	0	0	0	0	0	0	0	3	1	Bacteria;Firmicutes;Clostridia;Oscillospirales;Oscillospiraceae;;
Zotu142	0	0	11	2	1	0	1	0	0	0	0	0	0	0	1	0	0	1	0	0	2	0	0	0	0	0	0	0	6	3	7	3	1	0	0	0	16	2	5	3	3	2	1	0	0	2	0	0	Bacteria;Firmicutes;Clostridia;Clostridiales;Lachnospiraceae;LachnospiraceaeNK4A136group;
Zotu145	22	1	11	12	0	7	3	2	2	13	0	4	0	0	0	6	4	0	0	1	0	0	2	3	12	1	0	0	8	23	2	3	5	0	1	0	3	6	3	0	1	3	1	1	14	6	5	1	Bacteria;Firmicutes;Clostridia;Clostridiales;Lachnospiraceae;;
Zotu146	0	1	0	4	0	7	3	2	0	0	3	5	0	0	1	4	0	0	0	0	69	15	0	0	0	0	0	0	18	14	3	19	0	0	0	0	20	2	14	1	1	0	2	0	1	2	0	0	Bacteria;Firmicutes;Clostridia;Clostridiales;Lachnospiraceae;Roseburia;
Zotu147	0	6	2	0	0	0	1	0	1	1	0	0	0	0	0	0	0	0	0	0	3	1	0	0	4	6	0	1	1	1	0	2	6	3	3	0	0	1	6	1	11	2	3	2	2	2	0	0	Bacteria;Firmicutes;Clostridia;Oscillospirales;Oscillospiraceae;Colidextribacter;
Zotu149	0	0	4	8	0	1	11	56	3	0	2	55	119	6	24	100	0	2	8	91	11	6	16	9	40	81	33	26	67	36	57	3	50	22	1	2	0	14	2	0	13	1	48	10	0	1	0	0	Bacteria;Firmicutes;Clostridia;Clostridiales;Lachnospiraceae;Eubacteriumxylanophilumgroup;
Zotu15	417	499	476	320	430	223	291	414	419	427	420	416	474	307	694	596	235	314	994	1156	293	540	282	265	1026	1079	391	1786	799	614	785	1127	1283	540	838	342	257	634	202	490	270	175	1224	485	301	489	336	235	Bacteria;Bacteroidetes;Bacteroidia;Bacteroidales;Muribaculaceae;;
Zotu150	5	374	0	0	0	0	0	44	28	12	0	2	0	0	0	0	0	0	0	1	0	1	0	0	0	0	0	3	2	1	4	3	0	0	0	0	351	39	55	98	0	0	8	0	3	1	0	0	Bacteria;Firmicutes;Clostridia;Clostridiales;Lachnospiraceae;;
Zotu151	2	11	12	0	0	0	3	1	0	2	1	1	0	1	10	4	0	0	5	0	0	0	0	0	4	3	0	0	2	0	0	0	0	0	1	2	6	0	10	0	7	0	0	1	2	4	0	2	Bacteria;Firmicutes;Clostridia;Clostridiales;Lachnospiraceae;ClostridiumXlVb;
Zotu152	7	49	4	1	2	8	37	9	15	4	3	5	55	6	47	112	8	8	1	7	62	186	40	24	45	20	17	22	115	112	80	96	92	15	37	4	91	85	20	46	17	2	78	18	0	5	3	7	Bacteria;Firmicutes;Clostridia;Clostridiales;Lachnospiraceae;Lachnoclostridium;
Zotu153	0	3	1	2	0	1	2	2	1	4	0	0	1	1	1	1	0	0	0	0	0	0	0	0	0	0	0	0	0	0	1	0	0	0	0	0	0	4	4	0	0	1	3	0	2	0	0	0	Bacteria;Firmicutes;Clostridia;Clostridiales;Lachnospiraceae;LachnospiraceaeNK4A136group;
Zotu155	0	34	2	1	0	30	0	0	2	1	0	0	0	1	0	1	0	0	4	19	2	0	0	0	4	4	0	1	3	6	1	29	3	0	0	3	27	20	0	0	1	0	1	1	0	0	2	7	Bacteria;Firmicutes;Clostridia;Clostridiales;Lachnospiraceae;Roseburia;
Zotu156	0	0	3	0	2	1	1	0	0	4	0	0	0	0	3	1	0	0	0	0	1	0	1	0	0	1	0	3	8	0	1	0	0	0	3	3	3	0	4	0	5	0	2	2	5	7	0	0	Bacteria;Firmicutes;Clostridia;Oscillospirales;Butyricicoccaceae;Butyricicoccus;
Zotu158	1	2	5	0	0	0	3	1	1	2	0	0	0	4	0	0	0	0	1	0	2	0	4	0	2	0	1	0	0	0	1	0	2	0	2	0	2	5	4	2	3	0	0	0	3	2	1	0	Bacteria;Firmicutes;Clostridia;Clostridiales;Lachnospiraceae;LachnospiraceaeNK4A136group;
Zotu159	5	89	14	15	13	24	13	7	11	4	2	4	0	2	5	5	5	1	32	2	12	22	1	1	11	16	0	0	16	10	11	1	111	16	1	2	50	49	2	9	13	11	15	5	31	3	59	25	Bacteria;Firmicutes;Clostridia;Clostridiales;Lachnospiraceae;Lachnoclostridium;
Zotu16	0	0	8	5	0	0	0	0	0	0	0	0	1	8	2	0	1	19	3	2	11	2	0	0	6	21	4	3	2	12	0	0	68	4	0	0	0	31	11	1	25	3	60	14	0	47	1	0	Bacteria;Firmicutes;Clostridia;Clostridiales;Lachnospiraceae;LachnospiraceaeNK4A136group;
Zotu161	0	0	0	0	0	0	0	0	0	1	0	1	1	0	0	0	0	0	5	0	0	0	1	1	2	3	0	0	0	0	0	0	0	0	0	1	0	1	0	0	0	0	0	0	2	3	0	0	Bacteria;Firmicutes;Clostridia;Clostridiales;Lachnospiraceae;LachnospiraceaeNK4A136group;
Zotu164	1	14	3	1	4	3	2	4	0	0	0	1	1	1	1	4	0	0	0	0	11	6	0	0	0	11	0	1	4	0	1	0	22	6	0	0	31	71	13	4	5	0	5	0	12	0	0	1	Bacteria;Bacteroidetes;Bacteroidia;Bacteroidales;Rikenellaceae;Rikenella;
Zotu165	0	66	0	8	2	5	38	12	0	0	10	10	0	4	0	4	5	1	0	6	2	7	1	0	5	12	0	0	11	8	14	37	4	1	9	1	28	27	50	15	0	1	16	10	2	2	1	2	Bacteria;Firmicutes;Clostridia;Oscillospirales;Eubacteriumcoprostanoligenesgroup;;
Zotu166	0	0	0	0	0	0	0	0	18	40	0	0	0	5	0	0	0	0	0	0	1	7	0	0	0	0	1	0	3	5	1	0	0	0	0	0	1	0	1	0	0	0	11	6	0	0	0	0	Bacteria;Firmicutes;Clostridia;Clostridiales;Lachnospiraceae;;
Zotu168	0	0	0	0	0	1	0	0	1	0	0	0	0	0	0	3	0	0	0	0	0	0	0	0	3	7	0	0	0	0	1	0	1	0	0	0	0	0	2	1	3	2	2	4	0	0	2	2	Bacteria;Firmicutes;Clostridia;Clostridiales;Lachnospiraceae;LachnospiraceaeNK4A136group;
Zotu169	25	24	17	9	63	63	46	21	7	1	24	17	13	7	8	28	5	10	34	34	16	37	33	17	8	6	11	25	10	10	48	130	36	13	12	5	5	23	22	44	3	6	51	36	31	22	45	41	Bacteria;Bacteroidetes;Bacteroidia;Bacteroidales;Muribaculaceae;;
Zotu17	0	1	0	1	1	1	1	2	0	1	1	1	0	0	0	1	0	0	2	2	1	0	2	0	1	0	2	2	0	0	3	0	0	1	0	2	2	2	1	2	1	0	0	1	2	1	1	1	Bacteria;Bacteroidetes;Bacteroidia;Bacteroidales;Muribaculaceae;;
Zotu170	95	28	127	36	174	41	8	22	118	75	63	168	223	347	6	16	16	40	2	0	20	38	84	79	50	157	15	36	2	0	137	153	26	95	3	2	17	21	56	53	5	21	85	20	0	0	0	0	Bacteria;Actinobacteriota;Coriobacteriia;Coriobacteriales;Atopobiaceae;;
Zotu171	0	0	0	0	0	0	0	0	0	0	0	0	0	0	0	0	1	0	2	0	0	0	0	0	0	0	6	1	0	0	0	0	4	0	0	0	0	0	1	1	5	1	0	2	0	0	0	0	Bacteria;Firmicutes;Clostridia;Clostridiales;Lachnospiraceae;;
Zotu173	77	79	36	37	61	49	43	77	92	104	115	194	68	49	65	86	78	170	124	109	28	146	107	42	197	240	51	151	140	89	186	249	157	98	98	79	49	111	42	114	49	43	213	122	90	111	142	95	Bacteria;Bacteroidetes;Bacteroidia;Bacteroidales;Muribaculaceae;;
Zotu1736	1	2	0	3	0	0	0	0	5	2	1	0	0	0	0	0	0	0	0	0	0	0	0	0	0	0	2	0	0	0	0	0	1	0	0	1	0	0	1	0	0	0	0	0	0	0	0	1	Bacteria;Firmicutes;Bacilli;Bacillales;Bacillaceae;Bacillus;
Zotu174	0	0	1	0	0	0	3	9	0	0	5	0	13	0	123	133	11	13	0	6	18	18	0	1	0	0	33	75	274	271	5	8	177	24	45	0	2	4	3	0	33	10	68	7	0	1	0	0	Bacteria;Firmicutes;Clostridia;Clostridiales;Lachnospiraceae;LachnospiraceaeUCG-006;
Zotu175	3	0	0	0	0	0	0	0	0	0	0	0	0	0	0	0	0	2	0	0	0	1	0	0	8	1	0	0	0	0	0	0	0	0	0	0	5	3	1	0	0	1	0	0	0	4	0	1	Bacteria;Firmicutes;Clostridia;Clostridiales;Lachnospiraceae;LachnospiraceaeNK4A136group;
Zotu176	6	23	5	1	7	41	18	4	16	15	0	29	19	20	7	21	29	47	5	57	46	126	34	4	5	6	2	8	58	49	17	44	80	12	26	23	51	199	13	22	20	12	58	4	56	55	33	35	Bacteria;Firmicutes;Clostridia;Clostridiales;Lachnospiraceae;;
Zotu1764	0	0	0	0	0	0	3	1	0	0	0	0	0	0	0	0	0	2	0	0	0	0	0	0	0	0	0	0	0	0	0	0	0	0	0	0	0	0	0	0	0	0	0	0	0	0	0	0	Bacteria;Firmicutes;Clostridia;ClostridiaUCG-014;;;
Zotu177	5	3	0	5	0	0	1	1	15	5	0	0	0	0	0	34	16	8	16	0	0	10	11	5	6	7	1	1	13	3	8	0	3	1	0	25	1	1	215	4	31	22	4	3	10	30	53	49	Bacteria;Cyanobacteria;Cyanobacteriia;Chloroplast;;;
Zotu180	0	0	4	0	0	1	2	0	5	5	0	1	0	0	1	1	3	2	0	0	6	0	0	2	1	0	0	0	3	3	4	0	6	0	3	1	1	0	3	1	6	3	0	3	0	10	2	2	Bacteria;Firmicutes;Clostridia;Clostridiales;Lachnospiraceae;;
Zotu181	19	68	37	8	5	1	36	39	10	17	30	25	8	3	3	2	7	9	46	21	42	70	22	27	184	121	26	117	50	66	53	63	24	6	24	20	5	12	5	18	10	10	9	5	32	80	9	8	Bacteria;Bacteroidetes;Bacteroidia;Bacteroidales;Muribaculaceae;;
Zotu182	0	0	0	0	0	0	0	0	0	0	0	0	0	0	3	0	2	0	0	0	0	0	2	0	1	0	0	0	11	5	24	0	3	0	2	0	1	1	0	1	19	2	1	0	0	0	0	0	Bacteria;Firmicutes;Clostridia;Clostridiales;Lachnospiraceae;LachnospiraceaeNK4A136group;
Zotu186	0	1	2	0	1	0	0	0	0	0	0	2	0	0	0	0	0	4	6	2	0	2	1	0	6	8	0	0	2	0	2	1	1	0	1	2	5	5	1	1	0	0	1	0	0	5	0	0	Bacteria;Firmicutes;Clostridia;Oscillospirales;Ruminococcaceae;Ruminococcus;
Zotu187	5	2	1	6	1	0	6	1	1	68	1	4	0	3	2	1	1	1	2	3	0	0	1	0	1	0	0	2	2	3	1	1	0	0	1	0	3	0	4	1	9	1	0	3	8	7	0	1	Bacteria;Firmicutes;Clostridia;Clostridiales;Lachnospiraceae;;
Zotu19	501	372	853	306	747	275	186	470	557	343	532	308	643	522	313	397	245	713	745	381	180	601	499	344	969	754	361	593	665	276	930	854	348	255	228	221	179	525	313	695	162	45	308	268	363	452	441	363	Bacteria;Bacteroidetes;Bacteroidia;Bacteroidales;Muribaculaceae;Muribaculum;
Zotu190	0	1	0	0	0	0	0	0	0	0	0	0	0	0	2	0	0	0	0	0	0	0	0	0	0	0	0	0	2	0	0	0	1	0	0	0	0	0	7	0	1	0	0	0	0	1	0	1	Bacteria;Bacteroidetes;Bacteroidia;Bacteroidales;Bacteroidaceae;Bacteroides;
Zotu196	1	14	1	0	0	0	0	3	0	0	0	1	0	0	0	0	0	0	0	0	1	0	0	0	0	0	0	0	0	0	0	0	0	0	0	0	0	2	0	0	2	1	1	0	0	0	8	2	Bacteria;Firmicutes;Clostridia;Clostridiales;Lachnospiraceae;LachnospiraceaeNK4A136group;
Zotu198	7	0	6	3	6	12	133	24	4	1	0	1	5	1	0	13	5	4	10	20	5	3	3	0	55	11	8	33	6	14	10	9	10	8	31	2	17	7	6	2	7	4	38	1	0	2	7	19	Bacteria;Firmicutes;Clostridia;Clostridiales;Lachnospiraceae;LachnospiraceaeUCG-006;
Zotu2	1630	1084	171	224	146	636	524	937	2077	841	169	1514	403	1315	1140	2908	2955	4957	720	121	1047	1051	1175	435	388	4292	491	344	254	152	285	162	5255	1244	855	2049	320	729	6738	551	4068	2785	1392	1340	2003	1832	1880	1407	Bacteria;Firmicutes;Bacilli;Lactobacillales;Lactobacillaceae;Ligilactobacillus;
Zotu20	0	4	3	0	3	0	0	0	1	0	1	1	3	2	4	0	0	1	0	0	4	0	0	0	1	0	1	0	0	0	1	0	15	0	0	0	2	0	12	3	3	2	4	0	0	7	3	0	Bacteria;Bacteroidetes;Bacteroidia;Bacteroidales;Prevotellaceae;Alloprevotella;
Zotu200	0	7	8	2	5	0	0	0	0	3	0	0	0	1	4	0	0	0	1	0	0	0	0	1	6	5	0	0	0	0	1	0	0	0	0	0	0	5	7	0	8	1	2	14	8	8	4	2	Bacteria;Firmicutes;Clostridia;Clostridiales;Lachnospiraceae;;
Zotu201	0	4	0	3	0	2	4	0	0	0	0	5	2	0	3	6	0	2	0	0	1	1	0	0	12	2	0	2	2	12	0	2	4	5	2	2	24	3	0	2	4	1	1	6	0	25	2	2	Bacteria;Firmicutes;Clostridia;Oscillospirales;Butyricicoccaceae;Butyricicoccus;
Zotu204	1	7	5	0	5	0	7	2	2	2	2	0	0	1	3	0	0	3	2	0	1	0	2	0	5	1	0	1	2	3	1	0	1	0	3	0	4	1	2	0	9	2	2	1	12	3	0	1	Bacteria;Firmicutes;Clostridia;Oscillospirales;Oscillospiraceae;;
Zotu205	1	2	1	0	1	0	0	0	0	0	0	0	0	0	0	0	0	0	0	0	0	0	1	0	3	1	0	0	2	1	0	3	3	0	0	0	0	3	7	3	6	0	1	0	1	0	0	1	Bacteria;Firmicutes;Clostridia;Clostridiales;Lachnospiraceae;GCA-900066575;
Zotu206	0	0	0	0	0	0	1	0	0	0	0	0	0	0	0	0	1	1	0	0	0	0	0	1	0	1	0	0	11	4	9	1	1	0	0	0	0	5	1	0	19	1	7	0	0	0	0	0	Bacteria;Firmicutes;Clostridia;Clostridiales;Lachnospiraceae;LachnospiraceaeNK4A136group;
Zotu207	0	0	12	1	0	0	0	0	0	0	0	0	0	0	18	0	0	0	0	0	0	0	0	0	1	1	0	0	0	0	0	0	0	0	2	0	0	0	0	0	3	1	0	0	0	0	0	0	Bacteria;Firmicutes;Clostridia;Clostridiales;Lachnospiraceae;;
Zotu208	5	6	8	6	5	13	39	17	11	0	1	0	1	4	2	8	17	4	10	26	11	32	8	8	17	17	4	17	9	11	6	8	13	3	3	1	9	32	17	15	11	2	14	0	1	7	1	1	Bacteria;Firmicutes;Clostridia;Oscillospirales;Ruminococcaceae;;
Zotu209	11	26	14	8	17	25	16	18	26	14	32	23	20	6	17	29	28	32	30	46	19	19	40	10	50	38	23	44	20	3	29	50	45	14	35	36	2	40	20	38	13	3	72	22	50	35	44	22	Bacteria;Bacteroidetes;Bacteroidia;Bacteroidales;Muribaculaceae;;
Zotu21	606	374	678	141	669	108	257	435	312	379	523	1020	718	238	252	98	223	456	550	480	207	716	744	354	250	365	171	591	405	231	873	1273	512	309	386	364	330	498	323	663	86	117	598	300	354	115	292	247	Bacteria;Bacteroidetes;Bacteroidia;Bacteroidales;Muribaculaceae;;
Zotu210	23	93	17	12	15	7	88	61	46	74	27	8	8	7	9	9	13	19	101	50	35	72	39	10	86	68	51	147	66	65	90	176	59	16	40	33	12	34	24	91	10	12	32	48	57	175	63	49	Bacteria;Bacteroidetes;Bacteroidia;Bacteroidales;Muribaculaceae;;
Zotu211	0	0	0	0	1	0	2	0	0	0	0	0	0	0	0	0	0	0	0	0	0	0	0	0	2	0	0	0	0	0	1	0	1	0	2	0	11	7	1	0	1	0	0	0	0	0	6	1	Bacteria;Firmicutes;Clostridia;Clostridiales;Lachnospiraceae;LachnospiraceaeNK4A136group;
Zotu213	0	0	0	0	1	0	0	1	0	0	0	0	0	0	0	1	0	0	1	0	0	0	0	0	0	3	0	0	0	0	0	0	1	4	1	2	1	1	0	0	1	0	0	0	0	0	0	0	Bacteria;Firmicutes;Clostridia;Clostridiales;Lachnospiraceae;LachnospiraceaeNK4A136group;
Zotu214	0	1	0	0	0	1	0	0	1	0	0	0	0	0	0	0	0	0	0	0	0	0	0	0	2	0	0	0	2	0	1	2	1	0	0	0	0	2	2	2	2	2	0	0	0	0	0	2	Bacteria;Firmicutes;Clostridia;Oscillospirales;Oscillospiraceae;Colidextribacter;
Zotu215	0	0	0	0	0	0	0	0	0	0	0	0	0	2	0	2	0	0	0	0	2	0	0	0	0	0	0	0	0	0	0	0	1	0	0	0	0	1	1	0	0	1	0	0	0	1	0	2	Bacteria;Firmicutes;Clostridia;Clostridiales;Lachnospiraceae;Blautia;
Zotu216	1	0	0	0	2	0	1	0	0	0	0	0	0	3	0	0	0	0	0	0	0	0	0	0	1	1	0	0	0	0	0	0	0	0	0	0	6	3	1	1	0	0	0	2	1	0	0	0	Bacteria;Firmicutes;Clostridia;Clostridiales;Lachnospiraceae;ASF356;
Zotu218	1	2	0	0	5	0	3	1	0	0	0	0	0	0	0	0	0	0	9	0	0	0	2	0	2	2	0	0	3	4	0	0	1	0	0	0	0	4	2	0	0	1	1	0	2	1	3	0	Bacteria;Firmicutes;Clostridia;Clostridiales;Lachnospiraceae;;
Zotu219	211	67	14	10	29	17	60	50	32	19	22	71	20	7	7	23	21	32	39	40	6	24	25	28	53	27	7	4	38	77	16	36	23	15	21	19	16	55	15	16	12	45	16	4	92	31	63	72	Bacteria;Actinobacteriota;Coriobacteriia;Coriobacteriales;Eggerthellaceae;Enterorhabdus;
Zotu22	914	331	1105	188	669	422	426	156	351	304	177	442	434	65	362	460	446	414	1175	826	228	685	437	208	838	211	386	351	513	676	471	1323	602	224	568	260	490	807	226	271	226	259	927	520	858	165	261	568	Bacteria;Proteobachteria;Deltaproteobachteria;Desulfovibrionales;Desulfovibrionaceae;Desulfovibrio;
Zotu220	85	694	0	0	0	0	0	4	2	4	1	9	13	0	0	0	0	1	2	3	1	2	5	1	17	9	0	1	2	3	8	189	0	0	0	0	18	22	0	1	1	0	0	0	3	1	0	0	Bacteria;Firmicutes;Clostridia;Clostridiales;Lachnospiraceae;A2;
Zotu221	0	1	1	0	0	0	0	0	0	0	0	0	0	0	3	0	0	0	0	0	0	0	0	0	0	3	0	0	0	0	1	0	3	2	0	0	0	1	2	0	0	1	0	0	0	1	1	2	Bacteria;Bacteroidetes;Bacteroidia;Bacteroidales;Rikenellaceae;RikenellaceaeRC9gutgroup;
Zotu222	1	0	0	0	0	2	2	0	2	0	1	1	0	0	1	0	5	2	3	1	6	0	1	0	1	2	0	0	5	4	0	0	6	1	0	1	0	5	4	1	2	12	2	2	7	3	0	3	Bacteria;Firmicutes;Clostridia;Clostridiales;Lachnospiraceae;;
Zotu223	0	0	0	0	0	0	0	0	0	0	0	1	0	0	3	1	0	0	0	0	5	0	2	1	0	0	0	0	0	0	0	0	1	0	0	0	11	5	3	0	5	4	0	0	0	0	0	0	Bacteria;Firmicutes;Clostridia;Clostridiales;Lachnospiraceae;Blautia;
Zotu224	0	3	0	0	5	20	7	3	6	18	1	0	1	2	3	6	0	2	1	4	2	4	0	0	1	1	1	0	0	3	1	2	7	1	0	0	11	11	2	0	0	0	2	2	1	17	5	0	Bacteria;Firmicutes;Clostridia;;;;
Zotu225	0	0	4	0	1	0	1	2	0	1	0	0	0	0	0	0	0	0	0	0	0	0	0	0	0	1	0	0	0	0	2	0	0	0	0	1	0	0	2	0	3	0	1	0	1	2	1	1	Bacteria;Firmicutes;Clostridia;Oscillospirales;Oscillospiraceae;;
Zotu228	1	0	0	0	0	0	0	0	0	0	0	0	1	0	3	0	0	0	1	0	0	0	1	0	0	0	0	0	0	1	0	0	4	0	0	2	0	0	0	1	1	0	0	0	1	0	0	0	Bacteria;Firmicutes;Clostridia;Oscillospirales;Oscillospiraceae;Colidextribacter;
Zotu229	2	13	0	2	6	11	5	1	1	0	1	13	0	0	0	1	0	2	2	7	0	0	0	0	0	0	0	11	7	15	2	9	1	2	5	1	33	41	0	0	2	1	2	1	100	15	3	7	Bacteria;Firmicutes;Clostridia;Clostridiales;Lachnospiraceae;A2;
Zotu23	1	3	2	0	0	0	7	0	46	32	0	23	0	4	1	0	0	0	0	0	0	0	0	0	0	0	0	0	9	7	2	0	0	0	0	1	1	3	4	6	2	1	0	2	64	25	0	2	Bacteria;Firmicutes;Clostridia;Clostridiales;Lachnospiraceae;LachnospiraceaeNK4A136group;
Zotu230	0	0	0	0	0	0	2	1	0	0	0	0	0	0	0	1	0	0	0	0	0	0	1	0	0	0	0	0	3	0	1	3	7	0	1	6	3	1	1	0	2	2	0	0	0	0	0	0	Bacteria;Firmicutes;Clostridia;Clostridiales;Lachnospiraceae;;
Zotu231	1	0	0	0	0	0	1	0	0	1	0	0	0	0	0	3	1	0	0	0	1	0	0	0	2	0	0	0	0	1	0	1	0	0	0	0	0	0	1	0	2	0	0	4	10	1	0	0	Bacteria;Firmicutes;Clostridia;Oscillospirales;Oscillospiraceae;;
Zotu232	0	1	0	3	0	0	0	0	0	0	0	0	0	0	0	0	0	0	0	0	0	2	2	0	0	0	0	1	0	0	2	0	2	2	0	0	0	0	5	0	0	0	0	1	2	0	0	0	Bacteria;Firmicutes;Clostridia;Clostridiales;Lachnospiraceae;;
Zotu233	144	146	75	12	11	10	60	14	85	68	49	80	9	12	36	49	6	7	21	7	28	81	28	32	7	5	4	13	36	50	35	78	5	13	4	21	6	24	4	9	9	11	16	6	149	15	14	19	Bacteria;Actinobacteriota;Coriobacteriia;Coriobacteriales;Eggerthellaceae;;
Zotu234	0	0	0	0	0	0	0	0	0	0	0	0	5	0	4	6	0	0	0	0	0	0	0	0	0	0	4	3	0	0	0	0	0	0	0	0	0	0	0	0	0	0	0	0	0	0	0	0	Bacteria;Firmicutes;Clostridia;Clostridiales;Lachnospiraceae;Eubacteriumruminantiumgroup;
Zotu235	149	96	140	29	94	95	102	110	60	43	47	100	86	63	83	112	41	59	23	36	40	121	105	87	59	77	38	33	63	63	100	186	66	60	18	18	78	223	62	98	25	32	80	28	114	26	99	136	Bacteria;Actinobacteriota;Coriobacteriia;Coriobacteriales;Eggerthellaceae;Enterorhabdus;
Zotu236	0	0	0	2	1	1	0	0	0	0	0	0	0	0	0	1	0	0	0	0	0	0	0	0	3	2	0	0	0	0	0	0	0	0	0	0	0	0	1	0	0	0	1	0	0	0	1	0	Bacteria;Firmicutes;Clostridia;Clostridiales;Lachnospiraceae;;
Zotu237	1	3	0	0	0	0	0	0	0	0	0	0	0	0	0	0	0	0	0	0	0	0	0	0	0	1	0	0	2	0	0	0	1	2	0	0	0	2	1	1	2	0	1	1	0	1	0	0	Bacteria;Firmicutes;Clostridia;Oscillospirales;Oscillospiraceae;;
Zotu238	0	0	0	0	0	0	24	21	1	1	0	0	15	3	2	1	0	0	0	0	1	2	0	0	0	0	2	11	34	35	1	0	1	0	25	0	4	0	13	22	1	2	0	0	0	0	0	0	Bacteria;Firmicutes;Clostridia;ClostridiaUCG-014;;;
Zotu239	3	1	1	0	0	1	6	0	0	0	1	0	0	0	4	1	0	0	3	0	0	0	0	0	1	0	0	0	1	1	2	0	1	0	1	0	0	1	1	0	0	1	0	0	1	3	2	0	Bacteria;Firmicutes;Clostridia;Oscillospirales;Butyricicoccaceae;Butyricicoccus;
Zotu24	1	9	0	1	1	1	2	0	3	1	0	0	1	1	1	3	0	5	12	0	3	18	3	0	14	10	2	1	7	2	4	0	9	2	0	0	8	21	13	4	15	4	5	0	3	18	3	9	Bacteria;Bacteroidetes;Bacteroidia;Bacteroidales;Rikenellaceae;Alistipes;
Zotu240	0	6	0	0	0	0	1	2	0	0	0	0	1	0	7	1	0	0	0	0	0	0	0	0	0	0	0	0	0	0	0	1	0	0	2	0	471	76	6	4	4	1	4	1	0	0	0	0	Bacteria;Firmicutes;Clostridia;Clostridiales;Lachnospiraceae;;
Zotu241	0	0	0	0	0	0	0	0	0	0	1	0	0	0	0	0	0	2	0	0	0	3	0	0	2	0	0	0	0	0	0	0	0	0	0	0	0	0	0	0	0	0	0	0	0	0	0	0	Bacteria;Firmicutes;Clostridia;Oscillospirales;Oscillospiraceae;;
Zotu242	0	0	0	0	0	0	0	0	0	0	0	0	4	0	0	0	0	0	0	0	0	0	0	0	0	0	0	0	0	0	0	0	0	0	0	0	0	0	0	0	0	0	0	0	0	0	0	0	Bacteria;Firmicutes;Clostridia;Clostridiales;Lachnospiraceae;;
Zotu243	0	1	0	0	0	0	1	0	0	0	0	0	0	0	6	1	0	2	0	0	0	0	1	0	0	0	0	0	0	0	0	0	3	0	0	1	0	0	4	0	3	1	1	1	1	2	0	2	Bacteria;Firmicutes;Clostridia;Oscillospirales;Oscillospiraceae;;
Zotu248	2	14	2	0	0	1	0	0	0	2	0	0	5	0	0	1	0	0	1	0	0	1	0	0	0	1	2	0	0	2	6	2	1	0	0	0	0	0	3	1	0	0	0	0	0	1	0	4	Bacteria;Firmicutes;Clostridia;Clostridiales;Lachnospiraceae;LachnospiraceaeNK4A136group;
Zotu249	3	26	2	0	0	3	1	1	1	4	0	0	0	3	2	8	0	1	5	0	5	1	1	0	4	5	0	0	2	0	5	6	69	15	1	0	14	18	3	0	5	2	2	1	20	17	0	5	Bacteria;Proteobachteria;Deltaproteobachteria;Desulfovibrionales;Desulfovibrionaceae;;
Zotu25	2600	1987	1300	1023	444	1038	1685	466	2739	797	1733	2735	494	1249	608	861	681	995	255	419	438	715	757	694	576	1156	1263	1285	330	144	433	765	1492	776	867	2983	364	573	764	473	3452	1882	317	1364	515	310	629	931	Bacteria;Firmicutes;Bacilli;Lactobacillales;Lactobacillaceae;Limosilactobacillus;
Zotu250	0	0	2	0	0	1	0	0	0	0	0	0	0	0	0	0	0	0	2	1	0	0	0	0	4	3	0	0	0	0	0	0	0	0	2	1	0	0	0	0	0	0	0	0	0	0	2	3	Bacteria;Firmicutes;Clostridia;Clostridiales;Lachnospiraceae;LachnospiraceaeNK4A136group;
Zotu251	0	1	0	0	0	0	0	0	1	0	0	42	0	0	7	29	2	3	0	27	25	38	5	0	0	1	14	27	24	33	24	27	13	3	3	0	0	9	1	0	4	0	27	37	61	44	4	2	Bacteria;Firmicutes;Clostridia;Clostridiales;Lachnospiraceae;;
Zotu253	0	0	0	0	0	0	0	0	0	0	0	0	0	0	1	0	0	0	0	0	0	0	0	0	0	2	0	0	0	0	0	0	0	0	0	0	1	0	2	0	0	1	0	0	1	0	0	0	Bacteria;Firmicutes;Clostridia;Oscillospirales;Oscillospiraceae;Colidextribacter;
Zotu254	0	0	1	0	1	1	1	0	0	0	1	0	0	0	2	0	0	0	0	0	0	0	0	0	1	0	0	0	0	0	2	0	5	0	0	0	1	2	0	5	1	1	0	0	1	0	0	0	Bacteria;Bacteroidetes;Bacteroidia;Bacteroidales;Rikenellaceae;Alistipes;
Zotu257	0	0	0	0	0	0	1	0	0	0	0	0	0	0	3	0	0	0	0	0	0	1	1	0	0	1	0	0	0	0	1	0	0	0	0	0	1	1	3	1	0	0	0	0	0	0	1	0	Bacteria;Firmicutes;Clostridia;Clostridiales;Lachnospiraceae;Blautia;
Zotu259	0	0	0	0	0	0	0	0	0	0	0	0	0	0	0	0	0	0	0	0	0	0	0	0	1	0	0	0	0	0	0	0	0	0	0	1	0	0	0	0	1	1	0	2	1	0	0	2	Bacteria;Firmicutes;Clostridia;Oscillospirales;Oscillospiraceae;Oscillibacter;
Zotu26	124	275	374	76	553	503	299	761	424	864	508	455	439	342	191	412	100	184	606	409	429	639	391	266	1047	667	202	1213	686	524	917	1196	765	229	214	549	379	761	541	1605	276	197	308	345	589	995	904	887	Bacteria;Bacteroidetes;Bacteroidia;Bacteroidales;Muribaculaceae;;
Zotu260	0	0	0	0	0	0	0	0	1	0	6	1	0	0	0	0	0	0	0	0	0	3	0	0	0	0	0	0	1	2	0	0	0	0	0	0	7	2	0	0	2	0	0	0	1	3	0	0	Bacteria;Bacteroidetes;Bacteroidia;Bacteroidales;Marinifilaceae;Odoribacter;
Zotu262	0	0	1	0	0	0	0	0	0	0	0	0	0	0	0	0	0	0	0	0	0	0	0	0	1	0	0	0	0	1	0	0	0	0	0	0	0	1	0	0	0	0	0	0	1	0	0	1	Bacteria;Firmicutes;Clostridia;Oscillospirales;Ruminococcaceae;Anaerotruncus;
Zotu265	33	22	4	1	11	7	26	10	11	3	9	0	3	6	4	12	8	14	20	24	109	89	13	16	22	23	9	8	52	45	13	32	74	19	4	3	16	28	14	20	11	50	6	11	12	3	9	15	Bacteria;Patescibacteria;Saccharimonadia;Saccharimonadales;Saccharimonadaceae;CandidatusSaccharimonas;
Zotu27	81	243	185	30	54	2	276	269	0	1	212	203	534	267	560	491	24	40	204	180	268	553	131	29	237	173	183	582	363	413	447	668	439	93	122	44	281	422	188	574	119	125	154	100	123	277	40	77	Bacteria;Bacteroidetes;Bacteroidia;Bacteroidales;Muribaculaceae;;
Zotu271	0	0	0	0	0	0	0	0	0	0	0	0	0	0	0	4	0	0	0	0	2	1	1	0	0	0	0	0	0	0	7	1	0	0	0	0	0	0	0	0	0	0	0	0	0	0	0	0	Bacteria;Firmicutes;Clostridia;Clostridiales;Lachnospiraceae;;
Zotu274	0	0	0	0	2	9	14	16	0	0	8	19	0	0	9	22	0	0	0	3	0	1	0	0	0	0	4	5	0	0	76	84	3	0	1	0	208	37	0	0	1	0	1	0	33	1	0	0	Bacteria;Firmicutes;Clostridia;Clostridiales;Lachnospiraceae;;
Zotu275	0	1	0	1	0	1	2	5	0	0	0	3	2	0	0	1	0	1	1	0	1	23	5	0	2	0	0	2	16	21	53	30	4	11	0	0	150	32	15	42	4	0	3	2	3	0	2	3	Bacteria;Firmicutes;Clostridia;Clostridiales;Lachnospiraceae;;
Zotu278	7	5	210	6	15	8	25	13	78	21	8	8	5	30	24	41	6	6	4	14	3	25	1	1	11	31	0	7	9	4	7	4	23	15	2	11	24	11	703	55	157	113	7	7	35	13	11	4	Bacteria;Firmicutes;Bacilli;Lactobacillales;Enterococcaceae;Enterococcus;
Zotu279	0	0	0	0	0	0	3	0	0	0	0	0	0	0	0	0	0	0	1	0	0	0	1	0	2	0	0	0	0	0	0	0	2	0	4	0	3	10	3	0	2	1	4	1	0	0	0	0	Bacteria;Firmicutes;Clostridia;Clostridiales;Lachnospiraceae;;
Zotu28	583	729	489	557	710	399	524	899	617	608	793	861	510	352	697	513	601	1470	1409	1360	657	1891	1397	800	2579	2867	960	1745	1278	720	1689	2423	1375	845	896	811	1180	1713	398	1428	456	145	1535	1170	1107	826	1198	811	Bacteria;Bacteroidetes;Bacteroidia;Bacteroidales;Muribaculaceae;;
Zotu284	1	1	5	0	0	0	3	0	0	0	0	1	0	0	0	1	1	0	2	0	0	0	0	0	2	0	0	0	0	1	0	0	0	0	0	0	0	2	1	0	1	0	0	0	0	1	1	1	Bacteria;Firmicutes;Clostridia;Clostridiales;Lachnospiraceae;;
Zotu285	1	9	0	4	8	38	4	6	6	0	0	0	2	2	0	1	0	1	0	0	31	8	11	12	2	12	0	0	1	0	1	1	116	41	3	0	88	232	17	33	5	4	8	10	2	0	2	3	Bacteria;Firmicutes;Clostridia;Clostridiales;Lachnospiraceae;;
Zotu286	0	0	47	0	0	0	0	0	0	0	0	0	14	0	0	3	0	1	51	101	0	0	1	1	0	0	0	18	54	105	2	42	13	15	0	0	58	10	8	6	0	0	0	0	0	2	0	3	Bacteria;Firmicutes;Clostridia;Clostridiales;Lachnospiraceae;A2;
Zotu287	0	1	0	0	0	0	0	0	0	0	0	0	2	0	0	0	0	0	0	0	0	0	0	0	0	0	0	0	0	0	0	0	0	0	0	0	0	0	0	0	0	0	0	0	0	1	0	0	Bacteria;Bacteroidetes;Bacteroidia;Bacteroidales;Bacteroidaceae;Bacteroides;
Zotu29	1017	257	136	110	228	377	271	365	288	567	232	208	192	113	96	178	241	341	227	176	193	661	383	269	121	342	46	75	666	380	380	553	553	298	401	379	133	644	221	661	195	95	566	353	1335	545	1209	1031	Bacteria;Bacteroidetes;Bacteroidia;Bacteroidales;Muribaculaceae;;
Zotu290	0	0	0	0	0	0	0	0	0	0	0	0	0	2	5	0	0	0	0	0	2	2	0	0	0	0	0	0	0	0	0	0	0	0	0	0	0	2	0	0	0	0	0	0	0	0	0	0	Bacteria;Firmicutes;Clostridia;Clostridiales;Lachnospiraceae;LachnospiraceaeNK4A136group;
Zotu291	6	19	25	4	6	4	11	8	27	32	7	6	27	14	28	10	1	7	21	5	8	15	12	3	36	2	2	25	15	15	39	69	17	0	7	5	12	10	28	30	3	0	7	5	12	45	3	1	Bacteria;Bacteroidetes;Bacteroidia;Bacteroidales;Muribaculaceae;;
Zotu294	0	0	0	0	0	0	0	0	0	0	0	0	0	0	0	0	0	0	0	0	0	0	0	0	0	0	0	0	2	4	1	1	1	0	0	0	1	0	1	0	0	0	0	0	0	0	0	1	Bacteria;Firmicutes;Clostridia;Clostridiales;Lachnospiraceae;LachnospiraceaeNK4A136group;
Zotu295	0	0	0	0	0	0	0	0	0	0	0	0	957	325	751	630	7	12	0	0	0	0	0	0	0	0	24	46	0	0	0	0	0	0	0	0	0	0	0	0	33	15	0	0	0	0	0	0	Bacteria;Actinobacteriota;Actinobacteria;Bifidobacteriales;Bifidobacteriaceae;Bifidobacterium;
Zotu297	0	0	0	0	0	0	0	0	0	0	0	0	1	0	0	0	1	4	0	1	0	2	0	0	0	0	0	0	2	2	0	6	0	0	0	0	1	1	0	2	0	0	0	0	0	0	0	0	Bacteria;Firmicutes;Clostridia;Oscillospirales;Ruminococcaceae;Ruminococcus;
Zotu3	0	3	27	3	0	1	3	2	7	4	0	1	0	1	4	14	2	8	9	2	1	8	15	9	9	1	0	0	0	3	0	0	4	0	1	37	5	27	347	6	4	117	2	13	16	13	91	74	Bacteria;Firmicutes;Bacilli;Lactobacillales;Streptococcaceae;Streptococcus;
Zotu30	5	19	93	16	16	4	20	38	34	38	41	3	7	3	36	23	5	1	13	1	7	14	21	8	42	165	13	143	23	12	58	109	150	36	13	5	2	97	45	109	55	27	57	23	16	23	21	10	Bacteria;Bacteroidetes;Bacteroidia;Bacteroidales;Muribaculaceae;;
Zotu300	2	2	0	1	0	0	0	0	0	1	0	0	0	0	0	0	0	0	1	0	0	0	0	0	0	3	0	0	0	0	3	1	0	0	0	0	4	0	0	0	0	0	1	1	0	0	2	0	Bacteria;Firmicutes;Clostridia;Clostridiales;Lachnospiraceae;Blautia;
Zotu306	1	6	0	0	2	2	0	0	0	2	0	0	0	1	3	0	0	0	0	0	0	0	0	0	0	0	0	0	1	0	0	0	0	0	0	0	12	2	1	0	0	3	0	0	0	3	1	0	Bacteria;Firmicutes;Clostridia;Clostridiales;Lachnospiraceae;Roseburia;
Zotu31	0	0	127	116	0	0	4	24	1	0	0	0	434	475	1080	447	0	0	0	0	0	1	0	0	0	0	197	1256	158	140	2	0	843	487	0	1	0	5	4	0	0	0	1250	250	0	0	0	0	Bacteria;Verrucomicrobiota;Verrucomicrobiae;Verrucomicrobiales;Akkermansiaceae;Akkermansia;
Zotu310	20	19	3	2	3	10	13	19	44	16	33	11	6	2	3	10	13	22	10	20	9	12	12	4	2	9	7	27	12	13	20	36	24	14	2	1	11	89	13	26	22	7	26	14	31	17	40	35	Bacteria;Bacteroidetes;Bacteroidia;Bacteroidales;Muribaculaceae;;
Zotu312	0	0	0	0	0	0	0	0	0	0	0	0	0	0	0	0	0	0	0	0	0	0	0	0	0	0	2	0	6	2	0	0	0	0	0	0	0	0	0	0	0	0	1	2	0	0	0	0	Bacteria;Firmicutes;Clostridia;Clostridiales;Lachnospiraceae;LachnospiraceaeNK4A136group;
Zotu317	2	0	0	0	0	0	7	1	0	0	0	0	1	0	1	1	0	1	0	0	3	1	1	2	0	1	0	0	9	4	0	0	1	2	0	0	2	2	2	0	1	0	2	0	0	0	0	2	Bacteria;Firmicutes;Clostridia;Clostridiales;Lachnospiraceae;;
Zotu322	0	3	0	0	0	0	0	0	0	0	0	0	0	0	0	0	0	0	0	0	0	0	0	0	0	1	0	0	0	0	0	0	0	0	0	0	0	0	0	0	0	0	0	0	0	0	0	0	Bacteria;Firmicutes;Clostridia;Oscillospirales;Oscillospiraceae;;
Zotu323	0	0	20	18	10	1	0	0	0	0	5	0	0	0	2	0	1	1	0	0	0	0	0	0	13	11	0	0	0	0	7	47	2	1	0	0	4	56	0	0	0	1	0	0	0	0	0	0	Bacteria;Firmicutes;Clostridia;Clostridiales;Lachnospiraceae;;
Zotu324	0	1	0	0	0	0	0	0	0	0	0	0	0	0	4	0	0	0	1	0	1	0	0	0	1	0	0	0	0	0	2	0	2	0	0	0	0	1	1	0	0	0	1	0	0	0	0	0	Bacteria;Firmicutes;Clostridia;Oscillospirales;Oscillospiraceae;Colidextribacter;
Zotu326	5	30	0	3	0	9	1	0	3	13	2	0	1	0	0	1	0	0	0	0	0	0	0	0	1	0	0	0	0	4	0	3	0	0	0	0	9	2	1	0	0	0	1	0	6	3	0	0	Bacteria;Firmicutes;Clostridia;Oscillospirales;Ruminococcaceae;;
Zotu327	0	1	0	0	0	0	0	0	0	0	0	0	0	0	0	1	0	0	0	0	0	0	0	0	1	3	0	0	0	0	0	0	1	0	1	0	0	0	1	0	2	1	0	0	0	1	2	1	Bacteria;Bacteroidetes;Bacteroidia;Bacteroidales;Rikenellaceae;RikenellaceaeRC9gutgroup;
Zotu33	138	242	169	248	288	742	1266	410	692	281	443	570	416	789	383	790	550	565	47	81	196	332	284	293	9	6	355	83	29	22	348	575	416	197	203	266	19	63	547	194	1044	256	40	160	458	398	281	512	Bacteria;Firmicutes;Bacilli;Lactobacillales;Lactobacillaceae;Lactobacillus;
Zotu330	3	13	9	5	10	17	37	10	5	0	0	1	0	2	3	9	0	0	11	11	31	91	1	4	14	3	4	15	12	5	1	14	20	2	2	3	26	33	4	6	10	1	49	6	48	6	5	0	Bacteria;Firmicutes;Clostridia;Clostridiales;Lachnospiraceae;;
Zotu331	2	14	5	10	12	4	17	29	18	12	9	22	14	2	4	7	2	9	40	15	3	10	6	7	7	15	12	24	2	3	16	15	17	4	12	13	0	26	5	18	9	2	16	7	18	31	13	11	Bacteria;Bacteroidetes;Bacteroidia;Bacteroidales;Muribaculaceae;;
Zotu336	0	1	1	0	0	0	0	0	0	0	0	0	0	0	0	0	0	0	0	0	0	0	0	0	1	0	0	0	0	0	0	1	1	0	0	0	0	0	0	0	3	0	0	0	0	0	1	0	Bacteria;Firmicutes;Clostridia;Clostridiales;Lachnospiraceae;;
Zotu34	1	6	0	0	0	0	0	0	0	0	0	0	0	0	2	7	0	0	0	0	0	0	1	0	3	12	0	0	0	0	9	2	5	6	1	0	0	1	0	0	24	5	2	2	0	1	0	1	Bacteria;Firmicutes;Clostridia;Clostridiales;Lachnospiraceae;;
Zotu340	3	25	2	2	0	6	13	4	0	2	2	2	0	0	5	2	0	1	0	1	5	27	3	0	14	8	4	9	12	11	6	25	16	2	3	0	65	54	0	10	9	0	18	6	54	7	1	0	Bacteria;Firmicutes;Clostridia;Clostridiales;Lachnospiraceae;;
Zotu341	1	0	0	0	0	0	0	0	0	0	0	0	1	0	0	3	0	1	0	0	0	0	0	0	0	0	0	4	2	1	0	0	2	0	0	1	0	0	2	0	1	0	0	0	0	4	0	0	Bacteria;Firmicutes;Clostridia;Peptococcales;Peptococcaceae;;
Zotu346	0	0	0	0	0	0	0	3	0	0	0	0	0	0	1	0	1	1	0	0	0	0	0	0	1	0	0	0	1	0	0	0	0	0	0	0	0	0	0	0	0	0	1	0	0	0	0	0	Bacteria;Bacteroidetes;Bacteroidia;Bacteroidales;Bacteroidaceae;Bacteroides;
Zotu347	0	1	0	0	0	0	0	2	0	0	0	0	0	0	0	0	0	0	0	0	0	0	1	0	1	2	0	0	0	0	0	0	0	0	0	0	0	0	0	0	9	0	0	0	0	0	0	0	Bacteria;Firmicutes;Clostridia;Clostridiales;Lachnospiraceae;;
Zotu354	1	94	0	2	6	9	46	9	7	6	2	10	1	2	9	15	0	3	0	13	25	17	6	2	19	10	3	7	7	12	8	27	31	3	4	8	118	82	0	1	10	2	12	4	37	17	11	2	Bacteria;Firmicutes;Clostridia;Clostridiales;Lachnospiraceae;;
Zotu356	4	2	1	2	1	0	1	0	0	1	0	1	0	0	0	0	0	0	0	0	3	0	0	0	2	0	0	0	3	0	0	0	1	0	0	0	1	0	2	0	1	0	0	0	7	1	0	0	Bacteria;Firmicutes;Clostridia;Clostridiales;Lachnospiraceae;;
Zotu357	2	5	2	3	2	0	19	5	5	14	0	0	0	0	0	1	0	0	0	1	0	2	0	0	0	0	0	7	2	6	1	1	0	0	0	0	2	0	4	2	2	1	3	7	7	2	0	0	Bacteria;Firmicutes;Clostridia;Clostridiales;Lachnospiraceae;;
Zotu358	0	0	0	0	0	0	0	0	0	0	0	0	0	0	0	0	0	0	0	0	0	0	0	0	0	0	1	25	0	0	0	0	0	0	0	0	0	0	0	0	0	0	0	0	0	0	0	0	Bacteria;Firmicutes;Clostridia;Clostridiales;Lachnospiraceae;Anaerostipes;
Zotu36	1	0	0	0	0	10	0	0	5	2	0	0	0	0	23	0	0	0	0	1	0	1	4	2	2	5	2	0	17	16	1	0	9	0	0	0	0	4	13	0	16	1	0	6	0	1	0	0	Bacteria;Firmicutes;Clostridia;Clostridiales;Lachnospiraceae;;
Zotu360	1	2	1	0	0	0	0	0	13	1	0	3	0	2	0	8	29	0	0	1	0	0	0	0	15	8	0	4	0	0	0	0	1	0	0	4	2	1	34	4	3	50	4	4	0	0	0	0	Bacteria;Proteobacteria;Gammaproteobacteria;Enterobacterales;Enterobacteriaceae;Escherichia-Shigella;
Zotu365	0	2	0	1	0	0	0	0	0	0	0	0	3	3	20	8	0	0	0	0	13	9	0	0	3	2	10	45	0	0	0	0	2	8	0	0	0	0	0	0	0	0	5	0	3	2	0	0	Bacteria;Firmicutes;Clostridia;Oscillospirales;Eubacteriumcoprostanoligenesgroup;;
Zotu368	2	1	0	0	0	0	1	0	0	0	0	0	0	0	0	0	0	0	0	0	0	0	0	0	0	0	0	0	0	0	0	0	3	0	0	0	0	1	1	0	0	0	0	1	0	2	0	0	Bacteria;Firmicutes;Clostridia;Oscillospirales;Oscillospiraceae;Oscillibacter;
Zotu37	5	22	2	2	1	4	3	3	1	2	1	0	0	0	1	2	2	1	3	0	5	6	0	1	4	7	1	0	14	6	2	0	9	1	5	1	10	15	9	5	16	8	3	3	16	1	3	9	Bacteria;Bacteroidetes;Bacteroidia;Bacteroidales;Marinifilaceae;Odoribacter;
Zotu379	0	1	1	0	33	57	5	2	2	0	4	13	87	19	12	16	27	17	2	12	3	4	6	2	7	3	6	9	3	2	0	1	33	19	6	4	17	12	1	0	3	3	16	3	8	0	0	0	Bacteria;Actinobacteriota;Coriobacteriia;Coriobacteriales;Eggerthellaceae;Enterorhabdus;
Zotu38	294	192	30	61	586	395	192	275	38	26	121	217	167	149	152	293	108	152	146	137	102	246	566	203	82	167	95	86	233	196	488	414	277	115	211	136	304	712	159	534	113	51	452	527	297	138	829	867	Bacteria;Bacteroidetes;Bacteroidia;Bacteroidales;Muribaculaceae;;
Zotu382	0	0	0	0	0	0	1	0	0	0	0	0	21	0	0	0	0	0	0	0	0	0	0	0	0	0	48	0	0	0	0	0	0	0	80	0	0	0	0	0	1	0	0	0	0	0	0	0	Bacteria;Firmicutes;Clostridia;Clostridiales;Lachnospiraceae;A2;
Zotu39	122	175	116	154	385	99	338	367	169	160	337	368	174	122	164	192	153	373	588	622	102	280	302	152	298	371	247	950	165	106	344	552	321	152	223	117	146	265	107	319	112	65	250	232	312	307	174	168	Bacteria;Bacteroidetes;Bacteroidia;Bacteroidales;Muribaculaceae;;
Zotu395	3	0	6	0	0	0	2	0	0	0	0	0	0	1	0	0	0	0	3	0	0	0	0	0	0	0	0	0	0	1	0	0	1	0	0	0	0	0	0	0	1	0	0	0	2	2	0	0	Bacteria;Firmicutes;Clostridia;Clostridiales;Lachnospiraceae;;
Zotu4	5225	3038	1086	1257	990	2681	2061	1002	4276	1913	1660	1500	1973	3895	1909	3579	1295	1670	875	643	1010	1876	3206	1977	684	1437	2076	1421	1365	669	801	765	6055	1924	1387	9523	1623	1650	2304	1114	7837	3921	1176	3409	1948	1190	3218	2867	Bacteria;Firmicutes;Bacilli;Lactobacillales;Lactobacillaceae;;
Zotu40	308	217	76	84	365	424	119	156	79	120	131	6	54	17	58	184	35	38	0	5	181	583	298	177	10	5	15	62	435	197	440	565	113	71	42	21	347	1067	263	681	115	72	24	69	353	177	785	604	Bacteria;Bacteroidetes;Bacteroidia;Bacteroidales;Muribaculaceae;;
Zotu402	0	1	1	1	1	0	0	0	0	0	0	0	0	0	0	1	0	0	0	0	0	0	0	0	0	0	0	0	0	0	0	0	1	2	0	0	0	0	2	0	1	0	0	0	0	0	0	0	Bacteria;Firmicutes;Clostridia;Clostridiales;Lachnospiraceae;;
Zotu407	1	0	1	0	7	7	18	6	40	32	3	0	0	0	7	14	6	14	19	2	10	12	2	2	1	0	0	2	1	3	11	3	42	6	5	0	4	5	6	6	3	0	21	2	0	0	3	0	Bacteria;Firmicutes;Clostridia;Clostridiales;Lachnospiraceae;Lachnoclostridium;
Zotu408	0	0	0	0	0	0	10	0	0	4	0	0	0	0	0	0	0	0	0	0	0	0	0	0	1	2	0	0	0	0	0	0	0	0	0	0	2	2	0	0	2	0	1	0	0	0	0	0	Bacteria;Firmicutes;Clostridia;Clostridiales;Lachnospiraceae;;
Zotu413	1	3	1	0	1	0	1	0	0	1	0	0	0	0	0	0	0	3	0	0	1	0	0	0	1	0	0	2	0	0	0	0	1	0	0	0	0	0	1	0	2	1	0	0	1	2	0	0	Bacteria;Firmicutes;Clostridia;Clostridiales;Lachnospiraceae;;
Zotu421	0	1	0	0	1	0	0	3	1	0	1	0	24	5	2	5	10	46	0	3	0	3	0	0	7	1	1	2	1	1	0	3	136	63	1	0	1	2	0	0	3	0	47	0	0	0	0	0	Bacteria;Firmicutes;Clostridia;ClostridiaUCG-014;;;
Zotu423	3	6	2	0	1	1	0	0	0	1	0	1	2	1	1	1	4	1	0	0	1	1	0	0	2	0	0	0	1	1	2	0	0	0	1	0	1	1	7	2	0	2	0	0	7	1	0	2	Bacteria;Firmicutes;Clostridia;Clostridiales;Lachnospiraceae;;
Zotu427	0	0	0	0	1	0	0	0	0	0	0	0	0	1	1	0	0	0	0	0	0	0	0	0	0	0	0	0	0	1	0	0	0	0	0	0	0	0	0	0	3	0	0	0	0	0	0	0	Bacteria;Firmicutes;Clostridia;Oscillospirales;Oscillospiraceae;;
Zotu430	1	1	0	0	0	1	2	0	0	0	1	2	0	0	0	0	0	0	2	0	1	0	0	0	1	0	0	0	0	1	0	0	0	1	0	0	0	0	1	0	0	0	0	0	0	1	0	0	Bacteria;Firmicutes;Clostridia;Oscillospirales;Ruminococcaceae;Anaerotruncus;
Zotu432	6	5	0	0	0	0	0	0	0	0	1	0	0	0	0	0	0	3	0	0	0	0	0	0	0	0	0	0	0	0	0	0	0	0	0	0	0	0	0	0	0	0	0	1	0	2	0	0	Bacteria;Firmicutes;Clostridia;Clostridiales;Lachnospiraceae;;
Zotu438	0	1	0	0	0	0	2	1	1	0	0	0	0	0	0	1	0	0	0	0	0	0	2	0	0	0	0	0	0	0	0	0	0	0	0	0	3	1	22	1	0	0	0	0	0	0	0	0	Bacteria;Firmicutes;Clostridia;Clostridiales;Lachnospiraceae;;
Zotu440	0	1	0	0	8	4	0	0	0	0	1	0	0	0	0	0	0	0	0	0	0	0	0	0	1	0	0	0	0	0	0	0	3	2	0	0	0	2	0	0	0	0	6	1	0	0	0	0	Bacteria;Firmicutes;Clostridia;Clostridiales;Lachnospiraceae;;
Zotu441	0	1	0	0	0	0	0	1	0	1	0	0	0	0	0	2	0	0	0	0	0	0	0	0	1	0	0	0	1	0	0	0	0	2	0	0	1	3	3	0	1	2	0	0	0	0	0	1	Bacteria;Firmicutes;Clostridia;Clostridiales;Lachnospiraceae;;
Zotu444	0	31	0	0	6	15	0	0	1	0	0	0	0	0	0	1	0	1	1	1	0	0	0	0	0	0	0	0	25	25	2	1	0	0	6	0	41	19	2	0	0	0	1	0	2	26	0	0	Bacteria;Firmicutes;Clostridia;Clostridiales;Lachnospiraceae;Roseburia;
Zotu449	5	17	6	2	0	0	4	4	0	0	0	0	1	0	0	1	0	0	0	1	0	0	0	0	2	4	0	0	0	8	0	5	0	0	2	0	27	13	0	1	0	2	1	0	2	5	0	0	Bacteria;Firmicutes;Clostridia;Clostridiales;Lachnospiraceae;Roseburia;
Zotu450	0	0	0	0	0	1	1	0	0	0	0	0	0	0	1	1	0	0	0	0	0	1	1	0	2	1	0	0	0	0	1	0	0	0	0	0	0	0	3	0	0	0	1	0	0	0	0	0	Bacteria;Firmicutes;Clostridia;Oscillospirales;Oscillospiraceae;Colidextribacter;
Zotu452	0	0	0	0	0	0	0	0	1	0	0	0	0	0	0	0	1	0	0	0	0	0	0	0	0	0	0	0	0	0	2	0	0	0	0	0	0	0	0	0	9	1	0	0	0	0	0	0	Bacteria;Firmicutes;Clostridia;Clostridiales;Lachnospiraceae;;
Zotu454	1	3	1	0	1	1	0	0	0	0	0	0	0	0	3	0	0	0	0	0	0	1	0	0	0	2	0	0	0	0	0	0	0	0	0	0	13	9	1	0	2	1	0	0	0	1	1	0	Bacteria;Firmicutes;Clostridia;Clostridiales;Lachnospiraceae;GCA-900066575;
Zotu456	0	0	0	0	0	1	0	0	0	0	0	0	0	0	5	1	0	0	0	0	0	0	2	0	0	1	0	0	0	0	7	13	0	0	0	0	9	5	0	0	0	0	1	0	0	0	0	0	Bacteria;Firmicutes;Clostridia;Clostridiales;Lachnospiraceae;Roseburia;
Zotu459	0	0	1	0	0	1	1	0	0	1	0	0	0	0	0	1	0	0	0	0	0	0	0	0	0	0	0	0	0	0	0	0	0	0	2	1	1	0	1	0	0	0	0	0	0	2	0	0	Bacteria;Firmicutes;Clostridia;Oscillospirales;Ruminococcaceae;;
Zotu46	1	4	0	0	0	4	12	12	0	0	0	0	4	0	0	7	0	0	7	1	3	0	2	1	18	2	0	0	0	1	0	0	12	1	4	0	11	35	6	0	2	1	3	2	0	0	0	0	Bacteria;Firmicutes;Clostridia;Clostridiales;Lachnospiraceae;LachnospiraceaeNK4A136group;
Zotu465	2	1	0	0	1	0	0	1	0	0	0	0	0	0	1	0	0	1	0	0	0	0	0	0	0	0	2	3	1	0	0	0	0	0	0	0	0	1	4	1	1	0	1	1	1	0	0	2	Bacteria;Firmicutes;Clostridia;Oscillospirales;Butyricicoccaceae;Butyricicoccus;
Zotu466	1	19	1	4	2	10	0	3	6	1	0	4	1	0	0	3	0	0	3	6	3	14	1	0	8	5	5	6	3	4	1	31	12	2	3	0	20	18	4	4	4	0	9	2	20	1	3	1	Bacteria;Firmicutes;Clostridia;Clostridiales;Lachnospiraceae;;
Zotu468	0	6	0	1	0	6	13	0	1	0	0	0	1	1	1	0	1	1	0	0	6	21	0	0	1	1	2	5	2	3	2	14	8	1	1	1	52	38	0	3	2	0	23	3	3	2	0	0	Bacteria;Firmicutes;Clostridia;Clostridiales;Lachnospiraceae;;
Zotu469	2	6	1	0	0	0	0	0	2	0	0	0	0	0	0	0	0	0	0	0	3	0	0	0	0	2	0	0	0	0	0	0	0	0	2	0	4	3	0	0	0	0	1	0	1	11	0	0	Bacteria;Firmicutes;Clostridia;Clostridiales;Lachnospiraceae;;
Zotu47	0	2	0	1	0	1	0	0	16	1	0	0	0	0	0	4	0	0	0	0	0	0	2	5	0	0	0	0	1	1	1	0	0	0	0	0	0	0	12	0	0	1	0	0	1	7	2	9	Bacteria;Proteobacteria;Alphaproteobacteria;Rickettsiales;Mitochondria;;
Zotu471	3	46	15	3	6	17	7	8	10	7	5	0	1	5	4	10	9	12	5	2	13	15	11	3	15	17	3	9	15	13	11	18	24	7	5	4	29	25	14	31	15	30	19	23	14	4	16	9	Bacteria;Patescibacteria;Saccharimonadia;Saccharimonadales;Saccharimonadaceae;CandidatusSaccharimonas;
Zotu472	0	1	1	2	0	0	0	0	0	0	0	0	0	0	0	4	0	0	0	0	0	0	0	0	1	1	0	0	0	2	1	1	1	0	0	0	0	0	0	0	5	0	2	0	0	2	1	0	Bacteria;Firmicutes;Clostridia;Clostridiales;Lachnospiraceae;LachnospiraceaeUCG-006;
Zotu48	0	0	0	0	0	0	0	0	0	0	0	0	0	0	0	1	0	0	2	0	10	1	0	0	27	22	1	0	4	5	0	0	50	35	2	3	173	204	17	1	5	3	76	26	0	25	2	1	Bacteria;Firmicutes;Clostridia;Clostridiales;Lachnospiraceae;;
Zotu480	0	1	5	0	0	0	0	0	0	0	0	0	0	0	2	0	0	2	0	1	0	0	0	0	0	1	0	0	0	0	0	1	5	0	2	0	0	0	0	0	4	2	1	0	1	0	0	0	Bacteria;Firmicutes;Clostridia;Clostridiales;Lachnospiraceae;;
Zotu481	11	48	0	0	2	4	2	0	20	55	28	4	0	0	0	0	0	0	0	0	0	0	0	0	0	0	0	0	0	0	1	0	0	0	0	0	0	0	0	0	0	0	0	1	0	0	0	0	Bacteria;Bacteroidetes;Bacteroidia;Bacteroidales;Muribaculaceae;;
Zotu487	0	2	1	0	0	0	0	0	0	0	0	0	0	0	0	0	0	0	0	0	0	0	0	0	0	0	0	0	0	0	0	0	0	0	0	0	0	0	1	0	0	1	0	0	0	0	2	0	Bacteria;Firmicutes;Clostridia;Clostridiales;Lachnospiraceae;LachnospiraceaeNK4A136group;
Zotu488	0	2	0	0	0	0	0	0	0	1	0	1	0	0	0	0	0	0	0	0	0	0	0	0	0	0	1	0	0	0	0	0	0	0	0	0	0	1	0	0	1	0	0	0	0	0	0	1	Bacteria;Firmicutes;Clostridia;Clostridiales;Lachnospiraceae;LachnospiraceaeUCG-001;
Zotu49	9	105	81	33	86	29	121	208	163	272	85	64	95	66	154	155	30	58	156	92	127	203	122	41	308	252	101	560	170	96	430	598	153	35	133	97	34	156	55	183	39	37	190	144	115	421	97	66	Bacteria;Bacteroidetes;Bacteroidia;Bacteroidales;Muribaculaceae;;
Zotu491	0	1	0	0	2	0	1	0	1	0	0	0	0	0	0	0	0	0	1	0	0	0	1	0	0	1	0	0	0	0	0	0	0	0	0	0	2	0	2	0	5	1	0	0	1	0	0	0	Bacteria;Firmicutes;Clostridia;Oscillospirales;Oscillospiraceae;;
Zotu497	1	0	2	0	0	0	0	0	0	0	0	0	0	0	0	0	0	0	0	0	1	0	1	0	0	4	0	0	0	1	0	0	0	0	0	0	0	0	1	1	0	0	1	0	0	0	0	0	Bacteria;Firmicutes;Clostridia;Clostridiales;Lachnospiraceae;;
Zotu498	0	0	0	0	0	0	4	3	0	0	0	0	0	1	1	0	0	0	0	1	2	0	0	0	0	0	0	3	2	0	4	0	4	6	0	0	1	14	0	4	0	0	0	0	0	0	0	0	Bacteria;Firmicutes;Clostridia;ClostridiaUCG-014;;;
Zotu5	895	1372	2671	1220	1563	1356	1316	1931	1932	3448	2755	914	693	326	2011	2027	178	157	1350	977	1611	3563	1443	1374	1868	1468	122	731	2627	1353	2462	3900	960	436	1407	1873	1242	3437	1312	4084	348	247	396	196	2537	2965	2636	1877	Bacteria;Bacteroidetes;Bacteroidia;Bacteroidales;Muribaculaceae;;
Zotu501	0	1	1	0	2	0	0	0	0	1	0	0	0	0	0	0	0	0	0	0	0	0	0	0	0	0	0	0	0	0	0	0	0	0	0	0	0	0	0	0	0	0	0	0	0	0	0	0	Bacteria;Firmicutes;Clostridia;Oscillospirales;Ruminococcaceae;;
Zotu502	0	1	0	0	0	0	0	0	1	0	0	1	0	0	0	0	0	0	0	0	0	0	1	0	1	1	0	1	0	1	0	0	0	1	0	0	0	0	2	1	0	1	0	0	0	0	0	0	Bacteria;Cyanobacteria;Vampirivibrionia;Gastranaerophilales;;;
Zotu504	1	0	0	0	0	0	12	1	0	0	0	0	0	0	0	0	0	0	0	0	0	0	0	0	0	0	0	0	0	0	0	0	2	0	0	0	0	0	2	0	0	0	0	0	0	0	0	0	Bacteria;Firmicutes;Clostridia;Clostridiales;Lachnospiraceae;;
Zotu505	0	0	0	0	0	0	1	0	1	0	0	0	0	0	0	1	0	0	36	4	18	9	4	0	10	0	0	3	3	4	0	10	12	2	5	0	27	20	3	14	11	2	4	12	8	9	5	14	Bacteria;Firmicutes;Clostridia;Clostridiales;Lachnospiraceae;Lachnoclostridium;
Zotu51	0	0	2	1	0	0	1	0	0	1	0	0	0	0	0	0	0	1	2	1	0	0	3	0	0	1	1	0	0	1	0	2	1	3	0	1	0	1	26	0	2	4	1	1	0	1	3	10	Bacteria;Proteobacteria;Gammaproteobacteria;Burkholderiales;Burkholderiaceae;Burkholderia-Caballeronia-Paraburkholderia;
Zotu512	0	1	0	0	0	0	0	0	0	0	0	0	0	0	0	0	0	0	0	0	0	0	0	0	0	0	0	0	2	0	0	0	0	0	0	0	0	0	0	0	0	0	0	0	0	0	0	0	Bacteria;Firmicutes;Clostridia;Clostridiales;Lachnospiraceae;LachnospiraceaeNK4A136group;
Zotu513	0	1	1	0	0	0	1	0	2	0	0	0	1	0	0	0	1	1	0	0	0	0	1	0	2	4	0	0	2	1	1	0	2	0	0	1	0	0	2	0	2	2	0	0	0	6	2	1	Bacteria;Firmicutes;Clostridia;Clostridiales;Lachnospiraceae;;
Zotu514	0	3	0	2	3	1	4	2	0	0	0	0	0	1	1	0	0	2	0	0	0	0	0	0	6	5	4	4	4	2	8	8	2	0	4	0	3	1	2	0	0	0	3	0	0	1	0	0	Bacteria;Firmicutes;Clostridia;ClostridiaUCG-014;;;
Zotu515	1	4	0	0	0	0	0	0	1	0	0	0	0	0	0	1	0	0	0	0	0	0	0	0	0	0	0	0	0	0	1	0	1	0	0	0	0	0	0	4	1	0	0	0	0	0	0	0	Bacteria;Firmicutes;Clostridia;Oscillospirales;Ruminococcaceae;UBA1819;
Zotu516	0	0	0	0	2	0	0	0	0	0	1	0	0	0	2	0	0	0	0	0	2	1	0	0	0	0	0	0	0	0	0	0	0	0	0	0	2	0	0	0	0	0	0	0	0	0	0	0	Bacteria;Firmicutes;Clostridia;Clostridiales;Lachnospiraceae;Roseburia;
Zotu517	2	5	1	2	44	14	10	19	4	0	6	21	94	111	108	30	9	28	20	21	3	11	11	7	49	63	24	39	14	8	131	90	37	27	7	10	6	10	20	16	6	0	35	33	6	10	0	0	Bacteria;Proteobacteria;Gammaproteobacteria;Burkholderiales;Sutterellaceae;Parasutterella;
Zotu52	20	0	5	0	1	0	5	0	0	0	0	1	0	11	0	3	3	2	0	0	0	1	3	0	3	2	0	0	3	6	0	0	2	1	4	4	1	12	56	9	1	13	1	5	0	2	0	5	Bacteria;Firmicutes;Bacilli;Lactobacillales;Streptococcaceae;Streptococcus;
Zotu521	0	1	0	0	0	0	0	0	0	0	1	0	0	0	0	0	0	0	0	0	0	0	0	0	0	0	0	0	0	0	0	0	3	0	0	0	6	0	0	0	0	0	0	0	0	0	0	0	Bacteria;Firmicutes;Clostridia;Clostridiales;Lachnospiraceae;;
Zotu523	0	1	0	0	0	0	2	0	0	0	0	0	0	0	0	0	0	0	0	0	0	0	0	0	0	0	0	0	0	0	0	0	0	0	0	0	0	2	0	0	0	0	0	0	0	0	0	0	Bacteria;Firmicutes;Clostridia;Clostridiales;Lachnospiraceae;LachnospiraceaeNK4A136group;
Zotu526	0	2	0	0	0	0	0	0	0	0	0	0	0	0	0	0	0	4	0	0	0	0	0	0	0	1	6	1	2	1	0	0	18	9	2	0	1	6	0	0	2	0	3	0	0	0	0	0	Bacteria;Firmicutes;Clostridia;ClostridiaUCG-014;;;
Zotu536	0	0	0	0	0	0	0	0	0	0	0	0	708	11	0	0	0	0	0	0	0	0	0	0	0	0	224	296	0	0	0	0	0	0	0	0	0	0	0	0	25	19	0	0	0	0	0	0	Bacteria;Firmicutes;Clostridia;Clostridiales;Clostridiaceae;Clostridiumsensustricto1;
Zotu54	155	553	228	459	335	141	623	565	2272	1713	168	204	174	257	204	276	126	197	578	319	308	1224	538	263	178	138	97	54	924	585	587	1024	161	109	101	85	262	621	363	1022	22	2	131	58	658	607	44	39	Bacteria;Bacteroidetes;Bacteroidia;Bacteroidales;Muribaculaceae;;
Zotu541	0	0	1	0	0	0	1	4	0	0	3	2	2	0	4	4	0	0	0	0	0	0	0	0	0	0	0	0	0	0	4	0	0	0	0	0	17	85	1	0	1	0	0	0	0	0	0	0	Bacteria;Firmicutes;Clostridia;ClostridiaUCG-014;;;
Zotu547	0	2	1	0	0	0	3	0	0	0	0	0	0	1	0	0	0	0	0	0	1	0	0	0	0	0	0	0	0	0	0	0	0	0	0	0	0	0	0	0	0	0	0	0	3	10	0	0	Bacteria;Firmicutes;Clostridia;Clostridiales;Lachnospiraceae;;
Zotu553	0	0	1	1	0	0	0	0	0	0	0	0	0	0	0	0	0	0	0	0	0	0	0	0	0	0	0	0	0	0	1	0	2	0	0	0	0	2	0	0	1	2	0	4	0	0	0	0	Bacteria;Firmicutes;Clostridia;Clostridiales;Lachnospiraceae;;
Zotu557	0	0	60	12	10	12	46	15	13	2	3	5	3	3	12	17	8	7	0	7	13	18	26	7	5	2	7	12	12	10	16	19	6	3	8	1	3	10	11	8	3	3	0	4	5	1	0	0	Bacteria;Actinobacteriota;Coriobacteriia;Coriobacteriales;Eggerthellaceae;;
Zotu56	0	0	0	0	0	0	2	0	0	0	0	0	1	0	2	0	1	0	2	0	0	1	0	0	0	1	1	0	16	6	2	2	2	1	2	0	2	2	6	0	36	1	1	0	0	0	0	0	Bacteria;Firmicutes;Clostridia;Clostridiales;Lachnospiraceae;;
Zotu561	1	12	0	0	6	5	2	3	0	0	1	2	0	1	1	7	1	0	1	0	2	0	2	0	2	1	0	6	3	2	6	1	10	4	1	0	5	12	1	1	1	0	3	1	0	0	0	0	Bacteria;Firmicutes;Clostridia;ClostridiaUCG-014;;;
Zotu57	4	1	34	6	277	17	15	14	0	0	78	1247	165	214	1767	1284	68	350	2556	748	192	1153	524	317	994	4380	180	107	206	116	1673	2685	682	679	415	127	117	320	1841	740	718	655	104	131	0	1	0	0	Bacteria;Firmicutes;Bacilli;Erysipelotrichales;Erysipelotrichaceae;Faecalibaculum;
Zotu576	0	0	0	0	6	2	25	15	0	0	7	2	1	0	0	3	2	6	0	0	6	15	3	4	1	7	2	7	7	8	1	2	5	4	5	0	13	2	0	0	2	0	17	10	6	20	0	0	Bacteria;Firmicutes;Clostridia;ClostridiaUCG-014;;;
Zotu58	4	14	2	0	0	0	4	3	2	1	5	0	0	7	20	3	0	3	2	0	2	0	2	0	3	5	0	0	1	0	2	2	2	0	0	0	0	0	0	0	2	5	1	0	0	7	0	9	Bacteria;Firmicutes;Clostridia;Clostridiales;Lachnospiraceae;LachnospiraceaeUCG-001;
Zotu585	0	0	0	0	1	3	0	0	0	0	0	0	0	0	0	0	0	0	0	0	0	0	0	0	0	0	0	0	0	0	0	0	0	0	4	0	0	0	0	0	0	5	0	0	0	0	0	0	Bacteria;Firmicutes;Clostridia;Clostridiales;Lachnospiraceae;;
Zotu587	0	1	0	0	0	0	0	0	0	0	0	0	0	0	1	0	0	0	0	0	0	0	0	0	0	0	0	0	0	0	0	0	0	0	0	0	0	0	0	0	1	0	0	0	0	0	0	0	Bacteria;Firmicutes;Clostridia;Oscillospirales;Oscillospiraceae;Oscillibacter;
Zotu599	0	0	1	1	4	2	0	0	0	0	0	0	0	0	0	0	0	0	0	0	0	0	0	0	0	0	0	0	0	0	0	1	0	0	1	0	0	0	0	0	0	0	1	0	2	2	0	0	Bacteria;Firmicutes;Clostridia;Clostridiales;Lachnospiraceae;;
Zotu6	4	6	1	0	2	1	6	0	4	4	1	1	8	16	1	0	2	1	6	2	0	4	0	2	2	2	2	1	0	1	1	0	8	3	1	24	4	4	2	0	24	17	4	8	1	2	0	1	Bacteria;Firmicutes;Bacilli;Lactobacillales;Lactobacillaceae;Lactobacillus;
Zotu60	50	22	33	18	331	120	85	141	203	152	552	1000	393	294	183	192	145	281	551	542	104	333	270	86	374	682	228	739	323	227	763	757	341	195	307	243	73	181	137	477	62	113	730	289	60	25	162	134	Bacteria;Bacteroidetes;Bacteroidia;Bacteroidales;Muribaculaceae;;
Zotu606	0	1	0	0	0	1	2	0	0	0	0	0	0	0	0	0	0	0	0	0	0	0	0	0	0	0	0	0	0	0	0	0	0	0	0	0	0	0	1	0	0	0	0	0	0	0	1	0	Bacteria;Firmicutes;Clostridia;Clostridiales;Lachnospiraceae;Acetatifactor;
Zotu61	0	0	2	0	0	0	0	0	0	0	0	2	0	0	3	0	0	0	0	0	0	0	0	0	4	4	0	0	0	0	0	0	1	1	0	0	0	0	7	2	0	0	0	0	1	3	0	1	Bacteria;Bacteroidetes;Bacteroidia;Bacteroidales;Bacteroidaceae;Bacteroides;
Zotu618	0	0	1	1	31	35	42	33	5	2	3	2	0	1	2	6	0	2	0	0	0	7	1	1	2	1	9	3	0	0	3	7	0	1	0	0	2	8	0	0	1	5	0	0	1	0	0	0	Bacteria;Actinobacteriota;Coriobacteriia;Coriobacteriales;Eggerthellaceae;Enterorhabdus;
Zotu62	0	0	0	0	0	0	0	0	0	0	0	0	2707	1930	0	1	0	0	0	0	0	0	0	0	0	0	1004	1900	0	0	0	0	0	0	0	0	0	0	0	0	3033	6406	0	3	0	1	0	0	Bacteria;Firmicutes;Bacilli;Erysipelotrichales;Erysipelotrichaceae;Turicibacter;
Zotu623	0	0	4	1	0	0	0	0	0	0	0	0	0	0	0	0	0	0	0	0	0	0	0	0	0	1	0	0	0	0	0	0	0	0	0	0	0	0	0	0	0	0	0	0	0	0	0	0	Bacteria;Firmicutes;Clostridia;Clostridiales;Lachnospiraceae;;
Zotu627	0	0	2	0	0	0	1	0	1	1	0	0	0	0	2	3	0	0	0	2	3	1	0	0	0	2	0	1	0	3	5	2	7	1	0	0	10	5	1	0	4	0	7	0	0	0	0	0	Bacteria;Firmicutes;Clostridia;ClostridiaUCG-014;;;
Zotu628	0	0	0	0	0	0	0	1	0	0	0	0	0	0	0	0	0	0	0	0	0	0	0	0	0	0	0	0	0	0	0	0	0	0	0	0	0	0	0	0	0	0	0	0	0	0	0	0	Bacteria;Firmicutes;Clostridia;Oscillospirales;Oscillospiraceae;;
Zotu629	0	2	0	3	0	4	0	0	0	0	2	0	0	0	0	0	0	0	0	0	0	0	0	0	0	0	0	0	0	0	0	1	0	0	0	0	3	3	0	0	0	0	0	0	11	0	0	0	Bacteria;Firmicutes;Clostridia;Clostridiales;Lachnospiraceae;A2;
Zotu641	0	1	0	0	0	2	0	1	0	0	0	0	0	0	0	0	0	0	0	0	0	0	1	0	0	2	0	0	0	0	0	0	0	0	0	13	0	25	5	2	0	3	0	0	3	1	1	1	Bacteria;Firmicutes;Clostridia;Clostridiales;Lachnospiraceae;Eubacteriumxylanophilumgroup;
Zotu642	0	0	0	0	1	2	1	0	0	0	0	0	0	0	1	0	3	1	0	0	0	0	0	0	1	1	0	0	0	1	0	0	0	0	1	0	0	0	1	0	0	0	1	0	0	0	0	0	Bacteria;Firmicutes;Clostridia;Clostridiales;Lachnospiraceae;;
Zotu647	0	0	0	2	0	1	0	0	0	0	0	0	0	0	0	0	0	0	0	0	0	0	0	0	0	0	0	0	0	0	0	0	0	0	0	0	0	0	0	1	0	0	2	0	2	0	0	2	Bacteria;Firmicutes;Clostridia;Clostridiales;Lachnospiraceae;;
Zotu65	23	115	137	15	47	48	41	91	47	56	65	37	35	81	70	122	45	142	82	35	85	77	42	42	164	306	17	165	98	68	106	173	289	93	27	81	69	208	46	192	62	41	123	44	66	121	92	68	Bacteria;Bacteroidetes;Bacteroidia;Bacteroidales;Muribaculaceae;;
Zotu650	1	1	0	0	1	1	0	0	0	0	0	0	0	0	0	0	0	0	0	0	0	0	0	0	0	0	0	0	0	0	1	0	1	0	0	0	0	0	0	1	1	2	0	1	0	0	0	1	Bacteria;Firmicutes;Clostridia;Clostridiales;Lachnospiraceae;;
Zotu66	0	1	0	0	0	2	1	0	5	1	0	0	0	0	0	1	0	0	0	0	1	0	6	1	0	0	0	0	0	0	0	0	0	0	0	0	0	0	15	0	0	0	0	0	8	8	4	9	Bacteria;Cyanobacteria;Cyanobacteriia;Chloroplast;;;
Zotu668	0	0	0	0	1	0	6	3	5	1	0	0	0	0	0	2	0	0	0	3	4	0	0	0	3	1	0	1	1	1	0	4	0	0	3	0	4	4	0	0	0	0	2	1	3	0	0	0	Bacteria;Firmicutes;Clostridia;Clostridiales;Lachnospiraceae;;
Zotu673	3	1	4	0	0	0	17	53	6	0	0	0	27	48	0	9	1	0	0	0	0	2	13	21	0	0	0	0	3	3	6	9	0	4	0	0	2	2	0	0	0	0	0	0	0	0	0	0	Bacteria;Actinobacteriota;Coriobacteriia;Coriobacteriales;Eggerthellaceae;Enterorhabdus;
Zotu68	3	2	2	0	2	0	2	0	0	0	1	0	1	2	2	1	0	1	0	0	4	2	1	0	1	1	0	0	1	0	0	0	4	0	2	0	1	1	4	0	2	0	1	0	1	0	0	0	Bacteria;Firmicutes;Clostridia;Oscillospirales;Ruminococcaceae;Eubacteriumsiraeumgroup;
Zotu683	0	10	0	1	0	0	6	4	2	0	0	0	1	0	0	2	0	0	1	0	1	5	0	0	11	13	0	1	0	0	1	9	5	3	0	0	5	4	0	0	1	0	0	0	0	0	3	0	Bacteria;Firmicutes;Bacilli;Erysipelotrichales;Erysipelotrichaceae;;
Zotu69	1	2	0	0	0	0	0	0	0	0	0	0	0	0	0	0	0	0	0	0	32	0	0	0	2	0	0	0	0	0	0	0	8	0	0	0	1	4	9	0	3	1	7	0	0	0	1	0	Bacteria;Deferribacterota;Deferribacteres;Deferribacterales;Deferribacteraceae;Mucispirillum;
Zotu71	43	76	83	52	94	7	89	120	198	244	95	69	88	29	18	39	4	29	68	83	88	183	111	57	193	187	12	75	97	78	79	76	82	31	222	481	57	107	13	72	20	23	136	109	129	190	26	29	Bacteria;Bacteroidetes;Bacteroidia;Bacteroidales;Muribaculaceae;;
Zotu713	1	2	0	0	0	0	0	0	0	0	0	0	0	0	0	0	0	0	0	0	0	2	0	0	0	0	0	0	0	0	0	0	0	0	0	1	0	0	0	1	0	0	0	0	84	0	0	0	Bacteria;Firmicutes;Clostridia;Clostridiales;Lachnospiraceae;Roseburia;
Zotu717	0	0	0	0	0	0	0	0	0	0	0	0	0	1	3	0	0	0	0	0	0	0	0	0	0	5	0	0	0	0	0	0	0	0	0	0	0	0	0	0	0	0	1	0	0	0	0	0	Bacteria;Firmicutes;Clostridia;Clostridiales;Lachnospiraceae;Blautia;
Zotu728	0	0	0	0	1	0	0	2	0	0	0	0	0	0	0	0	0	0	0	0	0	0	0	0	4	0	0	0	0	0	0	0	0	0	0	0	1	0	2	0	0	0	0	0	0	0	0	0	Bacteria;Firmicutes;Clostridia;Clostridiales;Lachnospiraceae;Roseburia;
Zotu73	6	30	5	0	0	1	1	2	0	0	0	1	3	0	3	6	0	4	1	0	0	0	4	3	4	0	0	0	0	0	26	5	4	0	0	0	26	55	0	0	0	0	0	0	0	32	0	0	Bacteria;Firmicutes;Clostridia;Clostridiales;Lachnospiraceae;;
Zotu74	0	6	4	0	0	1	2	1	0	0	0	1	1	0	0	1	0	1	1	0	1	0	0	3	5	0	0	0	3	1	4	10	0	0	0	0	0	1	3	1	14	0	0	1	0	0	0	1	Bacteria;Firmicutes;Clostridia;Clostridiales;Lachnospiraceae;;
Zotu741	0	0	1	0	0	0	0	0	0	0	0	0	0	0	0	0	0	0	0	0	0	0	0	0	0	0	0	0	0	0	0	1	0	0	0	0	0	0	2	0	6	0	1	2	0	0	0	0	Bacteria;Firmicutes;Clostridia;Clostridiales;Lachnospiraceae;;
Zotu742	0	0	5	0	0	0	0	0	0	0	0	0	0	0	0	0	4	6	0	0	0	0	0	0	13	3	0	0	8	2	0	0	0	0	8	5	0	0	0	0	0	0	9	20	3	9	0	0	Bacteria;Firmicutes;Clostridia;ClostridiaUCG-014;;;
Zotu75	65	72	90	52	71	5	96	124	187	255	74	73	105	27	13	42	2	24	53	71	107	180	122	41	199	189	15	91	89	100	89	75	107	54	232	512	57	111	22	68	27	30	125	111	156	224	22	23	Bacteria;Bacteroidetes;Bacteroidia;Bacteroidales;Muribaculaceae;;
Zotu758	0	0	17	3	0	0	0	0	1	0	0	0	0	0	0	0	0	3	0	0	0	0	0	0	0	0	0	0	0	0	0	0	0	0	0	0	0	0	0	0	0	0	0	0	0	1	0	0	Bacteria;Firmicutes;Clostridia;Clostridiales;Lachnospiraceae;;
Zotu759	0	0	0	0	0	0	0	0	0	0	0	0	0	0	0	0	0	0	0	0	0	0	0	0	1	0	0	0	0	0	0	0	0	0	0	0	0	0	0	0	0	0	0	0	0	0	0	0	Bacteria;Firmicutes;Clostridia;Clostridiales;Christensenellaceae;Borkfalki;
Zotu76	0	1	0	0	0	2	6	5	13	1	0	5	0	6	1	7	0	0	0	0	0	0	0	0	3	1	0	0	0	0	2	0	0	0	0	1	6	9	1	0	0	0	3	0	0	1	7	0	Bacteria;Firmicutes;Clostridia;Clostridiales;Lachnospiraceae;LachnospiraceaeNK4A136group;
Zotu760	4	3	0	0	0	0	3	1	31	40	0	0	2	0	0	0	0	0	0	0	3	3	0	0	0	0	1	0	0	0	0	3	1	0	0	0	5	3	4	16	0	0	0	0	0	2	0	0	Bacteria;Firmicutes;Bacilli;Erysipelotrichales;Erysipelatoclostridiaceae;;
Zotu771	0	0	1	0	0	2	9	1	0	1	0	1	0	1	0	4	0	0	0	0	1	1	1	0	0	0	0	2	2	2	2	0	2	0	0	0	1	0	0	0	0	0	0	0	2	0	0	0	Bacteria;Firmicutes;Bacilli;Erysipelotrichales;Erysipelatoclostridiaceae;;
Zotu78	0	0	42	4	0	0	0	0	0	0	1	0	0	0	0	0	2	3	0	0	1	0	0	0	2	0	1	1	0	0	3	1	2	0	0	0	0	2	0	0	0	0	0	1	0	0	0	0	Bacteria;Firmicutes;Clostridia;Clostridiales;Lachnospiraceae;LachnospiraceaeNK4A136group;
Zotu79	0	0	0	0	0	0	0	0	0	0	0	0	0	42	0	0	0	0	0	0	0	0	0	0	0	0	0	0	0	0	0	4	12	0	0	0	0	0	85	13	3	2	0	0	1	1	0	0	Bacteria;Firmicutes;Clostridia;Clostridiales;Lachnospiraceae;;
Zotu792	0	0	3	3	0	0	0	16	2	2	0	0	1	0	2	1	0	0	0	0	0	0	0	0	0	0	0	0	1	1	2	6	2	0	0	0	2	2	0	1	0	0	0	0	0	0	0	0	Bacteria;Firmicutes;Clostridia;ClostridiaUCG-014;;;
Zotu793	1	0	0	0	0	0	0	0	0	0	0	0	0	0	0	0	0	0	0	0	0	0	0	0	0	0	0	0	0	0	0	0	0	0	0	0	0	0	0	0	0	0	0	0	0	0	0	0	Bacteria;Firmicutes;Clostridia;Clostridiales;Lachnospiraceae;;
Zotu8	299	865	546	195	738	692	623	1184	292	619	1060	793	666	387	296	664	225	345	1579	2167	374	486	516	428	878	801	345	596	492	490	841	1317	708	267	531	777	387	860	902	2347	380	183	457	482	774	1129	1346	1359	Bacteria;Bacteroidetes;Bacteroidia;Bacteroidales;Muribaculaceae;;
Zotu80	84	80	67	62	277	106	301	423	38	34	533	1126	169	155	280	249	432	874	273	334	240	734	602	315	957	830	431	981	391	275	1062	1194	527	302	158	328	281	575	167	511	171	196	1734	1409	329	281	463	360	Bacteria;Bacteroidetes;Bacteroidia;Bacteroidales;Muribaculaceae;;
Zotu81	50	62	90	52	94	47	41	120	221	125	69	361	297	304	293	171	33	60	70	65	52	258	162	164	216	373	34	147	63	70	429	325	72	72	23	61	28	112	76	122	10	6	89	62	46	48	67	45	Bacteria;;;;;;
Zotu83	0	0	0	3	0	0	0	0	2	0	0	0	2	0	32	0	0	0	0	0	6	10	5	4	1	0	0	22	0	21	0	0	12	4	15	0	22	34	5	1	0	0	0	0	2	45	0	1	Bacteria;Firmicutes;Clostridia;Clostridiales;Lachnospiraceae;;
Zotu850	0	0	0	0	0	8	0	0	1	0	0	0	1	1	2	5	0	0	0	0	0	0	0	0	0	0	0	19	0	0	0	0	2	0	0	0	3	3	0	0	0	0	0	0	0	0	0	0	Bacteria;Firmicutes;Clostridia;ClostridiaUCG-014;;;
Zotu86	118	336	83	149	34	18	1754	324	262	198	618	0	36	164	31	187	5	137	200	53	98	86	12	2	53	9	21	12	10	10	101	5	12	1	0	105	314	36	11	18	210	15	2	16	28	121	31	13	Bacteria;Firmicutes;Clostridia;Clostridiales;Clostridiaceae;CandidatusArthromitus;
Zotu866	0	26	1	0	6	0	6	6	7	5	2	1	0	1	1	4	3	2	6	1	4	11	8	1	1	7	2	6	4	4	2	6	15	9	6	1	15	5	0	2	3	4	4	0	10	8	0	0	Bacteria;Firmicutes;Clostridia;ClostridiaUCG-014;;;
Zotu87	0	0	4	0	2	0	1	0	0	0	0	0	0	0	15	0	0	0	0	0	0	0	0	0	0	0	0	0	0	0	0	0	3	0	2	1	5	5	3	1	4	0	0	0	0	3	0	0	Bacteria;Firmicutes;Clostridia;Clostridiales;Lachnospiraceae;;
Zotu877	0	0	0	0	0	0	17	3	0	0	0	0	0	0	0	0	0	2	0	0	0	0	0	0	0	0	0	0	0	1	0	0	0	0	0	0	1	0	0	0	0	0	0	0	0	0	0	0	Bacteria;Firmicutes;Clostridia;ClostridiaUCG-014;;;
Zotu883	0	0	0	0	0	1	0	1	0	0	0	0	5	0	2	0	0	0	2	0	0	0	0	0	0	3	0	0	0	0	0	1	0	0	0	0	1	0	0	0	0	0	4	0	1	2	0	0	Bacteria;Firmicutes;Clostridia;Clostridiales;Lachnospiraceae;LachnospiraceaeFCS020group;
Zotu885	1	17	0	0	6	0	0	0	0	0	0	0	3	1	0	13	0	0	0	0	0	0	0	0	1	7	0	0	1	1	0	0	1	5	0	0	7	0	0	0	0	0	0	0	0	0	0	0	Bacteria;Firmicutes;Clostridia;ClostridiaUCG-014;;;
Zotu89	0	0	0	0	0	0	0	0	0	0	0	0	5446	4649	3885	1803	50	246	0	0	0	0	0	0	0	0	156	197	0	0	0	0	0	0	0	0	0	0	0	2	0	0	0	0	0	0	1	1	Bacteria;Firmicutes;Bacilli;Erysipelotrichales;Erysipelotrichaceae;Dubosiella;
Zotu895	0	0	1	0	0	0	10	6	1	6	0	0	0	0	0	2	0	0	4	0	2	13	1	0	1	2	0	0	5	1	2	8	0	0	5	0	1	3	7	16	1	0	8	9	0	1	2	1	Bacteria;Firmicutes;Clostridia;Clostridiales;Lachnospiraceae;;
Zotu9	564	371	491	445	1785	927	260	789	1187	903	1092	1406	986	1095	837	1155	445	1533	1508	1360	375	1229	706	424	540	1803	556	1021	866	484	1164	1662	1114	672	632	746	1048	1886	381	1020	364	297	1910	1345	595	265	813	826	Bacteria;Bacteroidetes;Bacteroidia;Bacteroidales;Muribaculaceae;;
Zotu91	2	13	3	0	0	0	0	0	0	0	0	0	0	0	0	0	3	1	0	0	1	0	0	0	0	1	0	0	2	1	0	0	5	4	0	3	7	6	1	2	2	1	7	1	0	0	0	0	Bacteria;Firmicutes;Clostridia;Clostridiales;Lachnospiraceae;LachnospiraceaeNK4A136group;
Zotu910	0	0	0	0	0	0	0	0	0	0	0	0	0	0	2	0	0	0	0	0	0	2	7	0	0	0	0	0	7	1	0	0	3	0	0	0	0	0	2	0	1	0	0	0	0	0	0	0	Bacteria;Firmicutes;Clostridia;Clostridiales;Lachnospiraceae;;
Zotu912	0	0	1	0	0	0	2	0	0	1	0	0	0	0	0	0	0	0	0	0	0	0	0	0	0	0	0	0	0	0	0	0	0	0	0	0	0	0	0	0	0	0	0	0	0	0	0	0	Bacteria;Firmicutes;Clostridia;Oscillospirales;Oscillospiraceae;;
Zotu92	53	210	82	80	31	27	43	16	144	49	0	5	6	3	16	25	6	14	12	40	65	159	17	9	189	112	11	16	264	298	22	19	394	74	186	43	54	83	2	8	81	103	127	119	134	318	102	81	Bacteria;Firmicutes;Clostridia;Clostridiales;Lachnospiraceae;;
Zotu923	0	1	0	0	0	0	0	2	0	0	0	0	0	0	0	0	0	0	0	0	0	0	0	0	1	0	0	1	0	0	0	0	0	0	0	0	0	0	0	0	0	0	0	0	0	2	0	0	Bacteria;Firmicutes;Clostridia;Clostridiales;Lachnospiraceae;Roseburia;
Zotu93	3	5	8	2	1	3	0	2	0	0	0	0	2	0	0	1	0	1	0	0	0	0	0	0	18	14	0	0	0	0	0	0	0	0	6	1	0	0	0	0	1	0	0	0	0	0	8	1	Bacteria;Firmicutes;Clostridia;Clostridiales;Lachnospiraceae;LachnospiraceaeNK4A136group;
Zotu937	0	0	0	2	0	0	0	0	0	0	0	0	0	0	0	0	0	0	0	0	0	0	0	0	0	0	0	0	0	0	0	0	0	2	0	0	0	0	0	0	0	0	0	0	0	0	0	0	Bacteria;Firmicutes;Clostridia;Oscillospirales;Ruminococcaceae;;
Zotu938	0	1	0	0	3	5	3	0	0	0	5	65	0	0	3	0	0	0	0	0	3	0	1	0	0	0	0	0	3	4	0	1	0	0	0	0	0	5	0	0	0	0	3	0	0	0	0	2	Bacteria;Firmicutes;Bacilli;Erysipelotrichales;Erysipelotrichaceae;;
Zotu94	38	113	99	68	93	262	124	162	45	15	45	81	60	43	29	91	66	50	78	54	63	115	96	40	194	113	36	99	65	54	193	187	121	22	88	58	127	154	73	291	52	36	87	133	110	103	176	203	Bacteria;Bacteroidetes;Bacteroidia;Bacteroidales;Muribaculaceae;;
Zotu95	0	0	0	0	1	0	0	0	0	0	0	0	0	0	6	1	0	0	0	0	0	0	1	2	0	0	0	0	3	0	0	0	2	0	0	0	0	0	0	0	1	1	0	0	0	0	0	0	Bacteria;Firmicutes;Clostridia;Clostridiales;Lachnospiraceae;LachnospiraceaeNK4A136group;
Zotu950	0	3	0	1	0	0	0	0	0	0	0	0	0	0	3	0	0	2	0	0	2	1	0	0	0	0	0	0	2	3	0	6	0	0	0	0	2	1	1	0	1	0	17	0	0	0	0	0	Bacteria;Firmicutes;Clostridia;Clostridiales;Lachnospiraceae;;
Zotu97	0	0	1	0	0	0	0	0	0	0	0	0	0	0	0	0	1	0	0	0	0	0	0	0	0	0	0	0	0	0	0	0	0	0	0	0	0	0	0	0	0	0	0	0	0	0	0	0	Bacteria;Firmicutes;Clostridia;Clostridiales;Lachnospiraceae;LachnospiraceaeNK4A136group;
Zotu99	0	0	0	0	1	1	1	0	3	0	0	0	3	0	2	0	0	0	0	0	0	0	0	0	3	1	2	1	3	1	0	0	4	0	0	0	0	0	4	0	7	0	0	5	0	0	0	0	Bacteria;Firmicutes;Clostridia;Clostridiales;Lachnospiraceae;;
