# Supplementary material for: Processing Matters in Nutrient-Matched Laboratory Diets for Mice—Microbiome
Source: Animals (Basel). 2021 Mar 18;11(3):862. doi: 10.3390/ani11030862 (PMC8002992; doi:10.3390/ani11030862)
Supplement: Supplementary file 1 [file animals-11-00862-s001.zip › Table S1_OTUs-Table_stomach.tab]

#OTUId	P1_V1_1_2	P1_V1_2_2	P2_V1_1_2	P2_V1_2_2	E1_V1_1_2	E1_V1_2_2	E2_V1_1_2	E2_V1_2_2	P3_V1_1_2	P3_V1_2_2	P4_V1_1_2	P4_V1_2_2	E3_V1_1_2	E3_V1_2_2	E4_V1_1_2	E4_V1_2_2	P1_V2_1_2	P1_V2_2_2	P2_V2_1_2	P2_V2_2_2	E1_V2_1_2	E1_V2_2_2	E2_V2_1_2	E2_V2_2_2	P3_V2_1_2	P3_V2_2_2	P4_V2_1_2	P4_V2_2_2	E3_V2_1_2	E3_V2_2_2	E4_V2_1_2	E4_V2_2_2	P5_V2_1_2	P5_V2_2_2	P6_V2_1_2	P6_V2_2_2	E5_V2_1_2	E5_V2_2_2	E6_V2_1_2	E6_V2_2_2	P7_V2_1_2	P7_V2_2_2	P8_V2_1_2	P8_V2_2_2	E7_V2_1_2	E7_V2_2_2	E8_V2_1_2	E8_V2_2_2	taxonomy
Zotu1	0	2	2	1	0	2	18	3	0	0	7	1	0	0	0	0	3	4	5	24	0	1	2	5	2	8	8	2	0	0	1	0	2	2	0	3	1	0	4	0	3	2	0	24	24	0	5	3	Bacteria;Proteobacteria;Gammaproteobacteria;Enterobacterales;Pasteurellaceae;Muribacter;
Zotu10	331	245	1057	573	1235	463	206	572	748	471	1120	1415	686	766	536	314	201	553	338	474	145	162	545	1227	177	10	349	275	157	74	265	428	237	97	365	453	218	379	525	1040	126	294	489	445	298	205	941	895	Bacteria;Bacteroidetes;Bacteroidia;Bacteroidales;Muribaculaceae;;
Zotu100	284	340	0	0	58	9	85	42	53	0	102	1	1	0	2	13	0	0	0	0	3	3	20	1	1	0	0	0	0	0	23	158	0	1	0	1	99	218	316	883	155	1	1	1	0	0	96	48	Bacteria;Firmicutes;Clostridia;Clostridiales;Lachnospiraceae;LachnospiraceaeNK4A136group;
Zotu1004	0	0	0	0	0	0	0	0	0	0	0	0	0	0	0	0	0	0	0	28	2	0	0	0	0	0	8	1	0	0	0	10	22	2	0	0	0	0	2	0	2	0	0	0	0	0	0	0	Bacteria;Firmicutes;Clostridia;Clostridiales;Lachnospiraceae;Roseburia;
Zotu1008	3	1	0	0	0	0	0	0	0	0	0	0	0	0	0	0	0	0	0	0	0	0	0	0	0	0	0	0	0	0	0	0	3	1	0	0	0	2	0	0	0	0	0	0	0	0	0	0	Bacteria;Firmicutes;Clostridia;Clostridiales;Christensenellaceae;;
Zotu102	110	75	46	53	15	55	51	30	86	37	21	4	37	45	83	69	30	15	5	5	126	54	57	62	34	0	15	22	371	127	118	173	70	19	4	11	58	93	49	123	52	11	8	3	174	219	13	143	Bacteria;Bacteroidetes;Bacteroidia;Bacteroidales;Rikenellaceae;Alistipes;
Zotu1020	0	0	0	2	0	0	0	0	0	0	0	0	0	0	0	0	0	0	0	0	39	4	0	1	0	0	13	0	0	0	1	43	0	3	0	0	4	0	26	66	2	18	0	0	0	0	0	0	Bacteria;Firmicutes;Clostridia;Clostridiales;Lachnospiraceae;;
Zotu1021	5	1	0	0	1	2	0	0	0	1	9	88	0	0	0	0	0	2	0	0	2	0	0	0	0	0	0	0	8	0	0	0	0	0	0	0	0	1	0	1	0	0	1	0	0	0	2	3	Bacteria;Firmicutes;Bacilli;Erysipelotrichales;Erysipelotrichaceae;;
Zotu1022	1	8	0	0	0	0	1	0	0	0	0	1	0	0	0	0	0	0	0	0	0	0	0	1	0	0	0	0	1	0	0	4	0	0	0	0	0	0	0	0	0	3	0	0	1	0	2	2	Bacteria;Firmicutes;Clostridia;Clostridiales;Christensenellaceae;;
Zotu103	0	0	5	4	21	2	1	6	13	0	0	0	10	23	4	10	5	10	4	7	45	20	9	3	9	0	0	1	0	4	0	2	2	2	4	30	68	0	4	14	105	0	4	21	3	68	26	106	Bacteria;Firmicutes;Clostridia;Clostridiales;Lachnospiraceae;;
Zotu1030	0	0	1	4	0	0	0	0	0	0	0	2	1	4	5	1	2	0	0	0	0	0	1	0	0	0	3	0	0	0	0	8	0	1	0	0	1	3	9	8	0	1	0	0	5	7	4	0	Bacteria;Firmicutes;Clostridia;Clostridiales;Lachnospiraceae;;
Zotu1031	19	4	3	2	1	0	1	0	3	9	0	5	1	4	1	0	4	0	0	3	0	2	2	0	9	0	2	1	22	1	0	0	8	2	0	1	0	5	1	10	0	3	0	1	17	32	18	13	Bacteria;Firmicutes;Clostridia;Clostridiales;Lachnospiraceae;;
Zotu1036	0	9	4	2	0	4	0	0	1	0	0	0	5	0	2	2	0	0	0	0	0	5	1	0	0	0	0	0	9	3	3	0	3	4	0	7	2	1	2	7	0	4	0	0	0	1	2	2	Bacteria;Firmicutes;Clostridia;Oscillospirales;Ruminococcaceae;;
Zotu1044	0	0	0	0	0	0	7	0	0	0	0	1	6	1	0	6	0	0	0	0	1	3	0	4	10	0	0	0	0	0	6	6	0	2	0	1	1	0	5	8	1	3	3	3	3	1	0	0	Bacteria;Firmicutes;Clostridia;Clostridiales;Lachnospiraceae;Tyzzerella;
Zotu105	32	11	56	33	78	14	37	42	33	21	77	45	50	63	40	39	26	81	72	67	11	31	30	70	21	3	107	93	32	15	42	71	38	24	61	65	17	23	27	53	17	32	72	39	27	26	43	79	Bacteria;Bacteroidetes;Bacteroidia;Bacteroidales;Muribaculaceae;;
Zotu106	1	1	0	0	0	0	95	52	0	0	0	0	193	6	118	18	0	0	0	36	27	27	33	51	0	0	265	346	18	58	67	128	55	63	0	0	19	48	0	0	10	33	127	33	0	0	0	0	Bacteria;Firmicutes;Clostridia;Oscillospirales;Ruminococcaceae;Ruminococcus;
Zotu1061	0	0	0	0	0	0	0	0	0	0	0	0	0	1	6	0	0	0	0	0	0	0	0	0	3	0	0	0	0	0	0	0	0	0	3	0	0	0	0	0	0	0	0	0	2	0	0	0	Bacteria;Firmicutes;Clostridia;Clostridiales;Lachnospiraceae;;
Zotu1063	0	0	0	0	2	3	1	0	14	0	0	2	1	5	2	0	1	1	0	0	0	0	0	0	0	0	0	0	4	3	0	2	0	0	0	0	0	1	3	5	0	0	0	0	4	9	0	19	Bacteria;Firmicutes;Clostridia;Clostridiales;Lachnospiraceae;;
Zotu1068	0	0	0	0	0	0	0	0	0	0	0	0	0	0	0	0	0	0	0	0	0	0	0	0	0	0	0	14	2	0	0	1	0	0	0	0	0	0	0	1	0	0	0	1	0	0	1	0	Bacteria;Firmicutes;Clostridia;Oscillospirales;Oscillospiraceae;Flavonifractor;
Zotu107	47	36	39	7	17	5	43	60	6	0	0	3	11	4	4	3	40	28	0	28	240	260	22	33	198	0	78	48	138	86	87	176	179	52	4	1	4	23	7	12	4	22	64	14	31	73	7	38	Bacteria;Firmicutes;Clostridia;Clostridiales;Lachnospiraceae;;
Zotu1073	0	0	0	0	0	0	0	0	0	0	0	1	0	0	0	0	0	0	0	0	0	0	1	0	0	0	0	0	0	0	0	0	0	0	0	0	2	0	3	0	0	0	0	0	0	0	0	1	Bacteria;Proteobacteria;Gammaproteobacteria;Enterobacterales;Enterobacteriaceae;Enterobacter;
Zotu108	45	16	190	209	173	129	34	62	97	114	104	65	40	48	34	53	42	94	21	50	17	12	78	120	80	3	50	51	55	17	25	45	77	37	131	188	26	49	46	77	63	64	122	125	94	67	297	291	Bacteria;Bacteroidetes;Bacteroidia;Bacteroidales;Muribaculaceae;;
Zotu1089	0	0	0	0	0	0	0	0	0	0	0	0	0	0	0	0	16	12	0	0	0	0	0	0	0	0	0	0	0	0	0	0	1	0	0	0	0	0	0	0	0	0	6	0	0	0	1	0	Bacteria;Firmicutes;Clostridia;Clostridiales;Lachnospiraceae;Roseburia;
Zotu1094	4	0	1	3	0	0	0	1	2	0	0	0	0	0	3	4	0	0	0	20	5	10	16	3	0	0	14	0	0	2	0	2	3	3	2	1	0	0	0	0	6	1	15	6	0	0	0	0	Bacteria;Firmicutes;Clostridia;Clostridiales;Oscillospiraceae;;
Zotu11	29	25	181	59	1431	241	5	10	0	0	284	316	1313	1229	1534	430	232	601	595	775	83	96	245	348	577	33	1095	1268	276	178	943	1020	868	670	534	734	41	59	131	172	280	220	1572	1224	42	29	19	24	Bacteria;Bacteroidetes;Bacteroidia;Bacteroidales;Muribaculaceae;;
Zotu110	37	24	5	11	3	3	3	34	13	0	3	5	19	6	56	18	11	13	0	2	17	9	7	15	103	2	10	9	27	44	16	49	53	21	3	5	13	15	13	49	71	39	4	6	9	5	20	90	Bacteria;Bacteroidetes;Bacteroidia;Bacteroidales;Odoribacteraceae;Odoribacter;
Zotu1101	0	0	0	0	1	0	1	2	0	0	0	0	0	2	4	0	0	0	0	0	1	2	0	1	0	0	9	6	2	0	1	2	0	0	4	2	0	1	0	1	1	0	1	3	1	2	0	0	Bacteria;Tenericutes;Mollicutes;;;;
Zotu1103	0	0	0	0	0	0	0	0	0	0	0	0	0	0	0	0	0	0	0	0	0	0	0	3	0	0	0	50	0	0	0	0	0	0	0	0	0	0	0	0	0	0	0	0	0	0	0	0	Bacteria;Bacteroidetes;Bacteroidia;Bacteroidales;Bacteroidaceae;Bacteroides;
Zotu1114	2	0	0	0	0	0	0	0	0	0	0	1	0	5	0	0	0	0	0	0	0	0	0	0	4	0	0	0	5	0	2	0	0	0	0	0	0	0	0	0	2	0	0	0	0	0	0	0	Bacteria;Firmicutes;Clostridia;Clostridiales;Christensenellaceae;Borkfalki;
Zotu1118	0	0	0	0	0	0	6	2	0	0	0	0	0	0	2	0	2	2	1	0	0	0	2	3	0	0	1	0	0	0	0	0	4	3	0	0	1	1	0	0	0	4	0	1	0	0	0	0	Bacteria;Firmicutes;Clostridia;Clostridiales;Lachnospiraceae;;
Zotu112	22	25	41	38	77	40	23	39	56	23	30	8	37	25	33	41	32	55	41	51	22	10	26	46	45	1	78	85	19	8	28	49	39	35	14	56	16	24	20	38	8	31	49	37	50	35	65	90	Bacteria;Bacteroidetes;Bacteroidia;Bacteroidales;Muribaculaceae;;
Zotu113	40	25	66	66	74	11	43	60	51	28	65	62	88	64	81	30	28	95	85	87	22	17	73	79	40	3	175	201	33	19	76	59	95	30	62	56	13	23	38	37	11	40	94	67	35	44	32	45	Bacteria;Bacteroidetes;Bacteroidia;Bacteroidales;Muribaculaceae;;
Zotu1135	0	0	0	0	0	0	0	0	0	0	0	0	0	0	13	0	2	2	2	0	13	5	0	0	0	0	0	1	0	0	0	10	0	0	0	0	3	1	0	0	7	2	2	2	0	0	2	17	Bacteria;Firmicutes;Clostridia;Clostridiales;Lachnospiraceae;LachnospiraceaeUCG-001;
Zotu1138	0	0	3	1	0	0	1	0	0	1	0	0	2	0	3	2	0	0	0	0	0	0	0	4	0	0	0	2	0	0	1	2	0	0	1	0	0	3	0	0	2	0	1	0	1	0	0	0	Bacteria;Firmicutes;Clostridia;Clostridiales;Oscillospiraceae;;
Zotu1145	0	0	0	0	2	1	3	2	0	0	0	0	0	1	0	1	0	3	0	0	1	0	0	2	0	0	0	2	6	0	1	1	7	2	2	4	3	3	2	0	0	5	0	1	3	5	0	0	Bacteria;Firmicutes;Clostridia;Clostridiales;Oscillospiraceae;Pseudoflavonifractor;
Zotu1147	0	0	0	0	0	0	0	0	0	0	0	0	0	0	0	0	0	0	0	0	0	0	0	0	0	0	0	0	0	0	0	0	0	0	0	0	0	0	0	0	0	0	0	0	0	0	0	0	Bacteria;Firmicutes;Negativicutes;Veillonellales-Selenomonadales;Veillonellaceae;Veillonella;
Zotu1148	2	5	2	2	0	0	0	0	4	0	0	4	0	0	0	2	0	2	2	0	0	0	0	0	2	0	0	0	0	0	1	1	3	8	0	2	1	0	1	6	2	1	2	0	9	5	1	3	Bacteria;Firmicutes;Clostridia;Clostridiales;Oscillospiraceae;Pseudoflavonifractor;
Zotu115	70	2	13	4	93	80	58	60	104	4	32	67	23	54	6	6	195	79	33	38	23	29	36	38	26	2	12	0	37	40	61	16	38	6	37	70	19	42	69	103	47	24	2	3	61	103	79	108	Bacteria;Firmicutes;Clostridia;Clostridiales;Lachnospiraceae;Marvinbryantia;
Zotu1152	0	0	0	0	0	0	0	0	0	0	0	6	2	3	9	0	0	0	0	0	0	2	0	0	0	0	0	0	0	1	3	1	0	2	0	0	4	8	1	3	0	0	0	0	12	2	0	0	Bacteria;Firmicutes;Clostridia;Clostridiales;Lachnospiraceae;;
Zotu116	64	10	91	107	19	9	16	27	62	71	9	60	48	56	32	24	35	13	91	23	120	27	18	18	46	0	26	19	71	21	36	110	54	32	26	79	19	87	46	86	43	55	21	17	142	128	154	116	Bacteria;Firmicutes;Clostridia;Clostridiales;Lachnospiraceae;;
Zotu118	114	100	7	9	58	69	12	3	9	1	14	8	32	19	22	10	4	6	1	3	43	17	4	3	41	0	3	0	11	10	110	51	3	3	4	18	100	150	30	31	9	13	7	4	1	8	17	25	Bacteria;Firmicutes;Clostridia;Clostridiales;Lachnospiraceae;LachnospiraceaeNK4A136group;
Zotu119	28	23	40	41	82	30	39	69	56	12	61	28	23	44	39	21	9	68	48	58	16	10	29	50	14	0	72	53	7	8	24	40	22	21	40	49	13	4	33	45	6	13	32	29	33	23	71	62	Bacteria;Bacteroidetes;Bacteroidia;Bacteroidales;Muribaculaceae;;
Zotu1198	1	3	1	0	3	2	7	3	0	0	4	1	1	3	0	0	0	0	0	0	0	0	0	0	2	0	0	0	1	2	0	2	4	0	0	6	2	2	0	2	4	0	0	1	6	2	3	0	Bacteria;Firmicutes;Clostridia;Clostridiales;Lachnospiraceae;;
Zotu12	1077	647	993	950	1577	1433	742	1348	779	632	1215	954	403	703	649	524	175	511	745	953	328	299	1061	1864	517	36	1296	1277	590	315	557	778	720	377	641	800	423	529	1393	1893	299	291	595	770	1062	703	1468	1567	Bacteria;Bacteroidetes;Bacteroidia;Bacteroidales;Muribaculaceae;;
Zotu120	0	0	0	0	5	0	0	0	571	417	0	0	0	0	0	0	196	377	0	0	0	0	0	2	0	0	0	0	0	0	0	0	0	0	0	0	133	227	0	1	43	0	0	0	157	79	0	0	Bacteria;Bacteroidetes;Bacteroidia;Bacteroidales;Prevotellaceae;PrevotellaceaeUCG-001;
Zotu1202	0	0	0	0	0	0	0	0	0	0	0	44	0	1	0	0	0	0	0	0	0	0	0	0	0	0	1	0	0	0	0	0	0	0	0	0	0	0	0	0	0	1	5	2	0	0	0	0	Bacteria;Firmicutes;Clostridia;Clostridiales;Lachnospiraceae;;
Zotu1209	0	0	0	0	0	0	0	0	0	0	0	0	0	0	0	0	4	1	0	0	1	1	0	0	0	0	0	0	0	8	0	2	4	1	0	1	0	1	0	0	0	0	0	0	0	0	0	0	Bacteria;Firmicutes;Clostridia;Oscillospirales;Oscillospiraceae;;
Zotu121	0	0	15	6	0	0	0	0	0	0	71	223	296	0	52	14	175	548	5	2	0	0	1	0	0	0	238	279	0	1	1	3	132	66	0	0	9	7	0	0	0	0	513	319	0	0	0	0	Bacteria;Bacteroidetes;Bacteroidia;Bacteroidales;Muribaculaceae;;
Zotu122	19	12	75	59	61	22	101	144	20	16	13	5	95	58	65	34	28	54	46	45	53	33	69	127	26	1	93	98	58	74	88	69	51	43	62	63	36	33	80	173	25	35	51	46	68	55	84	71	Bacteria;Bacteroidetes;Bacteroidia;Bacteroidales;Muribaculaceae;;
Zotu124	185	158	1	4	8	6	56	53	37	2	0	6	5	4	2	0	60	24	10	21	54	8	9	3	0	0	6	0	3	13	16	7	0	1	4	26	62	143	135	375	113	92	15	46	16	34	33	276	Bacteria;Firmicutes;Clostridia;Clostridiales;Lachnospiraceae;LachnospiraceaeNK4A136group;
Zotu126	32	4	16	5	23	73	17	3	21	0	12	0	8	1	107	2	8	0	44	69	0	3	1	0	25	1	7	16	5	3	15	181	0	0	20	159	46	39	25	18	12	1	30	18	7	20	80	78	Bacteria;Firmicutes;Clostridia;Clostridiales;Lachnospiraceae;Roseburia;
Zotu1269	0	0	0	0	0	0	0	0	0	0	0	0	0	0	0	0	0	0	0	0	0	0	0	0	0	0	0	0	0	0	0	0	0	0	0	0	0	0	0	0	0	0	0	0	0	0	0	0	Bacteria;Actinobacteriota;Coriobacteriia;Coriobacteriales;Coriobacteriaceae;Collinsella;
Zotu127	154	112	28	33	40	55	125	16	32	0	7	0	94	91	58	25	13	5	1	12	72	52	4	5	108	0	9	2	15	15	167	117	17	7	0	9	14	11	38	41	6	6	7	3	34	21	25	20	Bacteria;Firmicutes;Clostridia;Clostridiales;Lachnospiraceae;LachnospiraceaeNK4A136group;
Zotu1277	0	0	0	0	0	0	0	0	0	0	0	0	0	0	0	0	0	0	0	0	0	0	0	0	0	0	0	18	0	0	0	0	0	0	0	0	0	0	0	0	0	0	0	0	0	0	0	0	Bacteria;Actinobacteriota;Actinobacteria;Micrococcales;Promicromonosporaceae;Cellulosimicrobium;
Zotu128	122	118	6	15	13	1	1	3	59	0	0	1	0	4	171	24	68	51	5	3	245	287	25	24	44	1	0	1	23	3	29	275	0	0	16	5	105	185	43	100	0	6	2	4	62	109	14	112	Bacteria;Firmicutes;Clostridia;Clostridiales;Lachnospiraceae;;
Zotu1286	0	0	0	0	0	0	2	2	0	0	1	0	0	2	0	2	0	1	0	2	0	1	9	3	5	0	1	0	2	2	0	0	1	1	8	3	0	0	4	2	10	0	0	0	0	0	0	0	Bacteria;Firmicutes;Clostridia;Clostridiales;Oscillospiraceae;;
Zotu129	221	205	4	0	43	2	57	29	34	1	80	0	0	0	1	3	0	0	0	0	0	0	7	0	0	0	0	0	0	0	23	104	1	0	0	0	106	153	209	602	115	2	0	0	0	0	65	36	Bacteria;Firmicutes;Clostridia;Clostridiales;Lachnospiraceae;LachnospiraceaeNK4A136group;
Zotu1310	0	0	0	0	0	0	0	11	0	0	0	0	0	1	0	4	0	0	0	0	0	0	1	0	0	0	19	8	0	0	2	2	2	4	0	1	0	0	0	0	0	0	1	1	0	0	0	0	Bacteria;Firmicutes;Clostridia;Clostridiales;Oscillospiraceae;;
Zotu132	5	6	3	10	0	0	24	70	84	52	50	53	2	0	9	17	32	112	355	504	64	28	54	126	23	3	164	107	35	36	43	39	59	59	138	225	37	25	42	79	5	8	82	82	76	64	8	12	Bacteria;Bacteroidetes;Bacteroidia;Bacteroidales;Muribaculaceae;;
Zotu1326	2	0	0	0	0	0	0	1	5	0	1	0	0	1	1	0	0	0	0	0	0	0	0	0	0	0	0	0	0	0	0	0	0	0	0	0	0	1	0	0	0	0	0	1	2	1	0	1	Bacteria;Firmicutes;Clostridia;Clostridiales;Christensenellaceae;;
Zotu133	125	48	57	48	47	16	36	18	121	75	7	54	20	14	75	25	25	1	44	6	64	67	2	19	70	0	49	10	145	62	49	137	67	43	26	61	45	52	24	50	27	36	25	22	147	97	45	49	Bacteria;Firmicutes;Clostridia;Oscillospirales;Oscillospiraceae;;
Zotu1336	0	0	0	0	0	0	0	0	0	0	0	0	0	0	38	0	0	0	0	0	0	0	0	0	0	0	0	0	0	0	0	0	0	0	0	0	0	0	0	0	0	0	0	0	0	0	0	0	Bacteria;Firmicutes;Clostridia;Clostridiales;Lachnospiraceae;LachnospiraceaeNK4A136group;
Zotu134	51	33	50	146	13	6	3	8	10	2	14	39	9	78	4	17	5	0	2	4	170	145	15	0	24	0	2	3	10	13	105	80	19	1	1	0	15	30	0	1	4	7	4	4	177	174	0	0	Bacteria;Firmicutes;Clostridia;Clostridiales;Lachnospiraceae;;
Zotu135	9	15	3	5	0	2	276	79	1	15	2	149	614	0	109	301	159	57	2	86	9	13	70	15	0	0	0	0	4	2	4	115	8	5	4	4	19	18	6	7	9	13	11	0	1	5	4	6	Bacteria;Firmicutes;Clostridia;Clostridiales;Lachnospiraceae;LachnospiraceaeNK4A136group;
Zotu137	6	0	25	38	33	18	4	14	7	24	6	0	42	76	8	44	0	0	0	2	7	14	0	14	31	0	1	0	19	3	1	6	2	3	18	96	0	0	49	67	10	1	18	31	56	27	25	16	Bacteria;Firmicutes;Clostridia;Clostridiales;Lachnospiraceae;LachnospiraceaeUCG-001;
Zotu138	0	0	0	1	2	0	1	0	2	1	1	0	6	1	99	13	20	8	1	0	1	0	11	40	10	0	63	62	0	32	361	305	437	157	234	6	30	73	47	70	48	310	2	2	0	1	7	20	Bacteria;Firmicutes;Clostridia;Clostridiales;Lachnospiraceae;;
Zotu139	319	207	91	72	22	35	51	18	134	24	12	24	4	23	10	15	20	12	73	33	2	1	0	1	16	0	2	0	2	2	168	10	348	59	31	65	15	29	26	40	46	6	9	22	386	75	54	122	Bacteria;Firmicutes;Clostridia;Clostridiales;Lachnospiraceae;;
Zotu14	575	437	222	676	479	107	875	842	3	1	365	334	619	422	1184	198	26	94	682	541	669	292	382	813	319	30	1258	1838	688	764	872	908	427	436	399	740	1	0	378	648	23	256	307	233	356	375	177	175	Bacteria;Bacteroidetes;Bacteroidia;Bacteroidales;Prevotellaceae;PrevotellaceaeUCG-001;
Zotu140	0	0	0	5	0	0	1	3	0	0	6	13	0	0	15	37	8	1	0	0	2	1	0	0	160	0	32	39	8	0	0	0	33	8	0	1	30	31	0	1	13	35	4	6	21	44	0	3	Bacteria;Firmicutes;Clostridia;Clostridiales;Lachnospiraceae;;
Zotu141	142	46	38	42	24	24	23	13	16	1	21	25	9	28	28	33	24	6	6	3	37	22	11	7	56	0	25	9	22	35	18	45	47	27	8	65	43	56	33	71	25	33	23	15	59	28	37	110	Bacteria;Firmicutes;Clostridia;Oscillospirales;Oscillospiraceae;;
Zotu142	3	0	26	119	25	0	97	6	50	93	42	24	1	36	4	6	4	0	0	3	39	25	18	12	71	0	5	7	5	276	66	122	32	4	0	2	72	128	51	37	7	5	10	25	39	83	1	23	Bacteria;Firmicutes;Clostridia;Clostridiales;Lachnospiraceae;LachnospiraceaeNK4A136group;
Zotu145	124	15	125	43	18	20	16	7	74	51	6	46	41	17	4	28	24	4	25	7	45	41	21	16	23	0	10	11	193	48	62	24	46	27	14	17	51	130	18	35	38	21	9	3	80	49	41	76	Bacteria;Firmicutes;Clostridia;Clostridiales;Lachnospiraceae;;
Zotu146	92	1	6	14	1	44	15	3	4	0	40	77	7	1	36	40	2	0	0	0	268	292	0	3	11	0	8	1	21	350	80	98	0	3	0	0	5	7	61	51	0	13	5	4	17	31	1	0	Bacteria;Firmicutes;Clostridia;Clostridiales;Lachnospiraceae;Roseburia;
Zotu147	100	63	72	52	28	17	96	36	37	54	10	58	99	66	98	74	99	25	66	117	90	72	34	26	167	2	263	99	230	150	67	158	328	184	95	103	63	96	36	96	127	272	87	67	180	141	31	119	Bacteria;Firmicutes;Clostridia;Oscillospirales;Oscillospiraceae;Colidextribacter;
Zotu1472	0	2	0	5	0	0	0	1	0	0	0	1	0	0	0	0	2	0	0	0	1	0	0	0	0	0	1	1	3	0	0	0	0	1	0	1	0	4	3	5	3	0	3	0	3	0	0	0	Bacteria;Firmicutes;Clostridia;Clostridiales;Lachnospiraceae;;
Zotu149	2	0	9	31	2	0	11	102	11	0	25	75	686	122	166	103	57	31	25	92	44	81	75	108	58	0	152	64	150	184	336	3	187	29	173	9	1	5	1	1	73	259	140	21	0	0	0	0	Bacteria;Firmicutes;Clostridia;Clostridiales;Lachnospiraceae;Eubacteriumxylanophilumgroup;
Zotu15	358	244	535	488	422	103	168	284	496	213	404	346	440	569	811	264	147	389	540	712	119	139	207	432	490	23	1320	1380	318	224	326	399	661	380	714	289	110	129	238	279	150	271	731	524	231	195	175	205	Bacteria;Bacteroidetes;Bacteroidia;Bacteroidales;Muribaculaceae;;
Zotu150	394	301	0	1	0	0	6	165	144	4	0	20	0	0	1	2	0	1	0	6	2	3	5	0	0	0	7	4	10	4	3	5	0	0	1	0	33	1	259	720	0	5	2	2	12	5	4	9	Bacteria;Firmicutes;Clostridia;Clostridiales;Lachnospiraceae;;
Zotu151	178	77	80	119	16	64	136	21	81	25	27	45	18	81	203	53	9	3	50	96	33	49	3	4	82	2	44	43	92	71	39	61	64	36	33	157	62	159	36	95	70	46	25	35	30	55	78	123	Bacteria;Firmicutes;Clostridia;Clostridiales;Lachnospiraceae;ClostridiumXlVb;
Zotu152	48	23	2	0	3	1	27	34	21	0	4	14	214	11	172	122	12	4	0	7	91	69	45	42	15	1	62	32	235	61	87	85	92	51	49	23	7	27	36	89	18	27	67	17	0	3	2	6	Bacteria;Firmicutes;Clostridia;Clostridiales;Lachnospiraceae;Lachnoclostridium;
Zotu153	72	36	12	27	11	101	81	29	86	133	7	14	68	53	68	80	4	9	5	11	16	2	6	8	33	0	8	6	143	49	2	22	34	33	15	23	15	59	16	23	7	11	22	16	88	50	25	109	Bacteria;Firmicutes;Clostridia;Clostridiales;Lachnospiraceae;LachnospiraceaeNK4A136group;
Zotu1536	0	0	0	0	0	0	0	0	0	0	0	0	0	0	0	0	0	0	0	1	0	0	0	0	0	0	1	0	0	0	0	0	0	0	0	0	0	0	0	0	0	0	1	0	0	0	0	0	Bacteria;Firmicutes;Clostridia;ClostridiaUCG-014;;;
Zotu154	29	9	16	29	12	8	25	14	11	7	16	12	25	19	61	12	4	9	2	0	20	2	7	81	8	2	9	42	11	17	20	21	18	28	3	16	8	12	10	22	5	6	5	0	24	55	6	2	Bacteria;Bacteroidetes;Bacteroidia;Bacteroidales;Rikenellaceae;Alistipes;
Zotu155	98	93	34	12	5	21	0	5	14	0	0	0	61	96	0	22	7	0	197	24	47	36	1	0	35	1	15	9	38	3	21	127	19	28	4	17	8	15	2	1	6	20	1	4	3	1	86	247	Bacteria;Firmicutes;Clostridia;Clostridiales;Lachnospiraceae;Roseburia;
Zotu156	9	0	12	43	53	15	10	10	48	121	11	8	50	63	52	33	0	1	0	0	57	63	14	12	82	0	68	31	149	63	92	127	77	38	48	96	72	87	54	118	129	80	57	31	122	118	1	1	Bacteria;Firmicutes;Clostridia;Oscillospirales;Butyricicoccaceae;Butyricicoccus;
Zotu1570	0	0	0	0	1	0	1	0	0	0	0	1	0	0	0	0	0	0	0	0	0	0	0	0	0	0	0	0	1	0	0	0	1	0	0	0	0	0	0	0	0	0	0	0	0	0	0	0	Bacteria;Firmicutes;Clostridia;Clostridiales;Lachnospiraceae;Ruminococcusgnavusgroup;
Zotu158	186	122	23	83	57	62	53	20	86	192	10	69	46	192	56	31	35	19	70	31	121	27	45	21	54	1	35	20	104	44	93	147	101	47	19	87	97	147	33	82	54	56	19	15	401	174	57	257	Bacteria;Firmicutes;Clostridia;Clostridiales;Lachnospiraceae;LachnospiraceaeNK4A136group;
Zotu159	103	45	23	95	41	15	23	16	12	5	2	4	10	8	20	12	6	5	35	1	8	13	3	14	18	0	11	13	83	14	27	24	88	50	12	7	4	31	4	8	21	22	9	4	24	19	129	71	Bacteria;Firmicutes;Clostridia;Clostridiales;Lachnospiraceae;Lachnoclostridium;
Zotu1597	0	0	7	18	0	0	0	0	0	0	0	0	0	0	0	0	0	0	0	2	0	0	0	0	0	0	0	0	0	0	8	0	0	0	0	0	3	7	0	0	0	0	0	0	0	0	0	0	Bacteria;Firmicutes;Clostridia;Clostridiales;Lachnospiraceae;;
Zotu16	1	3	128	515	1	0	4	1	0	0	3	0	673	677	9	6	763	487	2	6	1301	1031	1	0	1478	18	1445	748	647	1242	0	0	3432	1255	0	0	2	2	0	9	136	1438	1321	435	297	499	2	0	Bacteria;Firmicutes;Clostridia;Clostridiales;Lachnospiraceae;LachnospiraceaeNK4A136group;
Zotu160	0	0	0	0	0	0	0	1	2	2	0	0	41	9	114	109	3	4	1	6	150	32	11	57	35	2	22	24	0	0	22	28	64	3	6	1	89	265	2	1	6	37	39	73	3	7	7	85	Bacteria;Firmicutes;Clostridia;Clostridiales;Lachnospiraceae;LachnospiraceaeNK4A136group;
Zotu161	0	0	1	1	2	16	44	1	6	8	0	0	162	40	18	5	0	1	9	5	3	1	4	2	168	2	4	1	13	0	1	3	2	0	0	10	35	51	9	5	8	6	3	8	67	20	2	6	Bacteria;Firmicutes;Clostridia;Clostridiales;Lachnospiraceae;LachnospiraceaeNK4A136group;
Zotu164	65	29	44	64	38	33	26	61	31	9	10	27	42	9	34	44	16	15	10	17	14	23	15	16	21	4	46	63	52	16	15	46	26	14	6	27	24	44	19	62	26	18	19	9	40	45	57	84	Bacteria;Bacteroidetes;Bacteroidia;Bacteroidales;Rikenellaceae;Rikenella;
Zotu165	67	49	27	16	15	15	78	37	0	0	95	29	20	42	42	24	30	17	55	41	11	8	25	17	14	1	2	3	75	46	170	89	6	0	54	41	6	29	98	152	43	42	15	27	45	31	100	94	Bacteria;Firmicutes;Clostridia;Oscillospirales;Eubacteriumcoprostanoligenesgroup;;
Zotu166	0	0	0	0	18	0	0	0	165	307	0	0	0	0	0	0	0	0	0	0	17	206	0	0	1	0	24	13	77	97	0	0	2	0	1	0	0	0	0	0	0	0	35	77	0	0	0	0	Bacteria;Firmicutes;Clostridia;Clostridiales;Lachnospiraceae;;
Zotu167	0	0	0	0	0	0	8	0	0	1	0	0	0	0	0	0	2	0	0	0	0	0	0	0	0	0	1	0	0	0	0	0	0	1	0	0	0	0	2	0	0	1	0	0	0	0	0	0	Bacteria;Cyanobacteria;Cyanobacteriia;Chloroplast;;;
Zotu168	12	3	0	0	78	30	0	0	16	0	1	0	0	0	6	90	2	2	8	2	1	0	4	14	144	1	0	0	27	42	46	10	0	1	2	20	8	26	9	19	61	11	8	20	5	8	80	446	Bacteria;Firmicutes;Clostridia;Clostridiales;Lachnospiraceae;LachnospiraceaeNK4A136group;
Zotu169	17	15	44	11	51	30	10	31	11	4	33	8	27	11	21	10	16	38	22	18	2	2	12	34	21	0	37	30	8	4	38	39	24	28	18	10	2	4	24	31	11	2	31	36	17	4	35	57	Bacteria;Bacteroidetes;Bacteroidia;Bacteroidales;Muribaculaceae;;
Zotu17	1	2	0	2	1	0	1	1	0	0	2	0	1	3	4	0	0	0	0	1	0	0	1	0	0	0	1	1	0	2	2	0	3	1	2	1	0	0	1	4	0	0	1	0	0	1	2	0	Bacteria;Bacteroidetes;Bacteroidia;Bacteroidales;Muribaculaceae;;
Zotu170	9	6	16	13	128	15	1	6	45	22	16	22	134	174	9	1	6	15	0	0	4	12	20	48	32	1	16	26	0	0	39	21	25	10	1	1	3	1	37	31	0	5	22	11	0	0	0	0	Bacteria;Actinobacteriota;Coriobacteriia;Coriobacteriales;Atopobiaceae;;
Zotu171	0	0	0	0	0	0	0	0	0	0	0	0	0	0	48	17	62	10	0	4	30	9	0	0	0	0	10	0	0	0	7	0	369	68	0	0	62	127	25	96	103	300	0	12	0	0	0	0	Bacteria;Firmicutes;Clostridia;Clostridiales;Lachnospiraceae;;
Zotu1722	0	0	0	0	0	0	3	0	0	0	0	0	3	0	2	0	0	0	0	0	0	0	0	0	0	0	0	3	1	0	0	1	0	0	0	0	0	0	0	0	0	0	2	0	0	0	0	0	Bacteria;Firmicutes;Clostridia;Oscillospirales;Ruminococcaceae;;
Zotu173	29	31	80	42	57	26	27	49	88	31	147	125	80	73	47	41	72	208	61	84	21	30	50	99	85	4	153	139	34	25	98	86	134	59	126	78	10	14	61	81	30	41	129	127	63	51	73	80	Bacteria;Bacteroidetes;Bacteroidia;Bacteroidales;Muribaculaceae;;
Zotu174	0	0	0	0	0	0	1	1	0	0	11	0	36	4	290	127	37	14	0	5	9	9	1	1	0	0	149	106	32	129	0	1	158	40	59	1	0	1	0	1	4	23	34	7	0	2	0	0	Bacteria;Firmicutes;Clostridia;Clostridiales;Lachnospiraceae;LachnospiraceaeUCG-006;
Zotu175	53	43	49	9	11	7	165	47	38	0	0	1	20	30	20	10	10	5	109	26	56	52	8	6	50	0	39	34	34	68	25	23	51	35	16	17	45	107	17	31	18	59	12	52	24	36	58	154	Bacteria;Firmicutes;Clostridia;Clostridiales;Lachnospiraceae;LachnospiraceaeNK4A136group;
Zotu176	26	10	8	3	12	12	11	28	10	34	7	54	36	92	23	22	110	60	17	45	40	20	37	27	23	0	37	23	73	59	12	82	54	35	38	49	9	92	31	44	42	25	24	12	33	37	45	71	Bacteria;Firmicutes;Clostridia;Clostridiales;Lachnospiraceae;;
Zotu177	0	2	11	0	0	3	309	3	2	13	0	12	2	6	0	1	62	6	0	1	0	10	32	2	40	11	44	0	0	4	1	0	1	8	0	12	20	2	80	2	19	32	1	6	14	15	8	4	Bacteria;Cyanobacteria;Cyanobacteriia;Chloroplast;;;
Zotu180	24	10	138	33	21	9	0	14	210	26	5	8	17	4	9	2	84	18	51	27	22	20	0	29	11	0	23	21	146	4	14	1	26	32	9	100	34	79	24	51	61	1	1	15	15	19	45	71	Bacteria;Firmicutes;Clostridia;Clostridiales;Lachnospiraceae;;
Zotu181	35	30	36	31	5	0	25	39	28	15	38	30	3	9	14	2	0	9	34	24	17	6	14	63	24	3	107	121	15	19	30	31	18	11	34	39	4	1	13	14	2	9	7	3	45	27	5	5	Bacteria;Bacteroidetes;Bacteroidia;Bacteroidales;Muribaculaceae;;
Zotu182	1	1	0	0	1	2	1	1	13	0	0	0	0	1	39	3	8	20	0	0	0	0	97	72	18	0	11	2	8	389	345	24	13	12	3	13	5	5	0	0	247	4	5	0	0	0	1	2	Bacteria;Firmicutes;Clostridia;Clostridiales;Lachnospiraceae;LachnospiraceaeNK4A136group;
Zotu186	3	0	4	9	37	2	8	2	9	2	7	6	0	25	4	0	12	3	63	38	2	2	2	4	11	0	1	0	3	0	8	32	0	0	24	23	2	25	5	9	1	0	2	0	11	22	0	0	Bacteria;Firmicutes;Clostridia;Oscillospirales;Ruminococcaceae;Ruminococcus;
Zotu187	35	21	64	31	5	8	32	23	107	323	11	76	9	3	38	21	12	1	18	3	44	35	9	2	6	0	8	7	103	31	22	38	14	5	0	14	3	19	27	30	22	11	5	14	100	91	32	26	Bacteria;Firmicutes;Clostridia;Clostridiales;Lachnospiraceae;;
Zotu189	24	11	6	16	3	0	1	2	140	158	0	2	12	13	37	16	3	2	0	0	12	14	2	7	3	0	5	5	0	10	11	6	13	29	2	9	26	9	3	24	2	4	1	6	5	6	13	54	Bacteria;Firmicutes;Clostridia;Clostridiales;Christensenellaceae;Borkfalki;
Zotu19	227	152	503	306	432	103	159	236	291	115	386	180	456	608	394	173	191	473	344	322	115	151	305	639	189	19	563	510	308	116	333	378	319	158	224	214	76	105	287	457	86	152	259	246	257	142	252	235	Bacteria;Bacteroidetes;Bacteroidia;Bacteroidales;Muribaculaceae;Muribaculum;
Zotu190	10	3	30	49	19	20	24	66	21	35	16	13	28	9	39	15	3	12	16	12	38	22	9	24	15	1	58	122	1	12	26	53	12	5	4	21	5	9	32	48	7	25	0	2	30	45	7	15	Bacteria;Bacteroidetes;Bacteroidia;Bacteroidales;Bacteroidaceae;Bacteroides;
Zotu1901	0	0	0	0	0	1	1	1	0	0	0	0	0	0	2	6	0	0	0	0	0	0	0	1	0	0	0	4	0	0	0	0	1	0	0	0	0	0	0	0	0	0	0	0	0	0	0	0	Bacteria;Firmicutes;Clostridia;Clostridiales;Lachnospiraceae;LachnospiraceaeUCG-006;
Zotu191	4	4	3	8	11	1	19	6	28	6	1	8	7	3	26	3	5	10	4	6	0	3	2	62	20	0	21	20	0	12	9	12	13	21	0	0	0	2	0	1	10	3	4	0	6	13	0	1	Bacteria;Cyanobacteria;Vampirivibrionia;Gastranaerophilales;;;
Zotu193	2	2	19	38	0	7	1	1	20	0	11	25	9	37	0	0	0	0	0	0	0	0	0	0	0	0	11	0	0	0	0	0	0	0	0	0	7	4	0	0	0	0	0	0	21	35	0	2	Bacteria;Firmicutes;Bacilli;Acholeplasmatales;Acholeplasmataceae;Anaeroplasma;
Zotu196	281	245	4	12	4	55	0	7	1	1	23	7	22	0	23	16	0	0	0	1	38	87	3	4	1	0	1	0	331	157	42	40	3	0	19	10	8	28	1	0	11	36	4	0	51	20	139	1	Bacteria;Firmicutes;Clostridia;Clostridiales;Lachnospiraceae;LachnospiraceaeNK4A136group;
Zotu198	11	0	5	8	10	3	92	34	4	1	0	0	21	15	7	3	27	6	36	11	15	6	0	1	11	2	93	63	9	7	10	10	8	11	68	25	0	11	5	3	0	5	24	2	0	0	5	26	Bacteria;Firmicutes;Clostridia;Clostridiales;Lachnospiraceae;LachnospiraceaeUCG-006;
Zotu199	0	0	29	0	5	5	22	37	21	16	0	1	16	18	28	32	6	2	1	9	28	75	5	8	47	1	3	0	21	25	3	190	18	10	15	8	15	28	26	100	0	0	7	14	2	6	6	11	Bacteria;Firmicutes;Clostridia;Clostridiales;Lachnospiraceae;LachnospiraceaeNK4A136group;
Zotu2	258	176	168	86	159	571	179	382	132	206	181	270	410	171	462	1153	362	696	83	113	220	164	319	311	409	414	234	281	95	51	131	127	713	347	957	803	306	70	283	390	324	176	519	743	530	247	622	188	Bacteria;Firmicutes;Bacilli;Lactobacillales;Lactobacillaceae;Ligilactobacillus;
Zotu20	160	167	335	453	380	99	128	140	373	461	629	257	142	427	74	122	58	200	201	119	148	98	204	661	123	5	90	91	397	71	123	52	232	158	102	217	83	119	103	240	105	181	43	60	273	339	85	139	Bacteria;Bacteroidetes;Bacteroidia;Bacteroidales;Prevotellaceae;Alloprevotella;
Zotu200	113	109	33	41	30	5	0	0	57	72	1	7	3	9	42	15	5	3	10	15	0	1	2	25	66	1	4	1	15	5	89	0	21	24	4	37	69	124	4	6	55	1	25	59	73	61	40	59	Bacteria;Firmicutes;Clostridia;Clostridiales;Lachnospiraceae;;
Zotu201	16	6	7	21	4	6	16	6	7	0	1	22	34	50	60	29	10	3	0	5	59	60	3	11	49	1	40	16	61	72	27	33	86	37	17	78	26	62	10	26	35	20	8	6	16	43	20	16	Bacteria;Firmicutes;Clostridia;Oscillospirales;Butyricicoccaceae;Butyricicoccus;
Zotu204	139	82	109	165	37	24	107	75	152	91	27	141	287	89	218	67	101	47	92	82	90	41	37	36	87	0	117	57	152	88	63	129	201	167	68	81	39	74	74	184	93	140	35	38	294	266	106	293	Bacteria;Firmicutes;Clostridia;Oscillospirales;Oscillospiraceae;;
Zotu205	32	8	23	10	31	10	4	10	7	3	7	13	9	17	26	14	25	22	36	36	20	15	4	7	64	3	8	8	33	25	45	152	36	39	21	22	14	45	64	89	76	17	31	8	25	7	32	56	Bacteria;Firmicutes;Clostridia;Clostridiales;Lachnospiraceae;GCA-900066575;
Zotu206	0	0	0	0	2	0	0	1	6	0	0	0	1	3	67	2	16	7	0	0	0	0	80	79	13	1	12	10	9	336	275	31	26	15	2	4	4	5	7	3	255	43	25	3	0	0	0	6	Bacteria;Firmicutes;Clostridia;Clostridiales;Lachnospiraceae;LachnospiraceaeNK4A136group;
Zotu207	1	0	169	128	0	1	6	2	23	0	0	2	64	0	324	0	5	1	57	7	0	1	18	13	53	0	15	10	6	2	1	0	13	4	10	63	1	0	0	2	35	38	1	4	8	7	2	2	Bacteria;Firmicutes;Clostridia;Clostridiales;Lachnospiraceae;;
Zotu208	30	3	22	32	7	9	53	41	36	0	10	3	33	12	12	13	18	18	39	61	5	9	6	20	2	2	48	25	25	32	7	15	19	2	17	8	4	9	25	56	26	17	7	5	32	14	15	11	Bacteria;Firmicutes;Clostridia;Oscillospirales;Ruminococcaceae;;
Zotu209	15	9	28	4	29	26	15	24	31	3	33	15	40	44	68	35	77	71	59	51	26	18	22	52	25	0	101	118	28	12	38	58	64	22	46	71	19	15	23	36	17	40	79	75	32	22	35	25	Bacteria;Bacteroidetes;Bacteroidia;Bacteroidales;Muribaculaceae;;
Zotu21	198	126	223	161	528	47	123	302	159	159	378	495	436	255	203	51	140	301	255	356	92	122	347	454	132	4	416	401	95	54	365	401	318	185	273	229	85	91	251	371	38	131	278	180	85	83	176	168	Bacteria;Bacteroidetes;Bacteroidia;Bacteroidales;Muribaculaceae;;
Zotu210	88	37	34	26	30	4	52	55	68	54	52	18	12	12	44	7	8	29	77	56	22	7	16	68	36	0	176	142	36	29	44	83	31	23	43	57	7	10	39	71	4	22	24	30	72	68	57	67	Bacteria;Bacteroidetes;Bacteroidia;Bacteroidales;Muribaculaceae;;
Zotu211	3	1	4	1	32	4	33	10	2	0	0	0	0	1	3	10	0	3	0	2	4	8	0	0	36	1	0	0	40	3	11	0	5	6	16	51	59	17	29	75	10	1	9	7	2	2	24	137	Bacteria;Firmicutes;Clostridia;Clostridiales;Lachnospiraceae;LachnospiraceaeNK4A136group;
Zotu213	0	0	1	0	22	14	0	8	0	0	0	0	3	127	20	12	0	3	22	14	1	2	3	2	37	0	2	2	1	4	4	24	88	53	3	31	13	38	7	8	3	16	2	0	0	1	9	45	Bacteria;Firmicutes;Clostridia;Clostridiales;Lachnospiraceae;LachnospiraceaeNK4A136group;
Zotu214	69	41	38	67	28	36	53	36	81	5	16	37	40	17	35	38	30	7	37	45	84	33	19	21	73	1	71	25	89	46	67	113	69	38	30	69	37	53	23	43	61	89	38	42	124	106	70	166	Bacteria;Firmicutes;Clostridia;Oscillospirales;Oscillospiraceae;Colidextribacter;
Zotu215	32	13	8	4	12	9	13	12	23	2	2	0	31	16	22	13	3	0	4	19	64	16	6	10	17	0	47	24	47	7	52	30	32	13	2	10	33	53	9	30	21	35	13	15	40	20	15	64	Bacteria;Firmicutes;Clostridia;Clostridiales;Lachnospiraceae;Blautia;
Zotu216	7	1	0	0	60	26	67	18	1	0	0	18	2	23	6	8	1	1	1	42	27	11	2	1	54	1	11	5	0	13	13	14	13	7	6	0	37	54	17	20	1	4	2	6	34	14	6	8	Bacteria;Firmicutes;Clostridia;Clostridiales;Lachnospiraceae;ASF356;
Zotu218	29	19	0	2	67	2	14	31	29	0	4	0	2	0	0	4	7	0	13	12	34	1	32	16	5	0	1	0	162	0	11	31	10	0	1	1	39	128	5	10	27	10	3	1	23	31	91	11	Bacteria;Firmicutes;Clostridia;Clostridiales;Lachnospiraceae;;
Zotu219	42	16	10	4	11	8	18	26	11	1	7	38	8	8	8	10	17	7	23	28	8	4	6	16	27	1	8	4	19	14	6	6	15	17	19	21	7	2	6	14	5	12	2	0	33	24	30	52	Bacteria;Actinobacteriota;Coriobacteriia;Coriobacteriales;Eggerthellaceae;Enterorhabdus;
Zotu22	179	66	316	152	355	81	154	114	139	145	75	279	404	111	318	216	185	111	376	435	117	135	73	92	216	2	584	270	282	185	197	462	332	144	309	238	147	141	168	229	112	438	223	219	222	236	183	487	Bacteria;Proteobacteria;Deltaproteobacteria;Desulfovibrionales;Desulfovibrionaceae;Desulfovibrio;
Zotu220	726	366	5	2	5	3	2	3	22	2	3	22	26	0	5	0	13	3	16	5	28	41	19	9	10	0	0	3	7	8	5	219	15	14	0	0	0	10	1	7	2	1	1	3	4	0	3	4	Bacteria;Firmicutes;Clostridia;Clostridiales;Lachnospiraceae;A2;
Zotu221	21	15	8	17	3	10	7	11	19	3	21	20	9	19	30	8	10	39	16	15	14	8	11	51	19	1	44	49	22	19	24	40	42	15	7	13	7	21	28	32	7	23	15	3	17	39	14	26	Bacteria;Bacteroidetes;Bacteroidia;Bacteroidales;Rikenellaceae;RikenellaceaeRC9gutgroup;
Zotu222	59	37	38	18	10	4	39	5	20	30	4	33	27	13	52	61	31	19	33	27	42	21	2	0	27	0	19	1	99	26	28	52	61	23	2	56	9	21	43	103	10	19	42	12	24	46	28	49	Bacteria;Firmicutes;Clostridia;Clostridiales;Lachnospiraceae;;
Zotu2224	0	0	0	0	0	0	14	0	0	0	0	0	0	0	0	0	0	0	0	0	1	0	5	0	1	1	1	0	0	0	0	0	0	1	0	0	0	0	2	0	2	0	0	1	0	0	0	0	Bacteria;Cyanobacteria;Cyanobacteriia;Chloroplast;;;
Zotu223	0	0	0	0	0	0	10	55	3	0	3	170	216	162	91	55	1	0	0	0	163	34	11	26	0	0	1	2	3	0	72	15	271	54	0	1	74	70	52	101	25	197	2	17	5	9	0	0	Bacteria;Firmicutes;Clostridia;Clostridiales;Lachnospiraceae;Blautia;
Zotu224	19	17	15	3	28	68	24	12	51	28	6	11	24	74	42	17	11	3	8	4	23	22	1	8	10	0	12	13	8	8	7	30	4	2	4	6	6	13	7	13	2	6	4	0	7	8	55	51	Bacteria;Firmicutes;Clostridia;;;;
Zotu225	52	52	46	92	40	11	35	55	54	27	6	29	12	7	25	45	19	9	16	19	84	21	9	2	98	1	23	4	33	56	40	55	27	22	30	153	27	39	12	41	38	74	10	47	190	143	40	60	Bacteria;Firmicutes;Clostridia;Oscillospirales;Oscillospiraceae;;
Zotu228	60	18	37	27	13	14	34	20	38	81	1	18	42	30	87	27	13	3	16	7	19	18	3	9	52	0	25	18	60	24	35	62	43	25	11	55	46	50	22	49	45	27	23	20	104	37	20	66	Bacteria;Firmicutes;Clostridia;Oscillospirales;Oscillospiraceae;Colidextribacter;
Zotu229	19	3	17	9	16	10	4	2	2	0	3	22	7	9	2	11	12	2	45	9	19	9	4	5	19	0	23	13	38	11	5	8	32	3	9	5	12	34	2	4	39	40	5	3	67	44	50	70	Bacteria;Firmicutes;Clostridia;Clostridiales;Lachnospiraceae;A2;
Zotu23	110	16	70	20	28	31	411	284	272	491	159	1267	34	59	47	40	18	16	7	9	51	153	5	5	56	0	11	14	654	734	325	8	82	70	0	21	106	135	90	210	29	8	4	6	4197	935	75	450	Bacteria;Firmicutes;Clostridia;Clostridiales;Lachnospiraceae;LachnospiraceaeNK4A136group;
Zotu230	0	0	0	0	0	0	29	10	0	0	0	0	4	4	2	2	0	0	0	0	2	1	16	14	0	0	9	1	20	77	155	141	100	16	26	11	4	3	0	3	28	112	71	10	0	0	0	0	Bacteria;Firmicutes;Clostridia;Clostridiales;Lachnospiraceae;;
Zotu231	21	3	5	15	12	10	18	44	38	18	4	29	17	26	23	48	59	15	10	37	42	22	10	13	14	0	38	28	47	51	28	40	23	3	5	28	37	58	17	62	6	14	21	30	89	80	35	96	Bacteria;Firmicutes;Clostridia;Oscillospirales;Oscillospiraceae;;
Zotu232	20	25	27	98	7	2	0	4	25	0	1	4	21	30	8	10	13	0	0	0	28	45	9	21	9	0	51	62	8	10	49	14	22	26	0	1	15	24	31	61	2	21	4	3	38	26	0	0	Bacteria;Firmicutes;Clostridia;Clostridiales;Lachnospiraceae;;
Zotu233	30	25	18	4	3	2	15	2	34	34	11	26	7	11	27	18	3	7	9	4	13	17	9	5	6	0	28	17	23	12	3	22	4	5	5	7	6	4	6	7	1	1	3	2	17	51	6	7	Bacteria;Actinobacteriota;Coriobacteriia;Coriobacteriales;Eggerthellaceae;;
Zotu234	0	0	0	0	0	0	0	0	0	0	0	0	335	0	292	48	0	0	0	0	0	0	0	0	0	0	129	26	0	0	0	0	0	0	0	0	0	0	0	0	0	0	0	0	0	0	0	0	Bacteria;Firmicutes;Clostridia;Clostridiales;Lachnospiraceae;Eubacteriumruminantiumgroup;
Zotu235	27	30	28	13	77	39	31	41	12	22	13	22	53	53	62	34	7	14	11	20	15	17	23	51	40	0	36	33	25	17	32	56	42	24	28	17	21	24	49	38	11	7	29	26	36	39	41	51	Bacteria;Actinobacteriota;Coriobacteriia;Coriobacteriales;Eggerthellaceae;Enterorhabdus;
Zotu236	0	0	65	32	61	33	0	0	0	0	0	0	0	33	62	70	5	0	0	0	12	6	0	49	129	0	1	0	7	3	0	17	0	0	18	101	12	35	7	9	7	0	29	4	4	5	43	0	Bacteria;Firmicutes;Clostridia;Clostridiales;Lachnospiraceae;;
Zotu237	71	27	17	19	12	7	14	11	11	0	15	1	10	8	24	18	43	11	86	29	25	26	1	8	37	0	24	10	24	26	16	34	80	57	25	47	22	64	22	44	72	63	25	13	16	22	26	71	Bacteria;Firmicutes;Clostridia;Oscillospirales;Oscillospiraceae;;
Zotu238	0	0	0	0	0	0	75	92	2	0	0	0	123	34	35	16	0	0	0	0	20	27	0	0	0	0	95	74	29	152	0	0	16	0	96	0	0	0	49	143	6	22	0	0	0	0	0	0	Bacteria;Firmicutes;Clostridia;ClostridiaUCG-014;;;
Zotu239	70	41	7	7	15	10	23	19	0	0	9	10	15	0	21	10	15	1	22	4	36	21	3	0	22	1	6	1	19	12	38	38	34	15	8	37	17	22	27	38	5	20	2	8	23	32	40	78	Bacteria;Firmicutes;Clostridia;Oscillospirales;Butyricicoccaceae;Butyricicoccus;
Zotu24	218	102	206	408	130	70	189	193	217	41	35	106	60	156	210	213	174	145	85	45	203	167	338	657	203	13	77	76	216	77	243	183	202	159	23	70	299	465	184	323	440	157	42	30	307	309	250	621	Bacteria;Bacteroidetes;Bacteroidia;Bacteroidales;Rikenellaceae;Alistipes;
Zotu240	17	2	4	11	8	1	21	13	0	0	1	1	0	26	43	8	0	0	0	0	0	0	0	0	17	0	0	2	0	0	3	14	5	0	18	112	95	148	8	11	23	0	2	4	0	0	0	0	Bacteria;Firmicutes;Clostridia;Clostridiales;Lachnospiraceae;;
Zotu241	20	9	25	11	16	3	7	14	11	6	7	22	21	10	19	11	14	5	10	24	22	27	3	14	19	0	14	5	49	7	18	29	16	14	7	33	15	33	14	28	3	38	3	7	27	12	6	45	Bacteria;Firmicutes;Clostridia;Oscillospirales;Oscillospiraceae;;
Zotu242	0	0	0	0	0	0	0	0	0	0	0	0	100	0	59	0	0	0	0	0	0	1	0	0	0	0	0	0	0	0	0	0	0	0	0	0	0	0	0	0	0	0	0	0	0	0	0	0	Bacteria;Firmicutes;Clostridia;Clostridiales;Lachnospiraceae;;
Zotu243	63	15	36	15	29	40	43	27	60	2	8	28	74	42	200	45	17	2	13	36	43	47	3	21	46	1	92	50	63	70	32	111	89	45	39	48	37	100	38	102	52	111	35	21	53	31	43	56	Bacteria;Firmicutes;Clostridia;Oscillospirales;Oscillospiraceae;;
Zotu244	32	8	10	17	23	8	25	15	15	0	1	32	29	15	26	15	6	2	0	1	15	28	1	6	24	0	15	7	84	19	19	23	46	35	2	26	27	35	7	22	18	15	4	5	70	33	15	39	Bacteria;Firmicutes;Clostridia;Oscillospirales;Oscillospiraceae;;
Zotu245	12	10	15	9	20	18	10	12	0	0	6	0	6	3	11	7	18	7	2	2	24	22	10	1	29	0	23	17	10	14	53	33	44	33	11	37	22	6	8	23	5	11	10	16	3	3	6	15	Bacteria;Firmicutes;Clostridia;Oscillospirales;Oscillospiraceae;;
Zotu247	0	0	0	0	0	0	0	0	0	0	0	0	0	0	0	0	125	70	2	1	0	0	0	0	0	1	5	0	0	0	65	374	0	0	52	0	13	0	0	0	3	82	0	0	0	3	0	0	Bacteria;Firmicutes;Clostridia;Clostridiales;Lachnospiraceae;;
Zotu248	180	84	26	32	40	41	20	6	30	2	7	0	59	96	43	17	12	8	0	16	56	12	3	6	53	2	14	4	20	17	69	87	11	7	0	2	17	8	37	40	3	0	2	2	70	21	25	25	Bacteria;Firmicutes;Clostridia;Clostridiales;Lachnospiraceae;LachnospiraceaeNK4A136group;
Zotu249	58	33	28	9	18	8	11	10	31	23	2	9	11	13	14	8	11	5	35	5	21	31	9	10	23	1	21	6	13	8	21	27	81	23	8	15	15	26	9	63	12	30	5	10	86	93	38	47	Bacteria;Proteobacteria;Deltaproteobacteria;Desulfovibrionales;Desulfovibrionaceae;;
Zotu25	865	1189	607	822	297	834	485	456	889	1623	918	689	613	477	430	779	2216	312	307	702	289	1275	1078	776	948	3421	1428	980	375	318	436	311	737	471	421	403	1369	132	910	365	2752	1826	223	1342	637	562	977	421	Bacteria;Firmicutes;Bacilli;Lactobacillales;Lactobacillaceae;Limosilactobacillus;
Zotu250	31	17	32	19	4	32	1	0	1	0	1	2	10	7	2	0	2	3	16	26	0	0	0	0	106	1	1	0	35	0	1	1	10	1	3	27	1	0	2	0	1	2	0	0	63	18	31	55	Bacteria;Firmicutes;Clostridia;Clostridiales;Lachnospiraceae;LachnospiraceaeNK4A136group;
Zotu251	0	2	0	0	0	0	0	0	0	0	16	328	2	0	13	77	7	7	4	109	81	77	58	30	0	0	161	66	145	82	84	69	2	7	6	1	1	3	0	2	11	43	59	63	262	159	81	129	Bacteria;Firmicutes;Clostridia;Clostridiales;Lachnospiraceae;;
Zotu253	27	12	4	8	13	10	6	8	6	1	0	5	10	13	32	15	5	1	0	2	23	24	5	5	12	0	18	17	38	29	10	24	59	23	6	0	33	43	2	15	14	22	6	6	32	12	1	12	Bacteria;Firmicutes;Clostridia;Oscillospirales;Oscillospiraceae;Colidextribacter;
Zotu254	15	14	20	15	20	4	10	12	19	7	11	14	24	30	64	22	5	20	11	8	8	10	18	53	17	0	24	37	19	4	32	18	27	11	8	21	7	12	12	20	10	42	10	6	18	17	12	25	Bacteria;Bacteroidetes;Bacteroidia;Bacteroidales;Rikenellaceae;Alistipes;
Zotu257	0	0	0	0	50	4	3	11	1	0	10	0	2	0	22	0	1	0	0	0	6	6	4	3	97	0	3	0	174	18	34	1	29	15	5	0	14	13	15	44	2	1	6	12	4	11	69	1	Bacteria;Firmicutes;Clostridia;Clostridiales;Lachnospiraceae;Blautia;
Zotu259	62	24	14	2	30	11	15	7	15	2	8	23	18	17	20	12	6	5	7	10	10	34	0	6	15	0	11	8	101	15	7	20	32	37	13	53	23	48	9	6	20	51	9	26	17	5	28	46	Bacteria;Firmicutes;Clostridia;Oscillospirales;Oscillospiraceae;Oscillibacter;
Zotu26	185	133	371	253	762	278	234	526	367	410	570	366	423	507	295	181	103	262	348	329	212	153	435	717	226	11	1125	1229	245	179	425	573	472	247	321	489	153	143	342	569	132	230	354	368	466	271	471	673	Bacteria;Bacteroidetes;Bacteroidia;Bacteroidales;Muribaculaceae;;
Zotu260	7	4	0	0	0	3	4	1	4	3	5	5	10	7	7	7	3	5	0	3	6	24	0	14	12	0	1	1	24	13	2	6	2	2	3	0	18	13	3	3	25	22	3	1	2	9	5	16	Bacteria;Bacteroidetes;Bacteroidia;Bacteroidales;Marinifilaceae;Odoribacter;
Zotu262	33	24	9	4	13	9	14	7	15	2	6	14	7	11	21	9	7	4	9	5	3	0	1	5	24	0	3	2	36	3	21	15	24	10	7	48	13	13	5	13	19	1	2	14	19	17	18	34	Bacteria;Firmicutes;Clostridia;Oscillospirales;Ruminococcaceae;Anaerotruncus;
Zotu263	0	0	1	15	5	0	0	0	0	0	0	0	1	10	1	0	2	0	36	9	51	144	0	3	7	0	0	0	278	87	13	127	7	2	0	1	17	51	55	81	1	17	8	1	0	0	1	0	Bacteria;Firmicutes;Clostridia;Clostridiales;Lachnospiraceae;LachnospiraceaeNK4A136group;
Zotu265	22	8	8	4	32	8	14	14	3	1	11	2	16	4	12	3	9	16	24	41	41	18	12	24	13	1	17	20	36	14	11	10	29	29	11	2	0	9	6	14	14	9	12	6	9	1	11	28	Bacteria;Patescibacteria;Saccharimonadia;Saccharimonadales;Saccharimonadaceae;CandidatusSaccharimonas;
Zotu267	0	0	0	0	0	0	0	0	0	0	0	0	0	0	0	0	11	3	1	0	6	0	3	2	1	0	6	8	94	36	0	42	1	0	0	1	0	0	1	0	116	21	0	5	10	3	2	3	Bacteria;Firmicutes;Bacilli;Acholeplasmatales;Acholeplasmataceae;Anaeroplasma;
Zotu27	135	79	133	131	116	2	190	234	0	1	298	212	649	463	710	167	19	49	161	160	147	131	132	138	109	8	642	459	163	157	190	273	311	146	184	108	69	83	222	244	34	162	106	107	106	99	33	53	Bacteria;Bacteroidetes;Bacteroidia;Bacteroidales;Muribaculaceae;;
Zotu270	11	5	4	2	11	11	30	2	20	3	0	0	8	45	10	30	1	0	4	1	15	17	1	0	9	4	4	0	8	8	4	40	10	12	3	49	19	36	2	10	9	6	8	17	2	6	31	55	Bacteria;Firmicutes;Clostridia;Oscillospirales;Oscillospiraceae;;
Zotu271	1	1	0	0	0	0	0	0	0	1	0	0	2	0	3	40	1	0	0	0	132	114	0	0	0	0	7	1	0	0	95	2	0	0	0	0	2	1	14	20	0	3	0	1	0	0	0	0	Bacteria;Firmicutes;Clostridia;Clostridiales;Lachnospiraceae;;
Zotu274	0	0	0	3	1	7	6	21	0	0	25	14	0	0	14	11	0	0	0	0	0	0	0	0	0	0	22	13	0	1	47	46	7	2	0	0	6	2	0	1	0	1	0	0	18	35	0	0	Bacteria;Firmicutes;Clostridia;Clostridiales;Lachnospiraceae;;
Zotu275	6	1	0	5	1	1	1	3	0	0	1	5	75	15	40	23	2	0	2	1	3	13	14	1	0	0	12	0	6	45	175	75	64	74	0	2	14	7	42	75	12	12	4	1	1	2	8	81	Bacteria;Firmicutes;Clostridia;Clostridiales;Lachnospiraceae;;
Zotu276	0	0	3	6	9	8	25	29	3	6	0	1	238	53	0	4	7	2	2	15	6	6	15	4	9	3	1	0	29	2	6	40	4	0	1	8	3	0	1	2	7	1	2	0	35	32	16	75	Bacteria;Firmicutes;Clostridia;Oscillospirales;Oscillospiraceae;;
Zotu277	22	7	9	16	13	3	17	6	22	0	9	11	26	2	17	9	7	5	12	11	17	46	2	8	92	6	36	19	18	34	6	39	53	43	13	11	22	41	7	20	38	37	15	11	21	23	15	27	Bacteria;Firmicutes;Clostridia;Oscillospirales;Oscillospiraceae;;
Zotu278	4	0	3	1	8	6	1	8	2	5	17	0	4	0	7	3	2	0	5	17	2	4	3	4	2	1	3	17	1	0	4	3	1	4	6	3	0	0	4	8	3	2	1	13	9	5	1	3	Bacteria;Firmicutes;Bacilli;Lactobacillales;Enterococcaceae;Enterococcus;
Zotu279	0	0	0	1	0	0	2	153	0	0	0	0	0	0	1	1	28	17	0	1	0	0	14	27	0	0	1	0	0	0	0	0	190	8	114	0	185	270	3	3	15	102	82	25	0	1	0	0	Bacteria;Firmicutes;Clostridia;Clostridiales;Lachnospiraceae;;
Zotu28	303	280	553	554	639	188	326	490	369	258	764	556	532	464	569	320	410	993	848	1091	280	299	695	1242	723	42	1611	1318	441	241	756	975	947	506	770	1156	280	308	800	1119	224	345	985	1086	580	426	651	759	Bacteria;Bacteroidetes;Bacteroidia;Bacteroidales;Muribaculaceae;;
Zotu280	2	2	1	13	0	0	2	2	5	6	2	2	6	16	35	26	3	1	0	0	0	0	9	12	22	0	1	0	8	28	6	1	15	6	1	0	3	1	0	3	127	4	0	1	7	3	6	16	Bacteria;Firmicutes;Clostridia;Clostridiales;Christensenellaceae;Borkfalki;
Zotu282	4	0	23	10	14	0	0	5	0	0	1	4	2	0	0	1	2	0	0	9	6	9	0	0	62	2	10	9	1	3	10	53	15	3	16	23	11	28	2	6	14	0	1	2	1	17	4	18	Bacteria;Firmicutes;Clostridia;Clostridiales;Lachnospiraceae;;
Zotu284	51	22	41	21	2	5	21	8	13	9	2	1	6	5	15	21	15	6	5	2	11	3	3	3	7	0	3	4	54	10	8	9	8	3	2	45	12	42	16	39	7	8	0	3	12	25	6	21	Bacteria;Firmicutes;Clostridia;Clostridiales;Lachnospiraceae;;
Zotu285	2	4	1	11	15	21	0	10	1	0	1	1	7	10	3	0	0	0	0	0	15	0	18	34	25	0	1	2	1	1	0	2	26	41	13	0	7	53	20	48	8	8	3	5	5	2	12	5	Bacteria;Firmicutes;Clostridia;Clostridiales;Lachnospiraceae;;
Zotu286	0	0	118	0	0	0	0	1	0	0	0	0	40	0	0	0	56	15	792	202	13	6	4	9	1	0	43	26	7	292	0	71	279	98	0	0	4	3	22	27	0	0	0	0	2	1	5	37	Bacteria;Firmicutes;Clostridia;Clostridiales;Lachnospiraceae;A2;
Zotu287	124	92	0	0	0	0	13	5	122	1	0	0	1	0	1	0	0	0	1	0	0	2	0	0	1	0	27	32	0	0	0	0	0	0	1	12	0	0	0	0	0	0	0	0	57	57	0	0	Bacteria;Bacteroidetes;Bacteroidia;Bacteroidales;Bacteroidaceae;Bacteroides;
Zotu29	429	144	227	248	294	181	251	457	302	342	327	273	234	276	131	138	185	483	188	191	131	120	195	337	249	12	113	91	364	115	200	267	403	193	491	679	154	237	373	712	188	169	358	365	511	385	1077	1025	Bacteria;Bacteroidetes;Bacteroidia;Bacteroidales;Muribaculaceae;;
Zotu290	0	0	0	0	0	0	0	0	0	0	3	0	24	94	81	47	0	0	0	29	37	104	23	98	0	0	2	4	0	1	0	68	5	0	1	0	5	23	0	0	5	65	11	4	0	0	0	0	Bacteria;Firmicutes;Clostridia;Clostridiales;Lachnospiraceae;LachnospiraceaeNK4A136group;
Zotu291	10	11	24	35	18	2	19	21	16	9	10	9	29	13	47	7	2	5	15	14	12	5	6	9	4	0	16	28	9	6	31	29	9	3	6	10	4	2	7	16	1	0	6	7	10	10	5	6	Bacteria;Bacteroidetes;Bacteroidia;Bacteroidales;Muribaculaceae;;
Zotu292	5	4	0	0	0	1	17	10	3	1	1	5	5	1	6	0	0	13	5	2	5	0	1	0	34	4	27	39	4	0	2	1	8	13	1	20	1	1	1	4	2	5	42	19	4	10	0	17	Bacteria;Bacteroidetes;Bacteroidia;Bacteroidales;Rikenellaceae;Alistipes;
Zotu293	8	10	3	5	5	0	7	15	4	5	6	8	12	3	35	11	2	5	7	5	15	10	7	21	5	0	19	20	14	18	24	13	1	1	2	4	0	8	6	2	0	11	7	2	16	27	2	2	Bacteria;Bacteroidetes;Bacteroidia;Bacteroidales;Rikenellaceae;Alistipes;
Zotu294	0	0	0	0	0	0	0	1	0	0	0	0	0	0	0	0	1	1	0	3	13	35	1	3	10	0	6	1	205	211	90	0	0	0	0	0	25	15	12	53	6	5	1	1	1	1	11	134	Bacteria;Firmicutes;Clostridia;Clostridiales;Lachnospiraceae;LachnospiraceaeNK4A136group;
Zotu295	0	0	0	0	0	0	0	0	0	0	0	0	303	20	116	106	0	6	0	0	0	0	0	0	0	0	3	23	0	0	0	0	0	0	0	0	0	0	0	0	5	2	0	0	0	0	0	0	Bacteria;Actinobacteriota;Actinobacteria;Bifidobacteriales;Bifidobacteriaceae;Bifidobacterium;
Zotu297	0	0	0	0	0	0	7	5	9	0	0	0	7	0	47	20	5	9	0	31	11	74	1	0	23	2	9	0	36	9	37	81	3	1	2	0	64	66	13	41	1	0	17	0	0	0	0	0	Bacteria;Firmicutes;Clostridia;Oscillospirales;Ruminococcaceae;Ruminococcus;
Zotu299	0	0	0	0	0	0	0	0	0	0	0	0	0	0	9	9	27	3	0	4	9	2	0	0	0	0	3	0	0	0	0	0	131	26	0	0	21	45	11	28	31	111	1	13	0	0	0	0	Bacteria;Firmicutes;Clostridia;Clostridiales;Lachnospiraceae;;
Zotu3	2	0	3	3	4	8	9	1	0	8	4	0	1	1	1	3	2	2	4	2	1	1	8	5	3	0	1	3	1	1	1	1	1	2	2	2	0	0	31	2	2	0	1	31	18	1	3	4	Bacteria;Firmicutes;Bacilli;Lactobacillales;Streptococcaceae;Streptococcus;
Zotu30	81	82	187	136	143	9	95	219	95	144	282	40	139	175	254	57	18	67	113	66	53	29	134	353	120	6	561	478	146	32	97	276	134	94	104	141	37	95	119	115	33	97	234	118	188	126	59	55	Bacteria;Bacteroidetes;Bacteroidia;Bacteroidales;Muribaculaceae;;
Zotu300	26	17	10	2	3	2	13	8	29	35	0	5	2	8	6	3	17	5	7	4	9	2	3	12	9	0	5	0	30	11	35	99	9	24	7	3	24	24	3	7	8	7	8	12	20	22	12	29	Bacteria;Firmicutes;Clostridia;Clostridiales;Lachnospiraceae;Blautia;
Zotu303	2	0	0	0	4	0	4	7	0	0	0	2	12	27	10	10	3	1	1	1	14	15	3	9	0	0	0	0	1	45	9	36	50	17	30	0	22	55	0	2	3	20	19	22	8	5	22	44	Bacteria;Firmicutes;Clostridia;Clostridiales;Lachnospiraceae;;
Zotu306	73	49	2	5	51	35	20	7	27	14	2	14	19	53	18	11	0	0	0	4	12	10	3	17	6	1	1	5	54	28	20	14	10	1	7	27	28	66	13	11	20	20	12	13	105	78	13	23	Bacteria;Firmicutes;Clostridia;Clostridiales;Lachnospiraceae;Roseburia;
Zotu309	16	7	17	13	0	4	4	3	20	71	0	7	8	8	4	3	18	3	1	0	12	14	1	6	2	0	3	1	20	9	8	11	23	17	1	15	0	17	3	1	10	6	2	2	21	19	13	20	Bacteria;Firmicutes;Clostridia;Clostridiales;Lachnospiraceae;;
Zotu31	0	0	347	189	0	0	7	10	1	0	0	0	830	570	1493	290	0	0	0	0	0	0	0	0	0	0	1626	1739	84	69	0	1	282	552	1	0	0	0	0	0	0	0	876	445	0	0	0	0	Bacteria;Verrucomicrobiota;Verrucomicrobiae;Verrucomicrobiales;Akkermansiaceae;Akkermansia;
Zotu310	9	10	10	2	8	7	6	19	42	4	35	21	12	11	6	1	24	50	10	30	3	3	14	18	14	0	44	37	17	5	7	17	5	14	2	4	13	24	21	41	34	7	15	16	14	10	34	31	Bacteria;Bacteroidetes;Bacteroidia;Bacteroidales;Muribaculaceae;;
Zotu311	13	10	6	0	1	1	10	15	3	4	6	0	8	1	9	13	7	0	4	1	39	20	14	6	19	0	7	6	50	12	12	41	47	12	20	47	9	8	35	75	16	11	16	16	64	60	11	5	Bacteria;Firmicutes;Clostridia;Oscillospirales;Oscillospiraceae;;
Zotu312	0	0	0	0	0	0	0	0	0	1	0	1	1	0	0	0	0	0	0	0	6	74	0	0	0	1	2	0	33	30	0	0	0	0	0	0	0	2	0	0	0	0	4	32	5	1	0	1	Bacteria;Firmicutes;Clostridia;Clostridiales;Lachnospiraceae;LachnospiraceaeNK4A136group;
Zotu313	0	0	2	0	2	0	0	3	0	0	0	0	232	50	12	20	0	6	27	9	2	1	0	2	29	1	19	14	3	75	4	24	0	0	20	0	0	2	5	4	3	5	0	0	1	0	0	0	Bacteria;Firmicutes;Clostridia;Clostridiales;Lachnospiraceae;LachnospiraceaeNK4A136group;
Zotu317	12	9	37	26	12	13	54	23	19	22	5	16	39	25	50	16	9	5	11	9	40	16	12	6	26	0	40	15	68	52	48	48	42	6	11	11	9	21	16	35	15	26	10	4	30	33	13	14	Bacteria;Firmicutes;Clostridia;Clostridiales;Lachnospiraceae;;
Zotu318	7	13	0	3	2	0	0	0	1	9	0	2	3	1	4	1	0	1	1	0	3	2	0	1	0	0	0	2	52	18	1	1	4	1	0	0	2	0	1	0	3	0	0	0	16	31	19	46	Bacteria;Firmicutes;Clostridia;Clostridiales;Christensenellaceae;Borkfalki;
Zotu322	27	23	8	12	9	22	32	11	21	0	4	13	5	10	8	20	18	4	6	4	11	13	2	5	37	0	19	6	17	5	8	18	26	21	3	13	8	13	5	7	4	22	20	8	28	18	39	46	Bacteria;Firmicutes;Clostridia;Oscillospirales;Oscillospiraceae;;
Zotu323	0	0	123	157	17	2	0	0	0	0	30	0	0	0	0	0	2	3	4	1	0	0	0	0	3	0	1	2	0	2	48	278	1	1	0	0	21	74	0	0	0	0	0	0	0	0	0	0	Bacteria;Firmicutes;Clostridia;Clostridiales;Lachnospiraceae;;
Zotu324	27	33	10	16	19	18	50	33	38	14	13	7	38	25	56	33	12	21	18	52	28	21	4	10	37	0	26	12	44	13	29	48	55	13	7	12	19	26	26	55	18	27	41	14	44	41	31	56	Bacteria;Firmicutes;Clostridia;Oscillospirales;Oscillospiraceae;Colidextribacter;
Zotu326	148	98	5	16	3	13	9	6	115	167	11	4	18	2	8	9	12	3	9	17	5	0	9	3	3	0	7	4	52	4	7	30	3	3	5	6	0	1	15	20	3	11	5	2	62	43	11	15	Bacteria;Firmicutes;Clostridia;Oscillospirales;Ruminococcaceae;;
Zotu327	23	33	1	1	0	15	9	2	4	0	1	10	2	15	6	4	1	3	26	11	7	7	7	7	22	2	44	50	8	10	10	38	32	25	6	7	11	46	4	14	37	11	7	5	37	42	25	35	Bacteria;Bacteroidetes;Bacteroidia;Bacteroidales;Rikenellaceae;RikenellaceaeRC9gutgroup;
Zotu329	0	0	4	3	2	0	33	10	12	0	2	4	6	8	9	8	3	2	1	17	3	1	0	0	0	0	43	13	79	12	1	22	38	5	26	1	9	28	1	0	6	22	19	10	0	0	0	2	Bacteria;Firmicutes;Clostridia;Clostridiales;Lachnospiraceae;;
Zotu33	19	58	93	56	124	307	297	158	67	97	146	114	240	121	128	339	213	135	50	58	55	285	127	140	0	5	102	56	9	9	240	101	42	48	94	36	10	5	536	172	181	95	27	69	169	185	107	128	Bacteria;Firmicutes;Bacilli;Lactobacillales;Lactobacillaceae;Lactobacillus;
Zotu330	6	2	23	5	25	21	13	5	18	1	7	8	9	15	4	5	0	6	19	9	8	13	6	12	10	1	16	22	4	4	3	11	16	4	8	4	4	12	3	2	5	13	20	7	21	18	10	16	Bacteria;Firmicutes;Clostridia;Clostridiales;Lachnospiraceae;;
Zotu331	8	8	18	15	16	6	14	11	20	2	20	25	5	19	17	5	3	14	29	19	2	4	3	9	6	1	32	28	5	2	7	10	5	1	20	24	4	6	6	11	8	7	10	12	18	5	11	15	Bacteria;Bacteroidetes;Bacteroidia;Bacteroidales;Muribaculaceae;;
Zotu332	13	5	1	2	7	5	13	5	7	1	0	1	15	15	4	12	29	4	4	3	11	9	2	5	17	0	2	1	40	3	17	15	2	3	7	29	6	9	13	28	5	16	1	5	25	22	8	17	Bacteria;Firmicutes;Clostridia;Clostridiales;Lachnospiraceae;;
Zotu336	32	18	7	13	0	7	1	0	0	0	9	2	3	4	18	3	1	0	0	0	3	0	6	4	22	1	10	8	2	12	3	10	24	8	3	21	28	33	5	4	19	3	0	0	13	5	6	5	Bacteria;Firmicutes;Clostridia;Clostridiales;Lachnospiraceae;;
Zotu337	23	13	17	22	35	3	5	6	20	2	4	33	9	3	31	8	3	0	7	5	4	1	4	2	12	0	7	0	51	12	21	19	17	15	3	5	11	10	3	7	17	16	4	4	45	10	8	3	Bacteria;Firmicutes;Clostridia;Clostridiales;Lachnospiraceae;;
Zotu34	131	125	6	8	31	14	0	1	23	0	10	7	3	0	293	407	1	2	0	1	6	1	69	47	482	4	1	0	5	3	433	339	868	453	32	369	72	185	4	6	384	104	45	218	8	50	61	41	Bacteria;Firmicutes;Clostridia;Clostridiales;Lachnospiraceae;;
Zotu340	19	3	4	7	2	1	1	2	1	0	1	0	5	3	8	9	4	0	0	2	6	15	1	4	11	0	21	14	17	2	11	11	12	7	4	14	3	38	3	9	13	15	12	2	9	9	8	3	Bacteria;Firmicutes;Clostridia;Clostridiales;Lachnospiraceae;;
Zotu341	41	24	33	32	23	15	30	14	11	12	4	14	13	32	84	13	9	2	15	13	38	18	5	12	62	0	33	11	71	34	20	58	68	42	19	48	23	40	17	36	44	14	32	23	23	26	18	30	Bacteria;Firmicutes;Clostridia;Peptococcales;Peptococcaceae;;
Zotu346	0	0	0	1	0	0	1	0	2	0	2	2	8	1	15	2	5	7	8	15	0	0	0	5	15	2	27	30	7	3	7	6	11	7	0	6	1	2	0	3	2	3	3	2	5	12	0	0	Bacteria;Bacteroidetes;Bacteroidia;Bacteroidales;Bacteroidaceae;Bacteroides;
Zotu347	72	75	23	15	22	8	4	10	11	4	19	28	1	2	4	2	3	5	8	3	4	5	13	4	37	1	4	3	28	43	6	5	37	19	7	9	7	13	19	22	79	9	1	2	63	15	26	67	Bacteria;Firmicutes;Clostridia;Clostridiales;Lachnospiraceae;;
Zotu351	1	0	9	33	53	0	16	4	7	0	16	55	3	21	51	19	12	6	2	1	34	6	5	4	15	0	16	17	10	27	64	86	12	7	16	31	25	28	8	5	2	13	9	8	24	22	29	64	Bacteria;Firmicutes;Clostridia;Clostridiales;Lachnospiraceae;Roseburia;
Zotu354	57	37	10	12	8	3	5	4	4	13	5	5	9	32	18	10	5	5	4	1	11	7	0	6	2	1	6	10	5	3	9	27	12	5	9	20	3	17	7	9	16	9	6	1	21	32	12	9	Bacteria;Firmicutes;Clostridia;Clostridiales;Lachnospiraceae;;
Zotu356	48	8	70	9	7	37	2	6	0	2	1	24	3	0	6	12	8	1	5	0	0	3	3	3	2	0	8	4	19	15	3	0	2	2	1	6	1	2	2	10	15	11	3	2	64	64	7	6	Bacteria;Firmicutes;Clostridia;Clostridiales;Lachnospiraceae;;
Zotu357	110	47	66	28	30	19	134	36	6	29	2	140	2	32	5	16	9	5	2	2	14	26	0	1	31	0	37	12	103	19	6	62	25	34	5	17	9	21	40	76	28	7	25	19	120	12	4	7	Bacteria;Firmicutes;Clostridia;Clostridiales;Lachnospiraceae;;
Zotu358	0	0	0	0	0	0	0	0	0	0	0	0	0	0	0	0	0	0	0	0	0	0	0	0	0	0	545	511	2	0	0	0	0	0	0	0	0	0	0	0	0	0	0	0	0	0	0	0	Bacteria;Firmicutes;Clostridia;Clostridiales;Lachnospiraceae;Anaerostipes;
Zotu359	35	13	17	4	6	12	15	7	12	1	1	14	1	15	10	19	6	4	8	1	10	11	2	3	10	2	0	0	4	9	38	39	11	2	2	12	10	35	6	4	8	10	221	10	5	14	2	7	Bacteria;Firmicutes;Clostridia;Clostridiales;Lachnospiraceae;;
Zotu36	0	0	16	5	66	214	6	0	219	10	0	0	343	172	313	127	2	1	0	144	8	37	61	230	97	0	423	98	515	666	119	39	440	175	14	9	325	1047	43	33	207	82	11	102	4	2	0	0	Bacteria;Firmicutes;Clostridia;Clostridiales;Lachnospiraceae;;
Zotu360	0	6	0	0	0	0	7	0	1	0	0	0	0	0	0	0	0	1	0	0	0	0	0	0	0	2	0	1	0	1	0	0	0	1	0	0	0	0	0	0	0	2	0	0	0	0	0	0	Bacteria;Proteobacteria;Gammaproteobacteria;Enterobacterales;Enterobacteriaceae;Escherichia-Shigella;
Zotu362	0	0	0	0	24	3	0	0	0	0	0	0	10	0	16	15	2	0	0	0	4	32	0	0	57	1	21	5	0	0	0	1	0	0	6	27	0	0	1	0	14	5	7	17	4	1	0	1	Bacteria;Firmicutes;Clostridia;Clostridiales;Lachnospiraceae;;
Zotu365	0	1	8	29	12	0	0	0	0	0	0	0	74	13	62	18	0	0	0	0	19	23	0	2	2	0	78	82	0	0	0	0	13	20	0	0	0	0	0	0	0	0	19	0	14	5	0	0	Bacteria;Firmicutes;Clostridia;Oscillospirales;Eubacteriumcoprostanoligenesgroup;;
Zotu366	28	4	31	8	0	0	0	2	0	0	0	0	0	9	2	0	2	0	1	2	11	3	2	0	46	0	6	1	0	7	0	32	12	5	5	4	24	37	19	44	21	5	5	3	9	13	7	21	Bacteria;Firmicutes;Clostridia;Clostridiales;Lachnospiraceae;;
Zotu367	27	0	5	9	22	11	23	8	17	0	15	0	1	0	0	0	0	0	0	0	1	2	1	0	2	0	1	7	29	10	2	1	28	3	1	2	0	0	2	4	4	1	6	0	36	40	16	0	Bacteria;Firmicutes;Clostridia;Clostridiales;Lachnospiraceae;;
Zotu368	38	26	9	18	12	5	1	41	13	4	6	19	59	19	9	9	1	4	5	3	27	49	3	10	42	1	51	14	48	53	65	131	50	27	13	6	34	67	56	169	20	37	11	17	40	44	35	102	Bacteria;Firmicutes;Clostridia;Oscillospirales;Oscillospiraceae;Oscillibacter;
Zotu37	196	184	23	29	24	58	79	57	57	3	16	83	44	63	74	63	81	74	24	14	90	93	23	55	172	1	19	29	311	158	49	119	69	62	20	39	112	104	36	116	190	184	12	18	358	250	89	319	Bacteria;Bacteroidetes;Bacteroidia;Bacteroidales;Marinifilaceae;Odoribacter;
Zotu370	0	0	0	1	0	0	12	2	0	0	0	0	39	3	26	6	14	4	1	3	26	3	1	6	19	0	25	20	0	2	3	20	2	13	8	3	7	12	1	0	5	9	1	1	1	3	0	6	Bacteria;Firmicutes;Clostridia;Clostridiales;Lachnospiraceae;LachnospiraceaeNK4A136group;
Zotu373	2	4	6	6	7	0	6	8	4	6	4	9	7	4	42	0	5	11	9	0	0	0	0	3	18	2	9	10	0	2	16	8	10	4	2	2	0	2	0	3	2	8	1	2	0	1	0	0	Bacteria;Proteobacteria;Alphaproteobacteria;Rhodospirillales;;;
Zotu375	2	0	6	29	0	0	1	1	0	2	0	0	1	0	0	3	50	19	91	25	12	7	0	0	27	1	43	14	34	1	9	2	40	27	17	61	0	0	2	1	12	26	16	7	1	0	6	31	Bacteria;Firmicutes;Clostridia;Oscillospirales;Ruminococcaceae;;
Zotu377	0	0	0	1	0	0	6	14	2	0	0	0	17	8	17	5	0	0	0	0	8	7	10	7	6	0	52	51	7	241	10	6	52	14	6	0	17	38	7	11	1	3	0	0	0	0	3	1	Bacteria;Firmicutes;Clostridia;Clostridiales;Lachnospiraceae;;
Zotu378	0	0	0	0	0	0	0	0	38	4	0	0	0	0	0	0	11	4	1	3	8	0	0	0	0	0	3	7	8	0	9	4	0	0	0	19	0	0	0	0	26	0	2	0	9	68	3	6	Bacteria;Firmicutes;Clostridia;Oscillospirales;Ruminococcaceae;Eubacteriumsiraeumgroup;
Zotu379	0	0	0	0	34	25	0	3	3	1	2	12	23	3	6	6	9	14	1	2	0	2	1	0	4	1	20	10	5	0	0	1	17	14	7	1	2	4	0	1	3	5	0	1	7	3	0	0	Bacteria;Actinobacteriota;Coriobacteriia;Coriobacteriales;Eggerthellaceae;Enterorhabdus;
Zotu38	152	95	97	42	476	146	100	243	22	12	185	112	200	336	261	119	81	204	82	108	73	38	238	387	84	3	126	73	114	61	190	205	200	88	187	366	134	172	260	449	92	119	289	509	107	74	562	628	Bacteria;Bacteroidetes;Bacteroidia;Bacteroidales;Muribaculaceae;;
Zotu382	0	0	0	0	0	0	0	0	0	0	0	0	182	0	3	0	0	0	0	0	0	0	0	0	0	0	150	3	0	0	0	0	0	0	165	0	0	0	0	0	0	0	0	0	0	0	2	0	Bacteria;Firmicutes;Clostridia;Clostridiales;Lachnospiraceae;A2;
Zotu383	0	0	0	0	0	0	0	0	0	0	0	0	0	0	0	0	0	0	0	0	0	0	0	0	0	0	234	149	4	0	0	0	0	0	0	0	0	0	0	0	0	0	84	1	0	0	0	0	Bacteria;Firmicutes;Clostridia;Clostridiales;Lachnospiraceae;;
Zotu384	17	7	7	9	7	4	4	2	6	5	2	4	2	1	2	7	2	0	0	1	6	2	6	9	3	0	3	1	4	2	1	17	4	2	1	1	10	24	5	7	23	7	1	5	6	0	5	27	Bacteria;Bacteroidetes;Bacteroidia;Bacteroidales;Rikenellaceae;Alistipes;
Zotu39	84	64	210	141	294	34	161	231	90	60	383	252	190	117	121	85	80	294	357	332	36	52	119	194	103	3	695	756	60	36	154	217	223	121	219	155	30	89	130	155	46	105	194	220	203	140	80	126	Bacteria;Bacteroidetes;Bacteroidia;Bacteroidales;Muribaculaceae;;
Zotu395	61	6	21	27	2	8	13	1	1	22	1	8	2	7	2	3	1	0	47	5	5	3	1	2	12	0	0	0	23	2	3	4	17	10	1	9	11	20	0	2	7	5	1	1	24	9	5	4	Bacteria;Firmicutes;Clostridia;Clostridiales;Lachnospiraceae;;
Zotu397	3	3	4	17	1	1	0	2	2	0	0	0	3	15	3	2	4	0	0	4	4	4	5	1	1	0	2	4	19	6	1	8	3	2	0	1	11	14	4	11	3	1	1	0	13	12	2	1	Bacteria;Firmicutes;Clostridia;ClostridiavadinBB60group;;;
Zotu398	0	0	0	0	0	0	1	10	0	0	0	0	37	110	6	6	0	0	0	0	18	5	0	3	0	0	0	0	0	0	17	0	1	0	2	0	6	1	2	2	1	5	1	10	0	0	0	0	Bacteria;Firmicutes;Clostridia;Clostridiales;Lachnospiraceae;;
Zotu4	2729	2935	719	1776	1162	4005	1937	1108	1937	1850	1620	1433	4661	1173	1847	5874	5434	951	1270	1795	1333	9983	4329	2480	1447	14252	6207	1240	1980	1306	2199	282	5199	1182	583	1221	5901	969	4417	1727	7281	10282	1329	6219	3264	4606	5796	2651	Bacteria;Firmicutes;Bacilli;Lactobacillales;Lactobacillaceae;;
Zotu40	158	97	127	113	363	156	82	124	66	57	139	15	45	16	65	85	42	61	1	7	94	84	176	263	2	0	71	72	145	80	183	181	41	38	31	35	158	228	309	455	76	45	23	59	213	135	455	534	Bacteria;Bacteroidetes;Bacteroidia;Bacteroidales;Muribaculaceae;;
Zotu402	25	11	7	12	8	2	5	9	20	7	1	8	11	16	8	5	0	2	0	3	10	8	6	4	6	0	6	0	13	7	7	4	15	11	5	6	1	9	8	4	6	2	6	2	11	7	3	4	Bacteria;Firmicutes;Clostridia;Clostridiales;Lachnospiraceae;;
Zotu403	6	0	6	2	5	8	3	1	3	0	0	2	6	13	7	1	0	0	0	0	36	22	1	5	11	0	0	0	12	81	0	6	1	1	2	32	24	48	35	147	6	5	2	0	14	6	5	30	Bacteria;Firmicutes;Clostridia;Clostridiales;Lachnospiraceae;;
Zotu407	7	3	2	7	4	3	17	10	33	53	8	4	12	2	11	5	21	6	70	7	17	13	3	6	4	0	2	0	4	9	33	4	43	14	17	8	1	3	1	9	4	18	6	2	1	1	4	6	Bacteria;Firmicutes;Clostridia;Clostridiales;Lachnospiraceae;Lachnoclostridium;
Zotu408	15	33	0	0	4	0	71	10	0	0	4	1	2	3	23	4	0	0	0	15	0	0	1	12	9	0	17	13	4	7	1	6	40	0	0	2	53	190	11	21	35	19	6	1	20	24	43	0	Bacteria;Firmicutes;Clostridia;Clostridiales;Lachnospiraceae;;
Zotu411	1	0	6	0	0	0	0	0	0	0	0	0	7	1	23	0	0	0	7	5	0	2	5	26	1	0	0	7	13	51	1	4	15	3	3	0	64	181	4	4	4	3	0	0	5	0	0	0	Bacteria;Firmicutes;Clostridia;Clostridiales;Lachnospiraceae;LachnospiraceaeUCG-001;
Zotu413	31	27	21	10	4	5	18	3	18	30	1	9	6	7	5	10	6	2	10	0	3	7	2	10	8	0	5	4	12	7	4	8	7	3	1	3	3	9	5	5	3	4	3	6	13	4	13	22	Bacteria;Firmicutes;Clostridia;Clostridiales;Lachnospiraceae;;
Zotu421	8	2	0	1	2	2	0	3	0	0	1	0	71	3	3	5	5	15	1	8	2	1	7	2	0	0	2	4	0	1	1	1	77	41	0	0	0	0	0	3	4	0	34	2	0	0	0	1	Bacteria;Firmicutes;Clostridia;ClostridiaUCG-014;;;
Zotu422	28	21	10	15	6	7	3	2	2	1	2	9	1	10	6	0	0	2	1	0	3	3	4	3	3	0	0	1	0	1	5	2	5	1	2	10	2	0	9	24	2	0	4	1	70	7	136	88	Bacteria;Firmicutes;Clostridia;Clostridiales;Lachnospiraceae;;
Zotu423	72	62	50	63	31	15	2	30	31	36	2	36	58	96	12	28	33	10	7	10	25	31	3	3	39	0	2	7	61	47	3	31	5	5	7	11	20	62	29	63	4	7	13	2	55	39	15	21	Bacteria;Firmicutes;Clostridia;Clostridiales;Lachnospiraceae;;
Zotu427	45	18	9	13	10	3	21	8	3	4	3	3	19	2	14	12	1	1	2	1	14	5	1	0	17	0	8	4	19	9	5	23	11	4	6	25	15	31	4	7	18	7	3	10	12	12	11	15	Bacteria;Firmicutes;Clostridia;Oscillospirales;Oscillospiraceae;;
Zotu428	0	0	4	5	6	2	4	5	6	6	0	1	13	12	34	10	2	3	2	2	0	2	0	8	4	0	8	19	2	3	13	7	2	5	4	3	0	0	2	1	2	4	11	1	0	4	0	0	Bacteria;Proteobacteria;Alphaproteobacteria;Rhodospirillales;;;
Zotu430	23	23	29	17	4	8	10	10	5	8	3	53	0	18	9	8	1	0	11	12	13	2	0	1	24	0	2	5	20	12	7	14	7	7	0	12	16	18	1	4	4	6	1	6	33	16	2	8	Bacteria;Firmicutes;Clostridia;Oscillospirales;Ruminococcaceae;Anaerotruncus;
Zotu432	55	20	2	1	14	2	0	0	3	0	2	0	1	0	0	0	54	19	0	4	0	0	0	0	10	0	1	0	3	0	0	0	0	1	3	25	8	1	0	0	3	3	1	0	0	3	0	1	Bacteria;Firmicutes;Clostridia;Clostridiales;Lachnospiraceae;;
Zotu433	0	0	0	0	0	0	0	0	0	0	0	0	0	0	0	0	0	0	0	0	0	0	2	0	16	0	28	28	0	0	2	390	33	6	0	0	1	7	0	0	0	0	17	60	0	0	0	0	Bacteria;Firmicutes;Clostridia;Clostridiales;Lachnospiraceae;LachnospiraceaeNK4A136group;
Zotu436	37	15	18	6	9	15	6	1	2	0	2	32	0	9	7	0	0	0	1	2	1	1	1	0	10	0	7	3	1	1	6	10	7	2	4	0	12	16	2	2	5	1	0	0	6	7	1	7	Bacteria;Firmicutes;Clostridia;Clostridiales;Lachnospiraceae;;
Zotu438	56	17	0	0	1	0	11	3	0	0	5	7	7	1	7	5	0	0	0	3	12	4	0	0	26	0	0	0	0	1	2	1	34	0	0	0	11	25	32	42	6	3	7	8	0	1	0	0	Bacteria;Firmicutes;Clostridia;Clostridiales;Lachnospiraceae;;
Zotu440	31	32	18	27	127	69	5	0	22	0	14	32	0	4	0	2	1	2	4	3	4	2	0	0	19	0	0	1	2	1	0	1	31	11	8	26	0	4	3	5	0	1	34	12	5	0	0	1	Bacteria;Firmicutes;Clostridia;Clostridiales;Lachnospiraceae;;
Zotu441	26	20	17	8	6	8	26	13	8	0	4	8	4	5	20	42	6	1	1	5	7	0	0	2	20	0	4	4	10	42	19	40	21	5	11	6	7	10	9	7	17	9	4	3	13	5	2	7	Bacteria;Firmicutes;Clostridia;Clostridiales;Lachnospiraceae;;
Zotu442	4	0	8	0	0	0	10	1	0	0	0	0	12	28	12	2	0	0	2	1	2	0	0	4	19	0	17	5	0	0	6	1	25	10	16	14	0	0	0	0	0	15	2	2	0	6	5	15	Bacteria;Firmicutes;Clostridia;Clostridiales;Lachnospiraceae;;
Zotu444	36	15	0	0	27	27	4	0	22	0	0	0	2	1	8	5	1	0	4	5	1	2	6	0	0	0	0	0	86	88	0	1	0	1	13	1	12	37	3	2	12	5	4	1	36	37	2	7	Bacteria;Firmicutes;Clostridia;Clostridiales;Lachnospiraceae;Roseburia;
Zotu445	0	0	0	0	0	0	1	29	0	0	0	0	37	0	64	89	0	0	0	0	0	0	0	0	0	0	42	0	0	0	0	0	0	0	0	0	0	0	0	0	5	51	0	0	0	0	0	0	Bacteria;Firmicutes;Clostridia;Clostridiales;Lachnospiraceae;;
Zotu449	122	42	3	10	0	6	22	14	18	0	2	12	9	17	13	20	8	1	0	4	7	9	1	0	32	0	0	0	29	18	18	29	2	5	5	1	21	65	11	34	10	4	11	17	15	13	0	0	Bacteria;Firmicutes;Clostridia;Clostridiales;Lachnospiraceae;Roseburia;
Zotu45	0	0	21	21	59	6	4	11	21	0	0	0	26	68	47	22	23	21	5	31	155	50	39	4	43	1	4	0	1	32	0	3	6	4	5	69	166	4	22	24	222	5	7	52	22	154	82	311	Bacteria;Firmicutes;Clostridia;Clostridiales;Lachnospiraceae;;
Zotu450	24	7	4	10	15	12	31	16	15	3	6	12	45	7	47	16	7	10	11	41	31	9	12	42	10	0	37	29	68	29	34	58	38	22	8	35	12	19	40	54	12	26	34	12	32	46	17	60	Bacteria;Firmicutes;Clostridia;Oscillospirales;Oscillospiraceae;Colidextribacter;
Zotu451	0	0	0	0	0	0	8	1	10	0	0	0	2	0	9	3	75	4	2	0	0	1	0	4	0	0	0	0	0	2	77	2	6	1	0	0	7	22	3	8	145	25	3	5	0	0	0	0	Bacteria;Firmicutes;Clostridia;Clostridiales;Lachnospiraceae;;
Zotu452	0	0	0	0	0	0	1	0	4	0	0	0	0	0	2	0	45	2	0	1	1	5	0	1	0	0	0	0	0	0	27	0	3	0	0	0	3	11	2	3	72	5	0	1	0	0	0	0	Bacteria;Firmicutes;Clostridia;Clostridiales;Lachnospiraceae;;
Zotu454	29	0	1	1	1	2	2	1	0	0	1	0	7	43	2	12	5	4	4	0	2	3	3	4	52	0	1	0	25	4	7	5	13	2	1	0	16	51	11	14	4	15	2	3	1	2	17	31	Bacteria;Firmicutes;Clostridia;Clostridiales;Lachnospiraceae;GCA-900066575;
Zotu456	0	0	0	0	28	1	0	15	0	0	0	0	5	0	49	14	0	0	0	0	2	6	1	3	7	0	0	0	0	0	55	111	0	0	1	1	4	6	0	0	0	0	9	0	0	0	1	0	Bacteria;Firmicutes;Clostridia;Clostridiales;Lachnospiraceae;Roseburia;
Zotu457	2	4	0	0	0	0	0	0	0	0	0	1	0	9	11	0	0	0	0	5	1	2	0	0	9	0	3	0	2	1	1	2	0	0	2	1	0	1	0	0	14	5	0	0	11	10	19	4	Bacteria;Firmicutes;Clostridia;Clostridiales;Lachnospiraceae;;
Zotu459	21	5	37	6	2	3	4	23	40	0	0	3	2	2	6	3	26	11	2	0	0	0	2	0	0	0	0	0	0	0	2	14	9	7	7	43	5	8	11	8	3	3	0	2	4	4	2	2	Bacteria;Firmicutes;Clostridia;Oscillospirales;Ruminococcaceae;;
Zotu46	159	52	22	24	0	148	604	424	1	0	0	0	491	0	342	335	0	2	84	347	304	51	137	199	163	10	22	21	0	0	0	0	365	257	189	249	77	162	83	42	64	200	20	17	0	0	0	0	Bacteria;Firmicutes;Clostridia;Clostridiales;Lachnospiraceae;LachnospiraceaeNK4A136group;
Zotu463	7	2	6	9	3	0	9	17	7	2	3	3	0	12	22	7	2	5	12	4	3	1	10	23	0	0	5	2	6	1	0	7	5	3	3	3	1	11	2	3	1	4	3	5	2	0	1	6	Bacteria;Firmicutes;Clostridia;Oscillospirales;UCG-010;;
Zotu465	33	15	1	7	10	12	1	0	34	1	2	1	28	2	9	15	31	18	4	22	10	8	2	4	19	0	14	11	28	9	7	2	14	6	6	4	42	82	19	12	16	13	1	0	6	4	15	36	Bacteria;Firmicutes;Clostridia;Oscillospirales;Butyricicoccaceae;Butyricicoccus;
Zotu466	9	6	5	8	0	6	0	1	7	3	0	2	16	5	0	18	24	6	7	3	14	9	2	1	0	0	18	11	22	2	2	9	10	2	4	3	2	13	4	10	11	25	5	2	10	11	12	4	Bacteria;Firmicutes;Clostridia;Clostridiales;Lachnospiraceae;;
Zotu467	15	3	0	4	0	1	6	3	16	6	0	6	1	5	16	3	2	1	0	0	0	1	1	0	1	0	0	0	11	4	1	3	1	2	0	0	11	10	0	0	6	4	0	0	15	8	3	4	Bacteria;Firmicutes;Clostridia;Clostridiales;Christensenellaceae;;
Zotu468	6	3	2	1	0	1	6	2	2	1	1	0	8	2	7	3	4	1	0	0	10	5	3	1	4	0	18	8	1	4	2	9	16	5	0	0	8	23	3	5	9	6	7	0	3	0	5	0	Bacteria;Firmicutes;Clostridia;Clostridiales;Lachnospiraceae;;
Zotu469	13	3	11	0	0	4	11	6	6	0	0	2	4	6	5	3	4	2	13	3	13	7	2	4	23	0	7	11	3	13	1	2	15	7	9	4	1	4	13	16	7	15	11	16	5	18	9	7	Bacteria;Firmicutes;Clostridia;Clostridiales;Lachnospiraceae;;
Zotu47	0	2	20	0	0	4	2067	5	0	2	0	19	8	20	0	6	3	0	0	0	2	32	195	13	34	4	17	0	1	4	1	1	1	1	0	2	90	7	340	0	5	5	0	1	63	62	52	7	Bacteria;Proteobacteria;Alphaproteobacteria;Rickettsiales;Mitochondria;;
Zotu471	22	25	12	12	12	13	6	18	8	13	8	0	10	6	3	9	11	6	6	11	9	0	4	13	4	0	15	4	19	3	17	16	9	7	10	8	3	6	13	38	13	3	3	18	9	24	21	21	Bacteria;Patescibacteria;Saccharimonadia;Saccharimonadales;Saccharimonadaceae;CandidatusSaccharimonas;
Zotu472	39	2	6	24	1	0	1	8	3	2	6	7	4	0	1	13	3	2	3	4	9	6	0	4	9	0	6	4	18	1	4	12	3	14	4	0	3	5	2	0	52	10	0	0	10	9	19	5	Bacteria;Firmicutes;Clostridia;Clostridiales;Lachnospiraceae;LachnospiraceaeUCG-006;
Zotu479	6	0	3	2	6	8	1	1	4	6	0	0	1	10	22	9	1	0	1	5	12	16	3	4	13	3	8	1	2	4	2	6	17	8	0	12	8	41	1	3	4	4	6	3	14	12	1	9	Bacteria;Firmicutes;Clostridia;Oscillospirales;Butyricicoccaceae;UCG-009;
Zotu48	0	0	0	0	0	0	0	0	0	0	0	0	0	0	0	0	27	6	285	15	127	253	4	34	542	25	91	103	715	70	12	98	517	582	57	127	182	339	230	282	26	117	316	522	166	213	159	437	Bacteria;Firmicutes;Clostridia;Clostridiales;Lachnospiraceae;;
Zotu480	11	9	18	13	3	0	8	3	2	0	0	1	6	2	11	15	27	9	1	9	4	1	0	2	17	0	7	14	4	11	3	41	24	21	14	12	3	1	3	2	18	20	22	9	0	0	0	3	Bacteria;Firmicutes;Clostridia;Clostridiales;Lachnospiraceae;;
Zotu481	49	32	0	0	5	2	0	0	29	24	41	27	0	0	0	0	0	0	0	0	0	0	0	0	0	0	0	0	0	0	0	2	0	0	0	0	0	0	0	1	0	0	1	0	0	0	0	0	Bacteria;Bacteroidetes;Bacteroidia;Bacteroidales;Muribaculaceae;;
Zotu487	17	15	1	1	0	15	6	0	1	24	0	77	2	3	5	0	0	0	1	4	3	5	0	0	0	0	0	0	11	0	2	0	0	1	0	1	9	7	3	11	4	3	0	0	11	12	1	16	Bacteria;Firmicutes;Clostridia;Clostridiales;Lachnospiraceae;LachnospiraceaeNK4A136group;
Zotu488	4	1	0	0	0	1	1	1	10	45	0	42	17	2	3	0	0	0	0	14	4	9	1	0	0	0	18	0	11	5	21	13	0	1	0	0	1	1	3	2	3	4	1	1	1	1	7	44	Bacteria;Firmicutes;Clostridia;Clostridiales;Lachnospiraceae;LachnospiraceaeUCG-001;
Zotu49	50	38	110	72	129	19	86	203	179	152	118	99	222	132	254	71	37	85	125	72	70	54	94	201	77	8	496	477	78	53	252	289	97	39	143	117	20	28	61	78	5	43	142	103	148	114	42	57	Bacteria;Bacteroidetes;Bacteroidia;Bacteroidales;Muribaculaceae;;
Zotu491	24	4	15	30	27	14	65	34	14	14	0	16	2	4	2	8	11	1	6	4	8	3	8	6	19	0	8	4	93	43	20	13	13	15	4	14	13	28	10	15	23	64	12	13	29	27	5	14	Bacteria;Firmicutes;Clostridia;Oscillospirales;Oscillospiraceae;;
Zotu495	0	0	0	0	0	0	0	59	0	0	0	0	0	0	0	0	0	0	0	0	8	8	0	7	0	0	11	2	11	130	0	96	0	0	0	0	0	0	1	3	2	24	0	0	5	19	0	0	Bacteria;Firmicutes;Clostridia;Clostridiales;Lachnospiraceae;LachnospiraceaeNK4A136group;
Zotu497	19	30	28	11	4	1	3	8	5	0	1	3	2	6	1	2	0	3	0	1	5	2	5	4	11	2	7	6	7	1	6	5	3	4	0	10	1	3	2	5	10	5	0	0	1	1	0	0	Bacteria;Firmicutes;Clostridia;Clostridiales;Lachnospiraceae;;
Zotu498	0	0	0	0	0	0	15	28	0	0	0	0	7	3	17	8	0	0	0	6	7	4	5	1	1	0	13	13	0	4	24	20	6	18	0	1	8	10	1	15	0	0	0	0	0	0	0	0	Bacteria;Firmicutes;Clostridia;ClostridiaUCG-014;;;
Zotu499	0	0	1	0	0	0	0	0	0	0	3	10	2	0	0	0	3	7	3	8	4	4	1	0	20	0	5	0	8	7	0	16	12	3	18	12	4	10	0	3	0	1	9	1	0	0	0	0	Bacteria;Firmicutes;Clostridia;Clostridiales;Lachnospiraceae;;
Zotu5	789	555	2178	2441	2053	595	989	1556	1940	1413	2541	1092	704	771	2607	1127	122	309	853	804	924	725	1027	2758	790	37	575	592	1330	494	1289	1553	526	369	1585	1730	705	682	1441	2207	177	266	361	359	1788	1263	1327	1481	Bacteria;Bacteroidetes;Bacteroidia;Bacteroidales;Muribaculaceae;;
Zotu501	21	23	10	16	9	19	14	15	15	9	3	0	8	11	15	9	1	1	0	0	12	1	0	1	10	1	6	2	10	14	10	9	10	3	3	13	6	30	2	13	9	5	2	8	20	9	6	7	Bacteria;Firmicutes;Clostridia;Oscillospirales;Ruminococcaceae;;
Zotu502	10	3	0	6	0	3	2	6	3	0	4	3	16	8	12	7	1	3	5	2	0	0	1	5	7	3	1	4	3	28	4	20	5	6	0	2	1	2	2	18	5	0	1	0	4	3	0	1	Bacteria;Cyanobacteria;Vampirivibrionia;Gastranaerophilales;;;
Zotu504	1	0	1	0	1	2	22	12	1	0	0	0	1	35	23	2	0	0	1	1	0	0	1	0	4	1	0	0	0	0	0	0	9	15	0	0	4	12	0	0	0	0	0	0	0	0	0	0	Bacteria;Firmicutes;Clostridia;Clostridiales;Lachnospiraceae;;
Zotu505	3	7	0	0	0	0	8	1	2	0	0	1	16	2	3	4	1	0	39	2	4	1	2	2	3	0	7	6	9	5	6	32	9	6	2	1	2	17	11	19	13	12	7	7	10	4	19	35	Bacteria;Firmicutes;Clostridia;Clostridiales;Lachnospiraceae;Lachnoclostridium;
Zotu506	0	3	1	2	0	0	0	0	0	0	0	0	0	2	4	0	5	2	4	0	1	0	0	0	7	0	2	6	4	0	0	0	0	2	2	2	4	0	2	1	41	34	1	0	0	1	0	1	Bacteria;Firmicutes;Clostridia;Clostridiales;Christensenellaceae;Borkfalki;
Zotu509	0	0	0	0	0	0	0	26	4	0	0	0	1	0	4	0	0	0	0	4	9	0	0	0	0	0	3	0	0	0	2	3	0	0	5	0	6	1	11	20	1	4	0	0	0	0	0	0	Bacteria;Firmicutes;Clostridia;Clostridiales;Lachnospiraceae;;
Zotu51	0	0	0	0	0	0	0	1	0	0	0	0	0	0	0	0	0	0	0	0	0	0	0	0	0	3	0	0	0	0	0	0	0	0	0	0	0	0	0	0	0	0	0	2	0	0	1	3	Bacteria;Proteobacteria;Gammaproteobacteria;Burkholderiales;Burkholderiaceae;Burkholderia-Caballeronia-Paraburkholderia;
Zotu512	7	16	0	2	6	4	0	4	5	0	0	0	13	4	9	8	2	2	0	1	1	5	0	0	3	0	0	1	32	16	4	12	5	4	3	0	1	1	2	0	2	6	3	2	3	5	11	19	Bacteria;Firmicutes;Clostridia;Clostridiales;Lachnospiraceae;LachnospiraceaeNK4A136group;
Zotu513	25	11	14	21	10	5	8	11	42	50	0	15	13	16	8	16	11	8	21	31	12	8	2	8	24	0	23	9	55	17	33	59	33	9	17	19	7	13	9	10	56	53	4	6	19	32	11	18	Bacteria;Firmicutes;Clostridia;Clostridiales;Lachnospiraceae;;
Zotu514	2	3	1	1	7	5	12	6	4	0	0	0	17	2	17	4	3	1	1	14	9	2	3	2	6	0	6	6	8	6	31	20	0	8	4	10	0	0	1	3	9	0	2	1	9	1	0	0	Bacteria;Firmicutes;Clostridia;ClostridiaUCG-014;;;
Zotu515	50	93	4	1	0	2	3	3	6	1	2	4	15	1	7	7	2	1	6	4	12	3	8	3	1	0	4	4	0	23	20	17	9	9	5	7	1	1	8	18	10	8	0	1	4	2	7	19	Bacteria;Firmicutes;Clostridia;Oscillospirales;Ruminococcaceae;UBA1819;
Zotu516	0	0	0	0	111	0	0	0	0	0	0	0	0	0	5	0	0	0	0	0	108	33	0	2	0	0	11	2	3	1	0	0	0	0	0	0	1	0	0	0	3	8	4	7	1	5	0	0	Bacteria;Firmicutes;Clostridia;Clostridiales;Lachnospiraceae;Roseburia;
Zotu517	1	1	0	4	38	2	2	5	0	0	1	7	46	29	69	11	3	24	9	16	2	1	10	20	9	0	17	20	8	6	37	25	21	13	2	3	1	1	8	7	0	2	14	14	2	1	0	0	Bacteria;Proteobacteria;Gammaproteobacteria;Burkholderiales;Sutterellaceae;Parasutterella;
Zotu52	3	0	1	0	1	0	0	0	0	0	0	0	0	3	0	0	0	0	0	2	0	2	1	0	0	1	2	0	1	0	0	0	3	0	0	0	1	0	6	2	0	1	0	3	3	0	2	0	Bacteria;Firmicutes;Bacilli;Lactobacillales;Streptococcaceae;Streptococcus;
Zotu521	21	22	7	0	1	0	0	3	0	0	9	3	3	1	7	0	5	2	4	1	0	0	3	0	7	0	3	3	28	9	1	11	34	12	2	1	2	10	4	5	14	0	0	2	9	3	1	5	Bacteria;Firmicutes;Clostridia;Clostridiales;Lachnospiraceae;;
Zotu523	8	13	0	2	6	0	21	4	11	0	7	7	0	0	21	1	2	9	2	1	2	0	1	2	15	0	10	3	21	1	5	2	8	3	0	8	5	19	10	17	5	3	11	24	0	0	7	2	Bacteria;Firmicutes;Clostridia;Clostridiales;Lachnospiraceae;LachnospiraceaeNK4A136group;
Zotu526	11	6	9	0	0	0	3	2	1	0	0	0	1	0	1	0	7	9	2	3	7	10	5	21	0	0	10	23	41	23	7	0	37	39	23	13	0	10	1	1	3	22	25	2	0	0	0	1	Bacteria;Firmicutes;Clostridia;ClostridiaUCG-014;;;
Zotu527	33	9	0	1	2	0	5	7	19	5	2	10	14	1	9	6	11	4	2	5	23	22	2	0	32	1	12	10	9	26	4	23	31	12	9	2	7	2	36	63	5	16	2	4	5	2	5	11	Bacteria;Firmicutes;Clostridia;Oscillospirales;Oscillospiraceae;;
Zotu530	0	0	7	5	4	0	13	3	1	0	0	0	18	25	18	8	1	0	1	0	13	4	2	3	6	0	3	4	0	8	7	23	5	0	4	9	6	11	4	12	1	3	4	2	4	1	0	2	Bacteria;Firmicutes;Clostridia;Clostridiales;Lachnospiraceae;;
Zotu534	0	0	0	0	5	0	0	2	0	0	0	0	0	1	0	1	2	2	18	0	18	35	0	0	3	0	0	0	82	31	3	50	1	1	0	1	5	15	15	32	0	5	3	0	0	0	0	0	Bacteria;Firmicutes;Clostridia;Clostridiales;Lachnospiraceae;LachnospiraceaeNK4A136group;
Zotu536	0	0	0	0	0	0	0	0	0	0	0	0	151	4	0	0	0	0	0	0	0	0	0	0	0	0	40	29	0	0	0	0	0	0	0	0	0	0	0	0	0	0	0	0	0	0	0	0	Bacteria;Firmicutes;Clostridia;Clostridiales;Clostridiaceae;Clostridiumsensustricto1;
Zotu539	5	5	1	7	0	0	13	4	1	0	0	0	1	0	6	6	8	2	1	0	0	0	0	0	0	0	1	0	11	3	0	0	2	2	1	0	1	1	0	0	3	0	0	0	25	7	1	0	Bacteria;Firmicutes;Clostridia;Clostridiales;Lachnospiraceae;;
Zotu54	131	133	410	452	275	85	327	350	995	716	254	138	180	318	316	118	52	153	325	262	150	196	300	527	54	3	91	62	305	190	294	361	104	49	117	154	112	148	511	813	11	10	69	53	390	206	28	36	Bacteria;Bacteroidetes;Bacteroidia;Bacteroidales;Muribaculaceae;;
Zotu541	0	0	0	0	0	2	8	36	0	0	6	0	23	6	12	16	0	0	0	0	7	5	0	0	0	0	8	3	0	0	19	3	0	0	0	0	17	98	5	26	4	6	0	3	1	1	0	0	Bacteria;Firmicutes;Clostridia;ClostridiaUCG-014;;;
Zotu547	23	8	8	0	0	6	2	4	4	0	0	0	5	11	2	0	0	0	0	0	1	4	0	0	2	0	4	0	0	0	1	0	5	1	0	0	3	5	3	3	5	1	3	3	16	16	0	0	Bacteria;Firmicutes;Clostridia;Clostridiales;Lachnospiraceae;;
Zotu548	8	4	0	2	0	2	5	16	1	0	0	0	0	23	0	4	7	3	0	0	9	4	2	5	5	0	0	0	9	0	1	56	15	1	4	3	2	1	2	30	4	0	0	0	2	0	4	2	Bacteria;Firmicutes;Clostridia;Clostridiales;Lachnospiraceae;;
Zotu551	0	0	0	0	0	0	1	0	0	1	0	0	1	0	2	1	2	2	0	0	28	4	1	7	4	0	0	0	0	1	0	4	0	1	0	1	2	3	0	2	15	11	0	0	8	6	1	3	Bacteria;Firmicutes;Clostridia;Clostridiales;Christensenellaceae;Borkfalki;
Zotu552	1	4	0	4	0	0	0	0	1	2	1	0	0	0	11	1	2	0	0	1	4	14	1	3	0	0	4	3	40	20	0	1	0	1	0	0	0	0	2	13	3	0	0	0	0	0	0	0	Bacteria;Firmicutes;Clostridia;Clostridiales;Christensenellaceae;Borkfalki;
Zotu553	0	0	4	25	0	0	0	0	4	0	0	0	2	0	21	8	8	2	0	0	3	0	3	4	14	0	1	0	0	18	11	2	13	1	0	0	16	35	0	0	31	15	0	4	16	8	0	0	Bacteria;Firmicutes;Clostridia;Clostridiales;Lachnospiraceae;;
Zotu557	1	0	16	9	14	4	11	8	2	2	0	0	3	3	6	9	5	3	0	4	14	8	9	2	5	0	11	9	5	3	4	2	6	1	2	5	2	3	5	8	0	4	2	4	6	5	0	0	Bacteria;Actinobacteriota;Coriobacteriia;Coriobacteriales;Eggerthellaceae;;
Zotu559	0	0	0	0	0	0	0	1	0	0	0	0	32	0	40	32	0	0	0	0	22	4	1	0	0	0	0	0	0	1	0	14	5	3	0	0	16	11	0	0	0	0	0	0	0	0	0	0	Bacteria;Firmicutes;Clostridia;Clostridiales;Lachnospiraceae;;
Zotu56	0	0	1	0	0	0	110	39	7	0	0	0	16	5	162	81	212	11	2	17	223	577	3	13	11	0	15	11	177	897	342	197	221	77	5	8	258	566	9	20	299	198	3	14	0	0	0	0	Bacteria;Firmicutes;Clostridia;Clostridiales;Lachnospiraceae;;
Zotu560	0	0	0	0	1	0	2	2	0	0	1	0	0	0	0	1	0	0	0	105	1	0	0	0	0	0	27	13	0	0	0	0	0	0	1	0	0	0	0	0	1	0	26	1	0	0	1	0	Bacteria;Firmicutes;Clostridia;ClostridiaUCG-014;;;
Zotu561	24	19	1	0	9	5	9	17	6	0	36	0	9	7	11	13	4	7	8	10	4	15	9	6	2	1	29	32	6	6	47	5	7	10	7	4	2	8	12	46	7	12	13	4	1	0	10	7	Bacteria;Firmicutes;Clostridia;ClostridiaUCG-014;;;
Zotu563	0	0	20	2	0	0	12	11	9	0	0	0	11	15	10	10	7	3	5	10	7	1	2	3	0	0	16	6	0	0	3	1	2	1	2	0	0	0	4	11	0	2	13	1	1	0	1	7	Bacteria;Firmicutes;Clostridia;Clostridiales;Lachnospiraceae;;
Zotu565	0	0	0	2	0	0	0	0	0	0	0	0	0	0	0	0	15	4	0	3	7	8	1	10	0	0	10	1	28	3	4	15	12	9	2	4	5	19	1	2	0	9	14	0	0	0	0	0	Bacteria;Firmicutes;Clostridia;Clostridiales;Lachnospiraceae;;
Zotu569	2	1	3	0	2	0	6	2	3	2	2	0	2	0	13	3	1	1	2	9	6	4	0	0	8	0	2	0	12	11	1	2	3	0	0	1	2	6	2	2	14	0	3	4	4	2	0	3	Bacteria;Firmicutes;Clostridia;Clostridiales;Lachnospiraceae;;
Zotu57	0	1	6	0	65	4	0	1	0	0	29	65	37	30	411	206	1	26	355	232	21	64	141	125	202	28	59	41	16	9	174	265	73	69	96	7	9	10	106	63	19	58	52	31	0	1	0	0	Bacteria;Firmicutes;Bacilli;Erysipelotrichales;Erysipelotrichaceae;Faecalibaculum;
Zotu576	0	0	1	1	9	2	13	45	0	0	7	4	10	6	0	0	0	4	0	2	9	8	14	15	8	0	29	26	7	16	0	2	3	6	7	0	1	1	3	2	5	1	20	17	35	25	0	0	Bacteria;Firmicutes;Clostridia;ClostridiaUCG-014;;;
Zotu577	13	3	1	3	10	10	0	4	10	0	0	1	1	0	15	0	0	0	0	0	0	0	0	0	8	0	0	0	1	8	0	5	3	0	0	5	1	0	0	4	0	1	0	0	1	1	0	2	Bacteria;Firmicutes;Clostridia;Clostridiales;Lachnospiraceae;;
Zotu58	769	400	70	82	117	88	14	29	21	55	59	10	411	286	655	196	130	26	153	28	93	102	17	11	228	5	14	13	40	11	107	47	20	10	86	336	51	76	28	63	31	19	15	9	127	207	160	190	Bacteria;Firmicutes;Clostridia;Clostridiales;Lachnospiraceae;LachnospiraceaeUCG-001;
Zotu583	1	3	2	6	0	2	2	3	0	0	8	0	0	2	20	10	1	2	15	4	10	3	3	2	5	0	9	3	0	0	7	7	10	1	0	2	11	16	2	2	1	8	2	3	1	1	0	2	Bacteria;Firmicutes;Clostridia;Oscillospirales;Oscillospiraceae;;
Zotu585	0	0	3	0	4	4	0	0	0	0	11	0	8	3	0	0	5	1	0	0	12	31	0	0	0	1	5	1	1	0	0	1	0	1	4	57	0	2	0	2	15	10	4	2	0	0	0	0	Bacteria;Firmicutes;Clostridia;Clostridiales;Lachnospiraceae;;
Zotu587	9	8	1	5	7	5	4	6	9	0	2	19	9	9	4	3	4	2	0	2	8	3	2	1	11	0	10	1	20	6	4	10	11	6	7	14	8	11	7	6	7	3	2	8	16	5	4	12	Bacteria;Firmicutes;Clostridia;Oscillospirales;Oscillospiraceae;Oscillibacter;
Zotu597	0	0	0	0	0	0	0	7	0	0	0	0	0	20	4	4	0	0	0	0	0	0	1	3	4	0	1	0	0	0	0	5	10	22	1	0	2	5	1	0	0	0	4	0	0	0	6	35	Bacteria;Firmicutes;Clostridia;Clostridiales;Lachnospiraceae;;
Zotu598	0	0	0	0	0	0	17	8	26	0	0	4	0	0	7	0	0	0	0	0	4	3	2	2	0	0	0	0	0	0	93	9	0	0	0	2	1	0	14	41	1	0	0	0	0	0	0	0	Bacteria;Firmicutes;Clostridia;Clostridiales;Lachnospiraceae;;
Zotu599	31	15	11	19	114	79	1	2	12	0	12	26	1	0	2	0	5	0	3	5	1	4	0	0	9	0	3	0	3	0	3	23	13	8	5	9	5	8	2	8	4	3	12	1	66	14	3	9	Bacteria;Firmicutes;Clostridia;Clostridiales;Lachnospiraceae;;
Zotu6	4	4	0	0	3	1	6	0	3	8	0	1	12	3	0	3	0	4	4	6	5	13	1	4	3	21	6	3	1	0	4	1	8	0	1	3	20	1	1	2	21	21	7	23	3	6	5	1	Bacteria;Firmicutes;Bacilli;Lactobacillales;Lactobacillaceae;Lactobacillus;
Zotu60	14	6	26	21	207	38	34	70	74	40	519	453	315	371	185	65	88	268	220	309	47	47	125	219	227	7	624	683	100	67	294	236	195	140	254	247	24	22	155	257	16	83	395	221	17	20	96	84	Bacteria;Bacteroidetes;Bacteroidia;Bacteroidales;Muribaculaceae;;
Zotu604	0	3	7	6	2	0	1	4	4	11	0	3	2	0	9	1	4	0	0	0	4	2	1	8	2	1	13	2	7	8	6	21	15	7	3	3	11	4	2	5	2	5	3	3	9	4	0	0	Bacteria;Firmicutes;Clostridia;Clostridiales;Lachnospiraceae;Tuzzerella;
Zotu606	20	11	4	1	7	15	6	2	4	0	0	0	0	7	3	0	0	1	0	1	0	4	1	0	5	0	1	13	1	0	2	3	1	1	3	12	5	16	4	5	2	0	2	0	6	1	12	16	Bacteria;Firmicutes;Clostridia;Clostridiales;Lachnospiraceae;Acetatifactor;
Zotu61	45	19	16	21	15	10	314	134	205	31	8	29	23	22	91	26	16	43	81	56	35	22	160	114	43	4	142	102	15	25	22	44	67	38	57	370	11	21	24	45	13	25	29	38	252	350	169	98	Bacteria;Bacteroidetes;Bacteroidia;Bacteroidales;Bacteroidaceae;Bacteroides;
Zotu613	0	3	0	0	4	0	3	8	0	0	0	0	9	2	9	1	0	1	0	0	0	0	0	0	0	0	3	1	0	0	11	0	0	0	0	0	0	0	3	0	0	0	0	0	1	1	1	3	Bacteria;Firmicutes;Clostridia;Clostridiales;Lachnospiraceae;LachnospiraceaeNK4A136group;
Zotu618	0	0	0	0	12	10	12	8	0	0	0	0	0	4	2	3	0	0	0	0	3	2	2	0	0	0	10	4	0	0	2	0	4	1	3	0	0	0	0	0	0	6	0	0	0	0	0	0	Bacteria;Actinobacteriota;Coriobacteriia;Coriobacteriales;Eggerthellaceae;Enterorhabdus;
Zotu62	0	0	0	0	0	0	0	0	0	0	0	0	682	51	0	0	0	0	0	0	0	0	0	0	0	0	319	324	0	0	0	0	0	0	0	0	0	0	0	0	105	91	0	0	0	0	0	0	Bacteria;Firmicutes;Bacilli;Erysipelotrichales;Erysipelotrichaceae;Turicibacter;
Zotu623	1	0	3	36	1	0	0	0	0	0	0	0	0	0	1	0	0	0	0	0	0	0	20	0	10	0	0	0	1	0	1	0	0	0	0	6	9	8	3	1	0	0	2	1	0	0	2	4	Bacteria;Firmicutes;Clostridia;Clostridiales;Lachnospiraceae;;
Zotu626	0	0	0	0	0	0	5	0	11	0	2	2	23	1	30	23	5	2	0	1	8	9	1	3	0	0	96	85	15	35	8	9	4	4	1	3	1	8	0	0	12	5	2	7	0	0	0	0	Bacteria;Firmicutes;Clostridia;Oscillospirales;Ruminococcaceae;;
Zotu627	3	2	4	5	8	15	21	82	38	1	7	1	26	7	46	16	5	6	0	16	29	12	15	16	14	0	25	25	17	24	48	47	9	14	18	1	8	24	4	21	15	5	17	10	8	5	1	0	Bacteria;Firmicutes;Clostridia;ClostridiaUCG-014;;;
Zotu628	11	0	4	0	3	1	6	2	2	0	0	0	0	0	6	2	4	1	2	2	4	7	0	1	5	0	12	2	5	3	9	10	9	1	2	8	2	6	5	4	12	6	8	4	1	9	2	2	Bacteria;Firmicutes;Clostridia;Oscillospirales;Oscillospiraceae;;
Zotu629	4	2	0	3	2	7	0	0	3	1	3	4	0	3	3	0	0	0	3	1	0	0	1	1	4	0	0	0	0	0	0	3	0	2	1	0	0	5	0	0	4	0	1	0	1	0	0	0	Bacteria;Firmicutes;Clostridia;Clostridiales;Lachnospiraceae;A2;
Zotu636	0	0	0	0	0	0	1	8	0	0	0	0	0	9	4	1	0	0	0	0	0	0	6	1	0	0	0	0	0	0	0	9	6	18	3	0	6	3	3	3	0	0	0	0	0	0	4	20	Bacteria;Firmicutes;Clostridia;Clostridiales;Lachnospiraceae;;
Zotu641	12	5	16	0	3	2	0	0	1	0	0	0	1	14	0	0	0	0	0	0	0	0	0	0	7	0	0	0	0	0	0	0	4	5	7	94	7	57	27	24	11	0	0	0	5	3	16	37	Bacteria;Firmicutes;Clostridia;Clostridiales;Lachnospiraceae;Eubacteriumxylanophilumgroup;
Zotu642	7	2	5	1	31	6	2	1	7	0	0	1	0	0	2	8	7	0	1	0	2	10	2	0	16	0	2	4	28	2	0	27	4	6	4	6	13	16	9	7	8	3	1	1	3	2	5	5	Bacteria;Firmicutes;Clostridia;Clostridiales;Lachnospiraceae;;
Zotu647	5	5	6	14	6	3	3	0	2	1	0	5	0	1	0	4	1	0	0	0	1	2	0	0	2	0	1	1	4	1	1	5	6	2	0	13	3	3	0	3	9	2	0	1	6	8	10	19	Bacteria;Firmicutes;Clostridia;Clostridiales;Lachnospiraceae;;
Zotu648	0	0	0	0	1	0	0	0	0	0	0	0	0	0	2	0	47	6	0	2	10	2	0	0	22	0	28	19	3	8	0	0	26	17	1	11	2	0	0	2	0	2	17	8	0	1	0	0	Bacteria;Firmicutes;Clostridia;Oscillospirales;Oscillospiraceae;;
Zotu65	87	91	123	147	155	26	53	116	119	49	147	89	104	136	156	84	60	211	139	176	57	16	106	154	142	13	248	273	56	53	101	151	166	135	92	192	27	38	57	98	25	60	163	112	70	67	79	95	Bacteria;Bacteroidetes;Bacteroidia;Bacteroidales;Muribaculaceae;;
Zotu650	32	26	13	7	23	10	0	13	10	4	7	7	4	11	7	2	2	0	14	2	3	4	3	4	21	0	6	3	7	8	4	33	22	23	16	27	24	28	8	12	11	5	6	15	9	16	22	22	Bacteria;Firmicutes;Clostridia;Clostridiales;Lachnospiraceae;;
Zotu66	0	0	12	0	0	3	1082	2	0	4	0	30	6	7	0	6	10	2	0	0	0	19	128	10	39	12	18	0	0	11	1	0	2	7	0	2	56	0	181	2	7	8	1	3	32	25	39	3	Bacteria;Cyanobacteria;Cyanobacteriia;Chloroplast;;;
Zotu663	5	6	2	1	4	1	1	0	1	0	1	1	1	2	5	8	3	1	0	0	9	8	0	0	5	0	1	2	10	5	3	10	3	4	1	8	0	4	10	7	10	13	2	2	19	14	5	18	Bacteria;Firmicutes;Clostridia;Clostridiales;Lachnospiraceae;Roseburia;
Zotu667	2	0	1	3	0	0	0	0	1	4	1	0	0	0	7	0	0	0	1	0	0	0	0	1	5	0	0	0	17	7	0	0	3	0	0	0	2	1	0	0	4	0	0	0	5	2	4	19	Bacteria;Firmicutes;Clostridia;ClostridiavadinBB60group;;;
Zotu668	1	0	2	0	5	2	3	0	0	3	0	0	6	4	2	6	5	2	6	4	2	2	1	3	0	0	1	0	0	4	4	1	4	1	2	7	0	0	3	7	0	4	0	0	1	4	6	6	Bacteria;Firmicutes;Clostridia;Clostridiales;Lachnospiraceae;;
Zotu673	2	0	1	0	0	0	8	20	2	1	0	0	22	28	2	2	0	0	0	0	0	1	6	16	0	0	0	0	1	1	6	2	3	1	0	0	2	0	0	0	0	0	0	0	0	0	0	0	Bacteria;Actinobacteriota;Coriobacteriia;Coriobacteriales;Eggerthellaceae;Enterorhabdus;
Zotu675	34	36	2	1	1	0	0	0	1	0	0	0	6	2	0	0	0	0	0	5	1	1	0	0	14	0	6	0	4	5	1	0	6	0	0	0	1	0	0	0	1	0	0	0	0	1	0	1	Bacteria;Firmicutes;Clostridia;ClostridiaUCG-014;;;
Zotu676	7	8	0	1	0	1	8	0	0	14	0	27	2	0	9	0	0	0	0	1	4	0	0	0	0	0	0	0	9	0	2	0	2	0	0	6	1	5	3	3	0	0	0	0	4	3	4	9	Bacteria;Firmicutes;Clostridia;Clostridiales;Lachnospiraceae;;
Zotu678	0	0	0	0	0	0	0	14	0	0	0	0	7	0	24	13	1	0	0	0	1	0	1	1	0	0	2	8	5	34	0	1	2	0	0	0	1	0	0	0	0	8	3	1	0	0	0	0	Bacteria;Firmicutes;Clostridia;Clostridiales;Lachnospiraceae;LachnospiraceaeNK4A136group;
Zotu68	137	17	127	188	120	46	153	259	50	0	49	150	492	244	324	171	43	26	0	3	143	166	86	80	115	7	29	23	52	55	0	0	340	121	42	0	98	171	110	151	94	271	20	3	50	45	1	0	Bacteria;Firmicutes;Clostridia;Oscillospirales;Ruminococcaceae;Eubacteriumsiraeumgroup;
Zotu683	9	4	2	2	8	2	19	35	1	6	4	0	12	9	11	19	5	3	7	13	4	1	14	0	6	1	12	6	6	0	6	28	7	8	11	2	2	7	14	11	2	11	2	0	16	7	19	12	Bacteria;Firmicutes;Bacilli;Erysipelotrichales;Erysipelotrichaceae;;
Zotu69	253	51	120	61	13	59	26	45	140	59	6	74	16	55	40	211	94	12	16	12	107	71	24	35	33	0	80	14	518	176	30	205	55	33	57	18	124	122	37	124	138	70	15	57	249	198	54	160	Bacteria;Deferribacterota;Deferribacteres;Deferribacterales;Deferribacteraceae;Mucispirillum;
Zotu692	4	1	0	0	0	0	0	0	0	0	0	0	0	0	3	0	5	2	0	0	0	0	1	0	0	0	0	0	31	41	0	2	0	0	1	0	0	0	0	0	0	1	0	0	2	1	0	0	Bacteria;Firmicutes;Clostridia;Clostridiales;Christensenellaceae;;
Zotu695	0	0	2	0	0	0	7	3	4	8	1	5	0	0	18	2	0	0	1	2	0	0	0	0	0	0	15	43	5	1	1	0	2	2	0	1	0	3	0	0	2	3	2	0	9	0	0	0	Bacteria;Bacteroidetes;Bacteroidia;Bacteroidales;Tannerellaceae;Parabacteroides;
Zotu707	1	1	1	4	3	9	0	1	10	10	0	3	7	4	5	0	0	1	5	4	2	2	4	5	6	0	2	2	0	1	3	6	2	1	2	2	1	0	1	3	4	3	0	3	2	3	9	9	Bacteria;Bacteroidetes;Bacteroidia;Bacteroidales;Bacteroidaceae;Bacteroides;
Zotu71	67	36	104	69	74	3	58	91	139	127	99	52	82	47	10	20	10	44	60	53	63	34	76	126	58	6	60	57	45	38	26	40	68	32	323	457	34	13	28	52	7	45	114	121	145	87	22	22	Bacteria;Bacteroidetes;Bacteroidia;Bacteroidales;Muribaculaceae;;
Zotu713	4	0	0	0	0	0	0	0	0	0	0	0	2	0	0	0	0	0	0	0	0	2	0	0	0	0	0	0	5	0	1	1	0	0	0	1	0	1	10	15	0	0	2	0	94	29	0	2	Bacteria;Firmicutes;Clostridia;Clostridiales;Lachnospiraceae;Roseburia;
Zotu717	0	0	0	0	0	0	1	2	0	0	0	0	9	3	25	2	3	2	0	4	3	6	2	6	14	0	13	15	2	6	4	13	10	0	1	2	13	19	0	1	0	1	1	2	0	0	0	2	Bacteria;Firmicutes;Clostridia;Clostridiales;Lachnospiraceae;Blautia;
Zotu720	0	0	0	0	0	0	1	5	0	0	0	0	6	0	3	16	0	0	0	0	0	1	0	0	10	0	12	2	0	4	1	1	11	4	2	0	1	1	6	5	4	4	0	2	36	18	0	0	Bacteria;Firmicutes;Clostridia;Clostridiales;Lachnospiraceae;LachnospiraceaeNK4A136group;
Zotu721	0	0	21	49	4	0	6	1	7	0	0	5	7	0	5	4	1	0	0	0	2	1	0	0	0	0	8	4	13	0	4	2	3	7	0	0	0	1	5	4	0	1	0	0	9	2	0	4	Bacteria;Firmicutes;Clostridia;Clostridiales;Lachnospiraceae;LachnospiraceaeUCG-001;
Zotu728	31	7	1	5	2	3	1	0	0	3	0	4	2	6	1	1	0	0	0	1	2	1	0	0	10	0	7	0	7	2	17	6	10	1	0	1	3	6	0	1	2	2	6	4	10	27	0	0	Bacteria;Firmicutes;Clostridia;Clostridiales;Lachnospiraceae;Roseburia;
Zotu729	0	0	0	2	0	0	1	0	2	0	0	0	0	1	3	1	0	0	0	0	2	4	0	0	6	1	2	0	14	0	0	2	0	0	0	0	0	1	0	0	6	1	0	0	1	0	0	2	Bacteria;Firmicutes;Clostridia;Clostridiales;Christensenellaceae;Borkfalki;
Zotu73	455	255	183	23	0	53	60	27	3	0	0	5	273	1	208	172	3	8	119	104	3	1	186	195	31	1	0	0	0	0	545	767	4	7	0	8	119	255	1	0	1	0	0	0	97	205	0	0	Bacteria;Firmicutes;Clostridia;Clostridiales;Lachnospiraceae;;
Zotu730	0	0	0	0	0	1	0	0	0	0	0	2	2	0	8	0	0	0	0	1	0	0	0	0	1	0	0	0	0	0	0	24	0	2	0	1	0	0	0	0	16	2	2	0	10	4	20	6	Bacteria;Firmicutes;Clostridia;Clostridiales;Lachnospiraceae;;
Zotu734	0	0	0	0	0	0	2	0	0	0	0	2	0	0	0	0	0	0	0	0	0	0	0	0	0	0	0	50	0	0	0	0	0	0	0	0	0	0	0	0	0	0	0	0	0	0	0	0	Bacteria;Firmicutes;Bacilli;Bacillales;Bacillaceae;Bacillus;
Zotu74	199	143	52	42	165	113	54	7	35	1	19	6	101	61	53	36	5	2	10	6	49	58	20	7	83	2	6	3	41	22	147	244	51	6	8	43	129	141	66	82	84	16	21	7	6	25	17	39	Bacteria;Firmicutes;Clostridia;Clostridiales;Lachnospiraceae;;
Zotu741	4	1	5	0	2	1	4	0	1	0	4	6	3	3	3	2	6	0	8	2	0	3	0	1	4	0	0	2	2	0	2	17	9	2	0	14	3	8	13	19	20	0	1	2	3	4	9	3	Bacteria;Firmicutes;Clostridia;Clostridiales;Lachnospiraceae;;
Zotu742	0	0	23	0	0	0	0	0	0	0	0	0	0	0	0	0	0	0	0	25	0	0	1	1	7	0	0	0	6	1	0	0	0	0	17	13	0	0	0	0	0	0	22	21	8	3	0	0	Bacteria;Firmicutes;Clostridia;ClostridiaUCG-014;;;
Zotu75	55	54	90	61	75	4	76	91	96	115	99	56	84	57	9	16	6	19	60	63	44	41	97	139	67	6	60	65	29	40	31	28	45	43	342	444	14	20	36	50	10	35	108	136	172	85	24	23	Bacteria;Bacteroidetes;Bacteroidia;Bacteroidales;Muribaculaceae;;
Zotu757	0	0	1	0	0	0	0	0	0	0	0	0	3	3	1	1	0	0	0	0	8	0	0	0	10	0	4	3	0	0	0	0	1	0	3	2	3	1	0	0	7	0	4	2	0	0	0	0	Bacteria;Firmicutes;Clostridia;Clostridiales;Lachnospiraceae;Roseburia;
Zotu758	4	5	140	86	0	0	0	0	0	0	0	0	0	0	0	0	14	6	0	0	0	0	0	0	6	0	0	0	0	0	0	0	0	0	2	0	0	0	0	0	0	0	0	0	0	1	0	0	Bacteria;Firmicutes;Clostridia;Clostridiales;Lachnospiraceae;;
Zotu759	1	1	0	0	0	0	0	1	2	0	0	1	0	2	0	1	1	2	0	0	1	0	0	0	9	0	1	0	3	2	0	0	0	0	1	0	0	1	0	1	1	3	0	0	0	2	0	2	Bacteria;Firmicutes;Clostridia;Clostridiales;Christensenellaceae;Borkfalki;
Zotu76	31	41	5	3	14	62	22	18	78	8	17	38	16	122	41	1	0	1	3	14	61	12	11	5	62	1	4	1	10	25	6	12	2	2	5	61	135	196	5	4	3	3	1	1	21	15	63	127	Bacteria;Firmicutes;Clostridia;Clostridiales;Lachnospiraceae;LachnospiraceaeNK4A136group;
Zotu760	4	0	0	0	0	0	1	6	54	97	0	1	0	0	3	0	0	0	0	0	5	8	0	0	0	0	4	1	0	0	0	2	1	0	0	0	1	0	7	43	0	0	1	0	2	0	0	0	Bacteria;Firmicutes;Bacilli;Erysipelotrichales;Erysipelatoclostridiaceae;;
Zotu765	0	0	0	0	0	0	0	6	7	0	0	0	0	0	0	0	0	0	0	8	12	1	0	1	0	0	4	0	0	0	0	1	0	0	18	0	1	3	4	0	0	0	0	0	0	1	0	0	Bacteria;Firmicutes;Clostridia;Clostridiales;Lachnospiraceae;;
Zotu771	0	0	0	1	2	0	36	7	0	0	1	0	2	2	4	2	0	0	0	0	2	0	2	1	0	0	2	2	7	5	4	0	0	4	0	4	0	1	0	0	5	5	1	3	0	2	2	3	Bacteria;Firmicutes;Bacilli;Erysipelotrichales;Erysipelatoclostridiaceae;;
Zotu78	0	0	532	768	0	0	0	4	0	2	0	2	1	0	1	0	209	126	7	11	2	0	1	22	8	0	426	188	32	12	364	64	111	51	71	3	2	0	0	3	0	3	82	44	7	9	0	1	Bacteria;Firmicutes;Clostridia;Clostridiales;Lachnospiraceae;LachnospiraceaeNK4A136group;
Zotu780	3	1	0	0	0	0	0	0	0	0	0	0	0	0	0	0	0	0	0	1	0	0	0	0	0	0	0	0	0	0	0	0	0	5	0	0	0	0	1	3	2	1	0	0	2	1	7	13	Bacteria;Firmicutes;Clostridia;Clostridiales;Christensenellaceae;Borkfalki;
Zotu784	0	0	0	0	0	0	0	0	0	0	0	0	0	0	0	0	0	0	0	0	0	0	0	0	0	0	0	47	0	0	0	0	0	0	0	0	0	0	0	0	0	0	0	0	0	0	0	0	Bacteria;Firmicutes;Bacilli;Erysipelotrichales;Erysipelatoclostridiaceae;Erysipelatoclostridium;
Zotu788	0	0	0	0	0	0	0	0	0	0	0	0	0	0	0	0	0	0	0	0	0	0	0	0	0	0	0	84	0	0	0	0	0	0	0	0	0	0	0	0	0	0	0	0	0	0	0	0	Bacteria;Firmicutes;Bacilli;Staphylococcales;Staphylococcaceae;Staphylococcus;
Zotu79	1	0	0	0	0	1	3	20	0	0	0	0	34	736	16	56	0	0	0	0	0	2	1	41	1	0	0	0	0	0	2	10	97	28	0	0	3	2	263	100	41	121	2	0	1	0	2	1	Bacteria;Firmicutes;Clostridia;Clostridiales;Lachnospiraceae;;
Zotu792	0	0	5	34	1	0	0	50	0	0	0	0	0	0	12	0	0	0	0	0	0	1	0	0	0	0	0	0	6	0	4	11	0	0	0	0	0	0	0	0	0	0	0	0	0	0	9	0	Bacteria;Firmicutes;Clostridia;ClostridiaUCG-014;;;
Zotu793	21	12	0	0	0	0	0	0	0	0	0	0	0	0	2	0	0	0	0	0	0	0	0	1	0	0	0	0	0	0	0	0	0	0	0	0	2	1	2	19	0	0	0	0	75	28	0	0	Bacteria;Firmicutes;Clostridia;Clostridiales;Lachnospiraceae;;
Zotu8	546	496	660	602	846	458	570	939	381	289	1224	911	666	651	476	302	263	599	1281	1507	234	188	704	1008	335	19	646	521	374	230	519	717	469	320	778	523	204	238	706	1159	114	518	598	662	658	440	727	1094	Bacteria;Bacteroidetes;Bacteroidia;Bacteroidales;Muribaculaceae;;
Zotu80	33	29	117	92	287	59	188	239	32	21	528	512	157	240	272	94	339	968	201	287	139	103	279	489	330	8	785	786	139	71	460	520	421	166	206	448	82	97	232	350	132	247	1093	978	227	163	276	241	Bacteria;Bacteroidetes;Bacteroidia;Bacteroidales;Muribaculaceae;;
Zotu802	0	0	0	0	0	0	0	0	0	0	0	0	51	0	0	0	0	0	0	0	0	0	0	0	0	0	28	34	1	0	0	0	0	0	0	0	0	0	0	0	0	0	10	0	0	0	0	0	Bacteria;Firmicutes;Clostridia;Oscillospirales;Oscillospiraceae;;
Zotu803	2	2	2	2	1	0	4	9	1	1	1	0	5	9	33	2	2	5	6	4	3	4	0	2	8	2	13	15	0	7	2	10	14	1	1	4	0	2	0	2	2	2	11	2	1	0	0	0	Bacteria;Bacteroidetes;Bacteroidia;Bacteroidales;Tannerellaceae;Parabacteroides;
Zotu81	25	24	48	44	94	20	8	25	53	23	52	101	135	81	223	67	9	39	30	53	21	39	117	202	61	9	79	108	37	18	101	110	46	27	17	14	8	17	68	74	5	6	63	43	15	14	29	36	Bacteria;;;;;;
Zotu824	0	0	0	0	0	0	1	0	0	0	0	0	1	0	0	17	0	0	0	0	0	0	0	0	0	0	10	8	0	0	0	0	0	1	0	0	0	0	0	0	0	0	0	0	0	0	0	0	Bacteria;Firmicutes;Clostridia;Clostridiales;Lachnospiraceae;;
Zotu827	0	0	0	1	0	0	1	1	0	0	0	0	6	2	6	0	0	0	0	0	0	2	0	2	4	0	87	54	32	25	0	0	7	1	38	19	0	0	0	0	0	0	27	0	0	0	0	0	Bacteria;Firmicutes;Clostridia;Clostridiales;Lachnospiraceae;;
Zotu83	1	0	15	71	1	0	0	5	79	0	18	0	134	163	723	45	1	0	0	1	336	436	59	57	8	0	498	313	343	4	0	3	506	332	222	198	120	472	29	7	9	141	0	0	38	87	3	16	Bacteria;Firmicutes;Clostridia;Clostridiales;Lachnospiraceae;;
Zotu831	0	0	0	0	0	0	0	0	0	0	0	0	2	0	0	2	0	0	0	4	4	0	1	0	0	0	2	0	0	0	7	0	2	1	0	0	2	1	3	4	0	0	0	2	3	0	0	0	Bacteria;Firmicutes;Clostridia;Clostridiales;Lachnospiraceae;;
Zotu838	0	0	0	0	0	0	0	0	0	0	0	0	0	0	12	0	7	2	6	2	27	15	0	0	0	0	0	1	0	0	0	26	0	0	0	1	5	7	0	0	7	5	1	0	0	0	3	30	Bacteria;Firmicutes;Clostridia;Clostridiales;Lachnospiraceae;LachnospiraceaeUCG-001;
Zotu850	2	0	0	0	8	3	0	0	3	0	0	0	3	0	3	8	0	0	0	1	4	0	0	0	0	0	65	76	0	0	0	0	0	1	3	1	0	0	0	1	0	0	0	0	0	0	0	0	Bacteria;Firmicutes;Clostridia;ClostridiaUCG-014;;;
Zotu852	5	2	0	2	1	0	2	1	4	0	0	0	0	0	7	0	0	0	5	0	18	0	1	0	14	0	2	1	1	3	2	3	9	0	1	4	0	7	0	0	16	2	0	2	2	0	2	1	Bacteria;Firmicutes;Clostridia;Peptococcales;Peptococcaceae;;
Zotu854	4	0	0	2	0	3	0	0	5	0	0	5	0	1	1	0	0	0	4	0	0	0	0	1	1	0	0	0	0	0	3	0	0	1	0	0	1	0	1	5	3	0	0	1	34	7	0	5	Bacteria;Firmicutes;Clostridia;Clostridiales;Lachnospiraceae;;
Zotu86	4	2	3	10	4	3	2	0	0	1	26	0	0	3	9	5	0	0	0	0	0	3	5	12	0	0	0	0	2	2	5	3	0	0	0	0	1	7	7	12	0	0	0	2	1	0	8	29	Bacteria;Firmicutes;Clostridia;Clostridiales;Clostridiaceae;CandidatusArthromitus;
Zotu866	11	14	5	6	18	5	9	12	13	3	0	0	1	0	1	2	7	5	0	14	2	4	14	7	6	0	15	15	9	8	4	21	13	11	7	4	9	4	4	5	12	10	3	0	3	10	0	0	Bacteria;Firmicutes;Clostridia;ClostridiaUCG-014;;;
Zotu87	42	2	259	730	318	129	16	2	72	2	0	0	5	115	1260	551	12	19	13	123	0	0	7	2	0	0	82	35	8	90	0	40	587	582	52	386	384	323	0	2	40	6	0	0	51	100	0	1	Bacteria;Firmicutes;Clostridia;Clostridiales;Lachnospiraceae;;
Zotu871	0	0	0	0	0	0	0	0	0	0	0	0	0	0	0	0	0	0	0	0	0	0	0	0	0	0	0	0	2	165	0	0	55	1	0	0	0	0	0	0	0	0	0	0	0	0	0	0	Bacteria;Firmicutes;Clostridia;Clostridiales;Lachnospiraceae;LachnospiraceaeNK4A136group;
Zotu877	0	0	0	1	0	0	98	19	0	0	0	0	2	1	0	0	0	0	0	0	0	0	0	0	0	0	1	0	7	1	0	0	0	0	0	0	0	0	0	0	0	0	0	0	0	0	0	0	Bacteria;Firmicutes;Clostridia;ClostridiaUCG-014;;;
Zotu879	0	0	1	0	0	0	5	11	0	0	0	0	8	12	7	7	2	1	0	0	0	0	0	0	0	0	9	5	0	0	0	10	8	0	1	0	14	18	4	11	0	4	0	1	0	0	0	0	Bacteria;Firmicutes;Clostridia;Clostridiales;Lachnospiraceae;Tyzzerella;
Zotu883	1	0	1	5	5	0	6	6	3	2	0	0	19	6	6	2	6	1	7	3	1	2	0	0	4	0	9	6	5	2	4	10	6	4	4	7	1	3	4	2	5	5	3	1	0	0	0	1	Bacteria;Firmicutes;Clostridia;Clostridiales;Lachnospiraceae;LachnospiraceaeFCS020group;
Zotu885	16	12	0	3	16	5	5	0	0	0	0	0	10	5	10	5	0	0	0	0	0	0	2	8	3	0	0	0	2	3	0	0	0	5	0	0	0	0	0	0	0	2	0	1	0	0	1	3	Bacteria;Firmicutes;Clostridia;ClostridiaUCG-014;;;
Zotu89	0	0	0	0	0	0	0	0	0	0	0	0	1230	510	927	427	2	12	0	0	0	0	0	0	0	0	33	28	0	0	0	0	0	0	0	0	0	0	0	0	0	0	0	0	0	0	0	0	Bacteria;Firmicutes;Bacilli;Erysipelotrichales;Erysipelotrichaceae;Dubosiella;
Zotu895	2	0	0	1	0	0	0	2	0	6	0	0	0	1	0	1	0	0	3	0	3	4	0	0	0	0	0	0	0	0	1	0	0	0	1	0	0	1	2	9	1	1	0	1	0	0	2	3	Bacteria;Firmicutes;Clostridia;Clostridiales;Lachnospiraceae;;
Zotu896	0	0	0	0	0	0	0	0	0	0	0	0	0	0	0	0	0	0	0	0	0	0	0	0	0	0	0	0	0	0	0	0	0	0	0	0	0	0	0	0	0	0	0	0	0	0	0	0	Bacteria;Actinobacteriota;Actinobacteria;Corynebacteriales;Corynebacteriaceae;Lawsonella;
Zotu897	0	0	0	0	0	0	0	0	0	0	8	0	0	0	1	0	0	0	0	0	0	0	0	0	29	0	0	0	0	0	0	0	0	0	0	0	1	0	1	5	0	0	0	0	0	0	0	0	Bacteria;Firmicutes;Clostridia;Clostridiales;Lachnospiraceae;;
Zotu9	202	122	721	447	1224	400	151	460	676	407	1118	780	931	985	837	424	335	869	709	885	192	198	476	576	485	25	864	807	356	150	477	631	698	442	504	693	211	252	510	655	128	312	923	866	244	160	480	554	Bacteria;Bacteroidetes;Bacteroidia;Bacteroidales;Muribaculaceae;;
Zotu91	241	195	16	7	29	11	1	18	1	1	10	0	1	59	29	1	43	73	25	188	164	18	2	14	37	0	52	20	62	2	2	140	303	137	31	92	102	198	58	94	79	29	271	22	7	11	2	1	Bacteria;Firmicutes;Clostridia;Clostridiales;Lachnospiraceae;LachnospiraceaeNK4A136group;
Zotu910	0	0	0	0	0	0	0	0	0	0	0	0	3	0	6	2	3	7	0	0	5	4	48	14	0	0	0	0	21	24	0	0	8	1	0	0	0	0	0	3	0	0	0	0	0	0	0	0	Bacteria;Firmicutes;Clostridia;Clostridiales;Lachnospiraceae;;
Zotu912	13	1	12	43	0	0	3	2	21	0	0	2	1	1	0	0	3	2	0	0	1	0	1	1	5	0	0	1	0	0	5	2	3	0	0	1	1	1	0	1	2	2	0	0	0	0	3	1	Bacteria;Firmicutes;Clostridia;Oscillospirales;Oscillospiraceae;;
Zotu92	159	88	86	136	52	12	22	35	136	58	1	11	32	14	44	57	46	20	12	46	45	22	16	24	94	3	55	22	499	77	15	25	88	119	201	142	8	54	12	16	171	198	77	33	118	165	131	169	Bacteria;Firmicutes;Clostridia;Clostridiales;Lachnospiraceae;;
Zotu922	0	0	0	0	0	1	0	5	4	3	0	0	1	1	0	0	0	1	0	0	0	0	0	0	0	0	0	0	0	0	0	0	0	0	0	0	0	0	0	0	0	0	0	0	3	0	0	6	Bacteria;Firmicutes;Clostridia;Clostridiales;Christensenellaceae;;
Zotu923	22	10	3	4	0	5	0	0	1	0	0	0	0	9	1	0	3	0	0	0	0	7	0	0	9	0	7	4	12	6	15	6	8	0	0	0	5	5	1	0	0	1	0	1	6	15	0	0	Bacteria;Firmicutes;Clostridia;Clostridiales;Lachnospiraceae;Roseburia;
Zotu93	141	41	150	106	25	181	5	1	7	0	0	6	25	5	1	1	5	15	85	93	0	0	1	2	456	11	2	0	56	6	1	2	26	4	9	96	2	2	4	4	2	6	0	5	225	64	130	173	Bacteria;Firmicutes;Clostridia;Clostridiales;Lachnospiraceae;LachnospiraceaeNK4A136group;
Zotu935	13	3	0	0	0	0	0	0	0	0	0	0	0	0	2	0	0	0	0	0	0	0	0	0	0	0	0	0	0	0	0	0	0	0	0	0	0	0	10	24	0	0	0	0	18	9	0	0	Bacteria;Firmicutes;Clostridia;Clostridiales;Lachnospiraceae;;
Zotu936	0	0	0	0	0	0	0	0	0	0	0	0	0	0	0	0	0	0	0	0	6	3	17	29	1	0	3	0	0	0	0	0	17	18	0	0	19	28	0	0	0	14	0	0	0	0	0	0	Bacteria;Firmicutes;Clostridia;Clostridiales;Lachnospiraceae;LachnospiraceaeNK4A136group;
Zotu937	0	0	3	10	0	0	0	1	0	0	0	0	0	0	0	0	4	1	0	0	0	0	0	0	0	0	0	0	0	0	0	1	34	63	11	2	0	1	0	0	0	1	0	0	0	0	0	0	Bacteria;Firmicutes;Clostridia;Oscillospirales;Ruminococcaceae;;
Zotu938	3	3	0	1	0	5	1	0	2	0	18	103	3	0	0	0	0	0	0	0	6	0	1	2	0	0	0	0	20	0	0	4	0	0	0	0	0	2	0	0	0	0	1	2	0	0	6	7	Bacteria;Firmicutes;Bacilli;Erysipelotrichales;Erysipelotrichaceae;;
Zotu94	72	49	145	91	318	131	146	205	65	7	110	137	137	96	117	48	69	143	178	178	48	34	112	132	63	5	196	204	26	26	123	159	82	51	147	186	39	41	122	210	34	82	124	119	75	59	186	270	Bacteria;Bacteroidetes;Bacteroidia;Bacteroidales;Muribaculaceae;;
Zotu941	0	0	0	1	0	0	0	0	1	0	0	0	0	0	0	0	0	0	0	0	0	0	0	0	5	0	0	0	0	0	0	0	0	0	10	136	0	0	0	0	16	0	0	0	2	2	0	0	Bacteria;Firmicutes;Clostridia;Clostridiales;Lachnospiraceae;;
Zotu949	4	3	2	8	2	1	2	10	1	2	0	2	2	1	7	0	1	0	0	4	0	0	2	0	3	0	4	4	0	1	2	5	2	0	0	1	1	1	0	2	1	1	1	2	1	1	0	0	Bacteria;Firmicutes;Clostridia;Oscillospirales;Oscillospiraceae;UCG-005;
Zotu95	1	0	0	0	61	0	82	52	0	0	0	0	43	0	397	213	32	23	1	4	1	0	65	56	0	0	25	24	341	32	59	29	336	11	0	1	0	0	0	0	18	165	8	49	0	0	0	0	Bacteria;Firmicutes;Clostridia;Clostridiales;Lachnospiraceae;LachnospiraceaeNK4A136group;
Zotu950	0	0	1	1	3	0	0	2	0	0	0	0	0	1	8	4	3	1	0	0	2	2	0	0	2	0	4	3	6	1	0	4	1	2	1	1	0	0	1	2	0	4	17	5	0	1	0	1	Bacteria;Firmicutes;Clostridia;Clostridiales;Lachnospiraceae;;
Zotu97	3	1	14	4	0	2	13	5	3	0	0	0	11	0	22	1	1	1	4	0	0	3	0	4	5	0	1	1	13	21	13	1	3	4	1	5	3	6	1	5	3	1	0	1	2	1	4	25	Bacteria;Firmicutes;Clostridia;Clostridiales;Lachnospiraceae;LachnospiraceaeNK4A136group;
Zotu972	0	0	3	9	0	0	0	0	41	0	0	0	0	0	17	0	0	4	0	0	8	2	1	3	0	0	7	4	24	28	0	0	10	6	0	0	0	0	7	16	1	0	31	1	0	0	0	0	Bacteria;Firmicutes;Clostridia;Clostridiales;Lachnospiraceae;LachnospiraceaeNK4A136group;
Zotu98	16	32	19	15	11	15	6	4	20	53	29	15	10	25	19	9	9	66	12	5	11	12	11	39	67	0	4	7	16	1	4	14	26	34	2	13	20	21	3	15	52	21	7	6	19	26	7	16	Bacteria;Bacteroidetes;Bacteroidia;Bacteroidales;Rikenellaceae;Alistipes;
Zotu99	1	1	7	0	24	75	2	1	79	4	0	0	113	54	109	62	1	2	0	44	3	15	23	77	42	0	134	35	199	225	59	16	153	86	8	0	102	338	22	20	60	32	7	48	0	3	0	0	Bacteria;Firmicutes;Clostridia;Clostridiales;Lachnospiraceae;;
Zotu990	0	0	1	0	0	0	0	0	0	0	0	0	3	0	6	0	0	0	1	0	0	1	6	12	2	0	1	1	4	14	1	0	3	0	0	0	9	47	6	0	4	0	0	0	0	0	0	0	Bacteria;Firmicutes;Clostridia;Clostridiales;Lachnospiraceae;LachnospiraceaeUCG-001;
Zotu995	0	0	0	0	0	0	0	16	0	0	0	0	3	0	0	0	102	19	0	2	0	0	0	0	0	0	6	13	0	0	0	0	0	0	0	0	0	0	0	0	0	0	0	0	0	0	0	0	Bacteria;Firmicutes;Clostridia;Clostridiales;Lachnospiraceae;;
Zotu997	0	0	0	0	0	0	0	0	0	0	0	0	0	0	0	0	0	0	1	0	3	9	8	27	0	0	0	0	0	0	0	0	31	6	0	0	10	24	0	0	3	23	0	0	0	0	0	0	Bacteria;Firmicutes;Clostridia;Clostridiales;Lachnospiraceae;LachnospiraceaeNK4A136group;
